# Supplementary material for: Transcriptomic Analysis Reveals the Role of Long Non-Coding RNAs in Response to Drought Stress in Tibetan Hulless Barley
Source: Biology (Basel). 2025 Jun 20;14(7):737. doi: 10.3390/biology14070737 (PMC12292109; doi:10.3390/biology14070737)
Supplement: Supplementary file 1 [file biology-14-00737-s001.zip]

Archive with 16 entries (16 files):
- Supplementary Table S1.xlsx
- Supplementary Table S16.xlsx
- Table S10. The count of unique and shared upregulated and downregulated DElncRNAs in different drought treatments between the two cultivars.xlsx
- Table S11. The count of unique and shared upregulated and downregulated DElncRNAs in different drought treatments in the ...xlsx
- Table S12. Cis-regulated target PCGs and their DElncRNAs.xlsx
- Table S13. Number of DElncRNA-PCG pairs in different treatment groups.xlsx
- Table S14. The expression patterns of DEPCGs of DElncRNA.xlsx
- Table S15. Expression profile and function annotated of 12 co-expressed lncRNA-PCGs pairs under different drought treatment conditions.xlsx
- Table S2.  Molecular length characteristics of IncRNAs.xlsx
- Table S3. Distribution pattern of exon numbers among IncRNAs.xlsx
- Table S4.  Allocation of IncRNAs class code (i, o, u, j, x).xlsx
- Table S5. Unique and shared lncRNAs expressed in two cultivars of hulless barley.xlsx
- Table S6.  The expression distribution and patterns of IncRNAs in two hulless barely cultivars.xlsx
- Table S7. DElncRNAs, we found in two cultivars under different drought treatments.xlsx
- Table S8.  Hierarchical cluster tree and color bands showing the 11 modules by WGCNA.xlsx
- Table S9.  Updownregulated DElncRNAs under drought stress in two hulless barley cultivars.xlsx
