# Supplementary material for: Transcriptomic Analysis Reveals the Role of Long Non-Coding RNAs in Response to Drought Stress in Tibetan Hulless Barley
Source: Biology (Basel). 2025 Jun 20;14(7):737. doi: 10.3390/biology14070737 (PMC12292109; doi:10.3390/biology14070737)
Supplement: Supplementary file 1 [file biology-14-00737-s001.zip › Supplementary Table S1.xlsx]

## Sheet: Sheet1
Table S1. Transcriptome-wide information for 2877 long noncoding RNA (lncRNA) transcripts in two cultivars of hulless barley.
	LncRNA	Start	End	Strand	Exon number	Class code
1	TCONS_00000121	1943241	1944056	-	2	u
2	TCONS_00000193	7655645	7655948	.	1	u
3	TCONS_00000195	8022774	8023073	.	1	u
4	TCONS_00000196	8028343	8028691	.	1	u
5	TCONS_00000244	3164672	3164819	+	3	u
6	TCONS_00000364	1946097	1946224	-	2	u
7	TCONS_00000365	1946097	1946230	-	2	u
8	TCONS_00000490	1695268	1695519	.	1	u
9	TCONS_00000491	1726850	1727595	.	1	u
10	TCONS_00000492	1727785	1728376	.	1	u
11	TCONS_00000494	1730132	1730428	.	1	u
12	TCONS_00000495	2947029	2947428	.	1	u
13	TCONS_00000496	3164918	3165126	.	1	u
14	TCONS_00000601	4581785	4581803	+	2	u
15	TCONS_00000738	13955060	13955541	+	1	u
16	TCONS_00000811	1434649	1434816	-	3	u
17	TCONS_00000812	1443750	1443831	-	3	u
18	TCONS_00000813	1445994	1446093	-	4	u
19	TCONS_00000815	1462023	1462050	-	3	u
20	TCONS_00001032	468252	468574	.	1	u
21	TCONS_00001034	3432479	3432793	.	1	u
22	TCONS_00001037	3618706	3619036	.	1	u
23	TCONS_00001038	5191649	5192593	.	1	u
24	TCONS_00001040	13956015	13956287	.	1	u
25	TCONS_00001041	13956345	13956637	.	1	u
26	TCONS_00001042	13956900	13957494	.	1	u
27	TCONS_00001043	14753723	14754025	.	1	u
28	TCONS_00001044	15038947	15039286	.	1	u
29	TCONS_00001053	330926	331741	+	1	u
30	TCONS_00001054	331748	331765	+	2	u
31	TCONS_00001270	6000511	6000663	-	2	u
32	TCONS_00001315	335607	335892	.	1	u
33	TCONS_00001316	435804	436807	.	1	u
34	TCONS_00001317	493037	493419	.	1	u
35	TCONS_00001319	7668378	7668713	.	1	u
36	TCONS_00001467	7134046	7134047	+	3	j
37	TCONS_00001573	5529179	5529188	-	2	u
38	TCONS_00001634	6176619	6177165	.	1	u
39	TCONS_00001635	6177319	6177965	.	1	u
40	TCONS_00001881	9271730	9271858	-	4	u
41	TCONS_00001884	2894535	2894838	.	1	u
42	TCONS_00001916	3623863	3623932	+	2	u
43	TCONS_00001988	8364138	8364194	+	4	u
44	TCONS_00002040	3136335	3136913	-	1	u
45	TCONS_00002072	6830512	6830996	-	3	u
46	TCONS_00002120	3139622	3139957	.	1	u
47	TCONS_00002123	3624125	3626136	.	1	u
48	TCONS_00002124	5101757	5102067	.	1	u
49	TCONS_00002322	2991814	2992386	+	2	u
50	TCONS_00002323	2994922	2995561	+	2	u
51	TCONS_00002367	6115721	6115762	+	3	u
52	TCONS_00002368	6117272	6117642	+	3	u
53	TCONS_00002649	7985119	7985157	-	6	u
54	TCONS_00002650	7989274	7989355	-	9	u
55	TCONS_00002651	7989274	7989355	-	4	u
56	TCONS_00002743	688613	688928	.	1	u
57	TCONS_00002744	1667501	1667947	.	1	u
58	TCONS_00002745	2993245	2994180	.	1	u
59	TCONS_00002746	3025482	3025824	.	1	u
60	TCONS_00002747	4015447	4015702	.	1	u
61	TCONS_00002748	8126551	8126959	.	1	u
62	TCONS_00002791	2956993	2957392	+	2	u
63	TCONS_00002813	4886706	4887886	+	2	u
64	TCONS_00003240	8076038	8076305	.	1	u
65	TCONS_00003241	9960697	9961113	.	1	u
66	TCONS_00003242	9961201	9961554	.	1	u
67	TCONS_00003353	6784813	6784851	+	2	u
68	TCONS_00003444	1587405	1587438	-	4	u
69	TCONS_00003445	1588958	1588992	-	4	u
70	TCONS_00003455	2734223	2734476	-	3	u
71	TCONS_00003568	3408324	3408713	.	1	u
72	TCONS_00003570	5820930	5821295	.	1	u
73	TCONS_00003743	1519259	1519352	-	2	u
74	TCONS_00003744	1519723	1519828	-	2	u
75	TCONS_00003745	1527991	1528031	-	2	u
76	TCONS_00003841	8195663	8195841	-	4	u
77	TCONS_00003842	8209820	8210379	-	4	u
78	TCONS_00003847	1525929	1526338	.	1	u
79	TCONS_00003848	1879541	1880174	.	1	u
80	TCONS_00003849	3911000	3911918	.	1	u
81	TCONS_00003850	5968677	5968912	.	1	u
82	TCONS_00003851	7883402	7884137	.	1	u
83	TCONS_00004171	5717400	5717590	-	2	u
84	TCONS_00004223	2660115	2660652	.	1	u
85	TCONS_00004224	3115094	3115338	.	1	u
86	TCONS_00004225	4424605	4425031	.	1	u
87	TCONS_00004226	4428640	4428950	.	1	u
88	TCONS_00004227	4429403	4429671	.	1	u
89	TCONS_00004228	5007178	5008149	.	1	u
90	TCONS_00004229	5715980	5716185	.	1	u
91	TCONS_00004230	5812497	5813173	.	1	u
92	TCONS_00004337	689430	689536	-	2	u
93	TCONS_00004430	1209912	1210610	.	1	u
94	TCONS_00004431	1826199	1826555	.	1	u
95	TCONS_00004454	1375809	1375914	+	3	u
96	TCONS_00004690	1380057	1380329	.	1	u
97	TCONS_00004691	1504008	1504234	.	1	u
98	TCONS_00004692	2487932	2488213	.	1	u
99	TCONS_00004693	2768066	2768507	.	1	u
100	TCONS_00004694	3094127	3094620	.	1	u
101	TCONS_00004695	3096975	3097386	.	1	u
102	TCONS_00004696	5778605	5778854	.	1	u
103	TCONS_00004697	7834516	7834746	.	1	u
104	TCONS_00004827	2475139	2475466	-	2	u
105	TCONS_00004837	4359142	4359260	-	2	u
106	TCONS_00004859	4358038	4358287	.	1	u
107	TCONS_00004860	4359533	4359815	.	1	u
108	TCONS_00004886	2025154	2025520	+	2	u
109	TCONS_00005230	10256833	10256987	-	2	u
110	TCONS_00005302	15302721	15303502	-	2	u
111	TCONS_00005303	15305153	15305381	-	2	u
112	TCONS_00005341	8980396	8980949	.	1	u
113	TCONS_00005342	9543666	9543985	.	1	u
114	TCONS_00005345	10929483	10929787	.	1	u
115	TCONS_00005564	8106184	8106335	-	2	u
116	TCONS_00005610	1414990	1415402	.	1	u
117	TCONS_00005611	3252217	3252926	.	1	u
118	TCONS_00005612	7387238	7387623	.	1	u
119	TCONS_00005614	8102984	8103296	.	1	u
120	TCONS_00005751	7289161	7289268	+	2	u
121	TCONS_00005857	4023240	4023592	.	1	u
122	TCONS_00005858	4656489	4657011	.	1	u
123	TCONS_00005859	4657074	4657701	.	1	u
124	TCONS_00005969	7144018	7144186	+	4	u
125	TCONS_00005970	7143343	7143414	+	3	u
126	TCONS_00006382	6479232	6479550	.	1	u
127	TCONS_00006836	5214593	5214785	-	2	u
128	TCONS_00006843	5366664	5366768	-	2	u
129	TCONS_00006860	1626121	1626525	.	1	u
130	TCONS_00006862	1629331	1630193	.	1	u
131	TCONS_00006864	3263014	3263789	.	1	u
132	TCONS_00007044	1936672	1937066	.	1	u
133	TCONS_00007045	2284408	2285086	.	1	u
134	TCONS_00007046	6674546	6674842	.	1	u
135	TCONS_00007220	2649988	2650011	-	3	u
136	TCONS_00007325	925824	926518	.	1	u
137	TCONS_00007524	1192541	1193254	.	1	u
138	TCONS_00007548	634539	634863	+	2	u
139	TCONS_00007549	634539	634863	+	2	u
140	TCONS_00007719	4055900	4056309	+	2	u
141	TCONS_00007796	583703	583855	-	2	u
142	TCONS_00007801	590960	591083	-	3	u
143	TCONS_00008057	5582483	5582775	.	1	u
144	TCONS_00008134	7243547	7243615	+	2	u
145	TCONS_00008256	1776627	1776971	.	1	u
146	TCONS_00008257	2089096	2089491	.	1	u
147	TCONS_00008258	3610470	3610731	.	1	u
148	TCONS_00008259	5042286	5042577	.	1	u
149	TCONS_00008260	5876662	5876966	.	1	u
150	TCONS_00008261	272899	273092	+	2	u
151	TCONS_00008306	3829238	3829739	+	1	u
152	TCONS_00008373	1772810	1773323	-	2	u
153	TCONS_00008374	1774348	1774770	-	2	u
154	TCONS_00008377	1975341	1975418	-	4	u
155	TCONS_00008430	5038886	5039134	-	3	u
156	TCONS_00008487	273310	273703	.	1	u
157	TCONS_00008489	1933696	1934185	.	1	u
158	TCONS_00008491	2006974	2007244	.	1	u
159	TCONS_00008492	5885659	5885898	.	1	u
160	TCONS_00008493	6828555	6828835	.	1	u
161	TCONS_00008790	3057009	3057428	.	1	u
162	TCONS_00008792	10507402	10507960	.	1	u
163	TCONS_00008795	225850	226175	+	1	u
164	TCONS_00008865	2996762	2997349	+	2	u
165	TCONS_00008866	2997114	2997349	+	3	u
166	TCONS_00008920	492116	492186	-	2	u
167	TCONS_00009034	490318	490779	.	1	u
168	TCONS_00009035	498621	499046	.	1	u
169	TCONS_00009036	4368662	4368999	.	1	u
170	TCONS_00009191	9561143	9561220	+	2	u
171	TCONS_00009192	9561157	9561220	+	2	u
172	TCONS_00009212	1169325	1169531	-	3	u
173	TCONS_00009213	1276675	1276988	-	4	u
174	TCONS_00009262	4113820	4114023	-	4	o
175	TCONS_00009383	6117224	6118274	.	1	u
176	TCONS_00009384	7122964	7123170	.	1	u
177	TCONS_00009385	9762051	9762283	.	1	u
178	TCONS_00009390	579137	579412	+	2	u
179	TCONS_00009424	2270092	2270347	+	3	u
180	TCONS_00009425	2270092	2270347	+	4	u
181	TCONS_00009426	2269193	2269476	+	1	u
182	TCONS_00009496	8228716	8228755	+	2	u
183	TCONS_00009557	4500354	4500447	-	2	u
184	TCONS_00009610	577177	577451	.	1	u
185	TCONS_00009611	578020	578442	.	1	u
186	TCONS_00009612	3154167	3154801	.	1	u
187	TCONS_00009613	3154903	3155366	.	1	u
188	TCONS_00009656	5905572	5905599	+	2	u
189	TCONS_00009657	5906928	5907179	+	2	u
190	TCONS_00009709	6034070	6034459	.	1	u
191	TCONS_00009789	5026788	5027334	-	2	u
192	TCONS_00009806	3428421	3428692	.	1	u
193	TCONS_00009948	4522015	4522321	+	2	u
194	TCONS_00010029	7272772	7273026	+	2	u
195	TCONS_00010030	7272772	7273026	+	4	u
196	TCONS_00010031	7272772	7273026	+	4	u
197	TCONS_00010032	7272772	7273026	+	4	u
198	TCONS_00010099	1924395	1925637	-	3	u
199	TCONS_00010101	1926799	1927692	-	4	u
200	TCONS_00010102	1923883	1924152	-	1	u
201	TCONS_00010200	5050247	5050346	-	2	u
202	TCONS_00010201	5051935	5052188	-	3	u
203	TCONS_00010202	5053670	5054294	-	2	u
204	TCONS_00010266	1927743	1928019	.	1	u
205	TCONS_00010267	1929674	1930044	.	1	u
206	TCONS_00010307	1658558	1658957	+	3	u
207	TCONS_00010476	2870809	2870819	-	2	u
208	TCONS_00010542	20405	20763	.	1	u
209	TCONS_00010544	4384970	4385259	.	1	u
210	TCONS_00010726	585281	585833	-	2	u
211	TCONS_00010764	2943102	2943512	-	1	u
212	TCONS_00010765	2944318	2944562	-	1	u
213	TCONS_00011021	4558224	4558691	.	1	u
214	TCONS_00011022	4560412	4560687	.	1	u
215	TCONS_00011023	4560756	4561123	.	1	u
216	TCONS_00011024	4561475	4562500	.	1	u
217	TCONS_00011025	4562702	4563184	.	1	u
218	TCONS_00011026	4563604	4563888	.	1	u
219	TCONS_00011027	5418002	5418251	.	1	u
220	TCONS_00011028	5957050	5957475	.	1	u
221	TCONS_00011263	5780029	5780341	+	2	u
222	TCONS_00011590	3357368	3358088	.	1	u
223	TCONS_00011591	3899665	3900308	.	1	u
224	TCONS_00011592	3971718	3972549	.	1	u
225	TCONS_00011593	4490032	4490354	.	1	u
226	TCONS_00011594	5710649	5711190	.	1	u
227	TCONS_00011692	633178	633413	-	3	x
228	TCONS_00011755	4101430	4101767	-	2	u
229	TCONS_00011756	4101430	4101859	-	2	u
230	TCONS_00011807	6677964	6677994	-	3	u
231	TCONS_00011812	4096342	4096560	.	1	u
232	TCONS_00011813	4096821	4097258	.	1	u
233	TCONS_00012020	3393477	3393833	.	1	u
234	TCONS_00012162	7387819	7388218	+	3	u
235	TCONS_00012163	7387814	7388218	+	2	u
236	TCONS_00012359	7388093	7388209	-	2	u
237	TCONS_00012413	7152077	7152277	.	1	u
238	TCONS_00012414	7368304	7368582	.	1	u
239	TCONS_00012415	7390986	7391419	.	1	u
240	TCONS_00012417	7687161	7687842	.	1	u
241	TCONS_00012418	7799526	7800186	.	1	u
242	TCONS_00012453	3780044	3780187	+	2	u
243	TCONS_00012454	3782584	3782923	+	2	u
244	TCONS_00012498	7663446	7663465	+	2	u
245	TCONS_00012561	1202123	1202345	-	2	u
246	TCONS_00012562	1219680	1219785	-	3	u
247	TCONS_00012702	12664996	12665572	-	4	u
248	TCONS_00012703	12664996	12665572	-	4	u
249	TCONS_00012745	3192811	3193141	.	1	u
250	TCONS_00012746	12661906	12662223	.	1	u
251	TCONS_00012797	2837052	2837702	+	2	u
252	TCONS_00012894	800407	800902	-	2	u
253	TCONS_00012997	779805	780195	.	1	u
254	TCONS_00012998	782517	783012	.	1	u
255	TCONS_00013000	796224	797200	.	1	u
256	TCONS_00013001	4036124	4037140	.	1	u
257	TCONS_00013082	3773747	3774342	+	3	u
258	TCONS_00013088	3839429	3839716	+	4	u
259	TCONS_00013168	1100761	1100987	-	3	u
260	TCONS_00013305	4088228	4088696	.	1	u
261	TCONS_00013306	5098849	5099362	.	1	u
262	TCONS_00013307	5369115	5369549	.	1	u
263	TCONS_00013345	1613023	1614247	+	2	u
264	TCONS_00013346	1611566	1614247	+	2	u
265	TCONS_00013347	1611240	1614311	+	1	u
266	TCONS_00013524	3559751	3560272	-	2	u
267	TCONS_00013525	3559959	3560272	-	2	u
268	TCONS_00013526	3559751	3560272	-	2	u
269	TCONS_00013607	7429187	7429559	.	1	u
270	TCONS_00013608	9228894	9229248	.	1	u
271	TCONS_00013691	165524	165968	-	2	u
272	TCONS_00013788	4591450	4592208	.	1	u
273	TCONS_00013789	4592304	4594268	.	1	u
274	TCONS_00013908	10716774	10718020	+	2	u
275	TCONS_00013909	10716774	10718020	+	2	u
276	TCONS_00013985	3788016	3788138	-	2	u
277	TCONS_00014033	8318911	8319061	-	3	u
278	TCONS_00014035	8673418	8674189	-	1	u
279	TCONS_00014085	13748937	13748963	-	2	u
280	TCONS_00014101	643268	643637	.	1	u
281	TCONS_00014102	3793712	3794096	.	1	u
282	TCONS_00014104	13889908	13890300	.	1	u
283	TCONS_00014121	802604	802796	+	2	u
284	TCONS_00014165	3229397	3229496	+	2	u
285	TCONS_00014166	3230654	3230885	+	2	u
286	TCONS_00014167	3232593	3232752	+	2	u
287	TCONS_00014168	3236621	3236881	+	2	u
288	TCONS_00014169	3237863	3237975	+	2	u
289	TCONS_00014171	3247079	3247378	+	2	u
290	TCONS_00014180	3766615	3766917	+	4	u
291	TCONS_00014181	3766615	3766917	+	4	u
292	TCONS_00014260	580367	581256	-	2	u
293	TCONS_00014375	6204797	6205523	-	2	o
294	TCONS_00014376	6204794	6205524	-	2	o
295	TCONS_00014439	8770751	8770776	-	2	u
296	TCONS_00014452	585686	585928	.	1	u
297	TCONS_00014454	1546644	1547110	.	1	u
298	TCONS_00014455	2134940	2135248	.	1	u
299	TCONS_00014457	3247490	3247923	.	1	u
300	TCONS_00014458	8749647	8749900	.	1	u
301	TCONS_00014459	9511489	9511907	.	1	u
302	TCONS_00014489	603894	604088	+	2	u
303	TCONS_00014645	4426956	4427322	.	1	u
304	TCONS_00014646	4427422	4427685	.	1	u
305	TCONS_00014647	4944697	4945158	.	1	u
306	TCONS_00014760	1563241	1563901	.	1	u
307	TCONS_00014953	6740638	6741000	+	2	o
308	TCONS_00015047	982865	982939	-	2	u
309	TCONS_00015056	1855514	1855733	-	2	u
310	TCONS_00015210	6591307	6591452	-	3	u
311	TCONS_00015223	6766648	6766688	-	3	u
312	TCONS_00015263	892736	893223	.	1	u
313	TCONS_00015266	3008086	3008305	.	1	u
314	TCONS_00015268	6485728	6486105	.	1	u
315	TCONS_00015269	6735032	6735420	.	1	u
316	TCONS_00015270	6735556	6736088	.	1	u
317	TCONS_00015271	6764992	6765531	.	1	u
318	TCONS_00015272	6767295	6767590	.	1	u
319	TCONS_00015273	8102822	8103266	.	1	u
320	TCONS_00015274	8103521	8104334	.	1	u
321	TCONS_00015469	1337190	1337361	-	2	u
322	TCONS_00015515	2565383	2566430	.	1	u
323	TCONS_00015668	1093228	1093868	.	1	u
324	TCONS_00015669	1943271	1943707	.	1	u
325	TCONS_00015670	3511633	3512413	.	1	u
326	TCONS_00015671	3522493	3522817	.	1	u
327	TCONS_00015867	2411174	2411822	.	1	u
328	TCONS_00016072	4493263	4493368	-	2	u
329	TCONS_00016251	9332444	9333724	-	2	u
330	TCONS_00016263	3050775	3051484	.	1	u
331	TCONS_00016264	8966587	8967099	.	1	u
332	TCONS_00016265	9333825	9334871	.	1	u
333	TCONS_00016267	9900649	9900901	.	1	u
334	TCONS_00016330	2349120	2349147	+	4	x
335	TCONS_00016356	3756868	3756906	+	4	u
336	TCONS_00016357	3758423	3758500	+	2	u
337	TCONS_00016498	2876567	2876782	-	2	u
338	TCONS_00016499	2877888	2878076	-	3	u
339	TCONS_00016567	898982	899290	.	1	u
340	TCONS_00016568	903874	904358	.	1	u
341	TCONS_00016570	3748860	3749190	.	1	u
342	TCONS_00016869	4021262	4021298	-	3	u
343	TCONS_00016964	2653234	2653444	.	1	u
344	TCONS_00016965	2772133	2772835	.	1	u
345	TCONS_00016966	2951883	2952201	.	1	u
346	TCONS_00016967	5677068	5677437	.	1	u
347	TCONS_00017062	759598	760118	-	3	u
348	TCONS_00017301	10164883	10164929	+	2	u
349	TCONS_00017348	14102345	14102806	+	3	u
350	TCONS_00017374	217718	217757	-	5	u
351	TCONS_00017375	220838	220943	-	3	u
352	TCONS_00017541	12042757	12043625	-	1	u
353	TCONS_00017580	16343259	16343324	-	2	u
354	TCONS_00017582	1145624	1146007	.	1	u
355	TCONS_00017583	3783551	3783764	.	1	u
356	TCONS_00017584	3785025	3785842	.	1	u
357	TCONS_00017585	6258248	6258836	.	1	u
358	TCONS_00017586	8678376	8678854	.	1	u
359	TCONS_00017588	12652970	12653376	.	1	u
360	TCONS_00017590	16344146	16344586	.	1	u
361	TCONS_00017640	1109261	1109639	+	2	u
362	TCONS_00017716	3238404	3238835	+	2	u
363	TCONS_00017783	5872590	5872616	+	3	u
364	TCONS_00017841	9909362	9909707	+	3	u
365	TCONS_00017997	2107178	2107451	-	4	u
366	TCONS_00018014	2455816	2456210	-	2	u
367	TCONS_00018243	530206	530499	.	1	u
368	TCONS_00018244	2454524	2454896	.	1	u
369	TCONS_00018245	2458285	2458486	.	1	u
370	TCONS_00018246	4075903	4076327	.	1	u
371	TCONS_00018247	4573356	4573618	.	1	u
372	TCONS_00018248	4738984	4739642	.	1	u
373	TCONS_00018249	8280825	8281964	.	1	u
374	TCONS_00018250	9910261	9910683	.	1	u
375	TCONS_00018350	1362598	1362672	-	5	u
376	TCONS_00018720	1423515	1424055	.	1	u
377	TCONS_00018721	1424391	1424654	.	1	u
378	TCONS_00018723	7158147	7158626	.	1	u
379	TCONS_00019226	2159678	2159892	-	2	u
380	TCONS_00019310	2421945	2422268	.	1	u
381	TCONS_00019311	2422374	2422752	.	1	u
382	TCONS_00019312	3120273	3120836	.	1	u
383	TCONS_00019384	3059776	3060208	+	2	u
384	TCONS_00019440	4243134	4243528	+	3	u
385	TCONS_00019638	5837222	5837260	-	2	u
386	TCONS_00019669	2063457	2063872	.	1	u
387	TCONS_00019701	2322938	2322954	+	2	u
388	TCONS_00019780	735249	735537	.	1	u
389	TCONS_00019781	2323027	2323320	.	1	u
390	TCONS_00019782	2330019	2330380	.	1	u
391	TCONS_00019899	1935210	1935382	-	2	u
392	TCONS_00019925	4848965	4849361	-	2	u
393	TCONS_00019943	624302	624561	.	1	u
394	TCONS_00019944	4846173	4846391	.	1	u
395	TCONS_00019945	4850748	4850996	.	1	u
396	TCONS_00019946	4859265	4859925	.	1	u
397	TCONS_00019947	4871479	4871813	.	1	u
398	TCONS_00020112	547692	547724	-	3	u
399	TCONS_00020259	4260290	4260377	-	4	u
400	TCONS_00020270	3004033	3004323	.	1	u
401	TCONS_00020271	3032280	3032520	.	1	u
402	TCONS_00020290	1339954	1340265	+	4	u
403	TCONS_00020430	5086484	5086579	-	3	u
404	TCONS_00020431	5104427	5104709	-	4	x
405	TCONS_00020548	2356594	2356798	.	1	u
406	TCONS_00020549	2365970	2366175	.	1	u
407	TCONS_00020550	3083271	3083630	.	1	u
408	TCONS_00020604	3768248	3768330	+	2	u
409	TCONS_00020616	495777	496357	-	1	u
410	TCONS_00020617	499297	499686	-	3	u
411	TCONS_00020618	499297	499686	-	3	u
412	TCONS_00020682	4337187	4337446	.	1	u
413	TCONS_00020799	5484159	5484582	+	2	u
414	TCONS_00020976	4818194	4818376	-	2	u
415	TCONS_00021130	60269	60923	.	1	u
416	TCONS_00021131	76874	77591	.	1	u
417	TCONS_00021132	92888	93464	.	1	u
418	TCONS_00021133	94128	95363	.	1	u
419	TCONS_00021136	7088045	7089012	.	1	u
420	TCONS_00021137	8329391	8329718	.	1	u
421	TCONS_00021386	1733127	1733508	.	1	u
422	TCONS_00021461	4372924	4373248	+	2	u
423	TCONS_00021593	4370911	4371369	-	2	u
424	TCONS_00021654	793321	793617	.	1	u
425	TCONS_00021655	3659695	3659980	.	1	u
426	TCONS_00021656	4371707	4372302	.	1	u
427	TCONS_00021657	4373312	4373717	.	1	u
428	TCONS_00021658	7011211	7011934	.	1	u
429	TCONS_00021757	5258311	5258960	.	1	u
430	TCONS_00021785	4449661	4449927	+	2	u
431	TCONS_00021786	4449661	4449927	+	3	u
432	TCONS_00021787	4449360	4449927	+	1	u
433	TCONS_00021838	1237369	1237740	.	1	u
434	TCONS_00021851	953227	953366	+	2	u
435	TCONS_00022025	8264250	8264341	-	2	u
436	TCONS_00022027	8278168	8278245	-	5	u
437	TCONS_00022028	8279844	8280175	-	2	u
438	TCONS_00022046	651686	652020	.	1	u
439	TCONS_00022047	652721	653216	.	1	u
440	TCONS_00022048	653895	654312	.	1	u
441	TCONS_00022049	954606	954898	.	1	u
442	TCONS_00022050	1342479	1342905	.	1	u
443	TCONS_00022051	5378286	5378741	.	1	u
444	TCONS_00022052	8767330	8767719	.	1	u
445	TCONS_00022322	4703378	4703496	-	2	u
446	TCONS_00022323	4717160	4717514	-	5	u
447	TCONS_00022329	4978263	4978398	-	2	u
448	TCONS_00022330	4979087	4979383	-	2	u
449	TCONS_00022358	1387607	1388649	.	1	u
450	TCONS_00022359	4087441	4087934	.	1	u
451	TCONS_00022360	4122164	4122466	.	1	u
452	TCONS_00022362	5187493	5187957	.	1	u
453	TCONS_00022503	3622322	3622595	-	1	u
454	TCONS_00022504	3624957	3625394	-	1	u
455	TCONS_00022655	8748987	8749404	+	3	o
456	TCONS_00022793	7462016	7462024	-	2	u
457	TCONS_00022796	7538921	7539125	-	3	u
458	TCONS_00022853	10419354	10419688	-	2	u
459	TCONS_00022856	9904331	9904587	.	1	u
460	TCONS_00022967	4664081	4664525	+	2	u
461	TCONS_00022968	4664081	4664525	+	2	u
462	TCONS_00023143	3237816	3238225	+	2	u
463	TCONS_00023195	7337196	7337318	+	3	u
464	TCONS_00023340	2375583	2375899	.	1	u
465	TCONS_00023411	1009285	1009681	-	2	u
466	TCONS_00023458	4502365	4502391	-	2	u
467	TCONS_00023466	490600	491526	.	1	u
468	TCONS_00023630	349162	349385	-	2	u
469	TCONS_00023637	535354	535573	-	2	u
470	TCONS_00023766	2391598	2391888	.	1	u
471	TCONS_00023859	2210622	2210955	-	3	u
472	TCONS_00023860	2220191	2220321	-	5	u
473	TCONS_00023881	3568231	3568485	-	2	u
474	TCONS_00023895	2533067	2533441	.	1	u
475	TCONS_00023949	2516255	2516615	+	3	u
476	TCONS_00023950	2516255	2516615	+	3	u
477	TCONS_00023952	2886365	2887446	+	3	u
478	TCONS_00023953	2886365	2887446	+	2	u
479	TCONS_00023954	2892169	2892271	+	2	x
480	TCONS_00023960	3576967	3577137	+	2	u
481	TCONS_00024004	1899371	1899393	-	2	u
482	TCONS_00024008	2835445	2835924	-	5	u
483	TCONS_00024009	2833836	2834189	-	3	u
484	TCONS_00024010	2835238	2835924	-	1	u
485	TCONS_00024013	2886215	2887440	-	1	u
486	TCONS_00024032	3572114	3572548	.	1	u
487	TCONS_00024033	3841239	3841518	.	1	u
488	TCONS_00024034	3841938	3842292	.	1	u
489	TCONS_00024223	5334899	5335281	+	2	u
490	TCONS_00024225	5441872	5442394	+	2	u
491	TCONS_00024257	7898490	7898686	+	2	u
492	TCONS_00024258	7921283	7921448	+	4	u
493	TCONS_00024291	867259	867296	-	5	u
494	TCONS_00024295	870830	871143	-	5	u
495	TCONS_00024478	6652747	6653052	-	2	u
496	TCONS_00024479	6652743	6653139	-	2	u
497	TCONS_00024505	2962867	2963273	.	1	u
498	TCONS_00024506	4725794	4726058	.	1	u
499	TCONS_00024508	7896818	7897057	.	1	u
500	TCONS_00024528	243777	244335	+	1	u
501	TCONS_00024633	2448569	2448837	-	2	u
502	TCONS_00024658	1919243	1920084	.	1	u
503	TCONS_00024659	1920163	1920626	.	1	u
504	TCONS_00024660	3703015	3703448	.	1	u
505	TCONS_00024673	1529114	1529639	+	3	u
506	TCONS_00024724	4285680	4285988	+	2	u
507	TCONS_00024815	6312932	6313042	+	2	u
508	TCONS_00024842	7276588	7276804	+	2	u
509	TCONS_00024843	7296112	7296481	+	2	u
510	TCONS_00025203	4521808	4522229	.	1	u
511	TCONS_00025204	4560491	4561031	.	1	u
512	TCONS_00025207	6044937	6045276	.	1	u
513	TCONS_00025208	6745507	6745890	.	1	u
514	TCONS_00025209	7276947	7277547	.	1	u
515	TCONS_00025210	8548262	8548644	.	1	u
516	TCONS_00025211	10326264	10327021	.	1	u
517	TCONS_00025212	11192901	11193413	.	1	u
518	TCONS_00025213	11199348	11199698	.	1	u
519	TCONS_00025218	879521	879988	+	2	u
520	TCONS_00025219	881471	882065	+	2	u
521	TCONS_00025220	881471	882065	+	2	u
522	TCONS_00025221	881471	882065	+	2	u
523	TCONS_00025290	3183408	3183652	+	2	u
524	TCONS_00025322	4264759	4264917	+	4	u
525	TCONS_00025354	982661	982897	-	2	u
526	TCONS_00025378	1752055	1752150	-	5	u
527	TCONS_00025487	4613358	4613589	-	2	u
528	TCONS_00025491	978426	979020	.	1	u
529	TCONS_00025492	3176867	3177276	.	1	u
530	TCONS_00025493	3177362	3178115	.	1	u
531	TCONS_00025573	1547956	1548454	.	1	u
532	TCONS_00025574	1979511	1979840	.	1	u
533	TCONS_00025661	4554799	4554980	-	2	u
534	TCONS_00025670	2912044	2912389	.	1	u
535	TCONS_00025671	4542261	4542823	.	1	u
536	TCONS_00025941	3109191	3109669	+	3	u
537	TCONS_00025942	3109488	3109669	+	4	u
538	TCONS_00025943	3315177	3315219	+	5	o
539	TCONS_00025944	3315177	3315219	+	5	o
540	TCONS_00025946	3315177	3315219	+	4	o
541	TCONS_00025974	5489979	5490255	+	1	u
542	TCONS_00026010	9244242	9244254	+	2	u
543	TCONS_00026130	184504	184867	.	1	u
544	TCONS_00026131	7598284	7598637	.	1	u
545	TCONS_00026132	7915298	7915537	.	1	u
546	TCONS_00026133	7917049	7917322	.	1	u
547	TCONS_00026135	7918079	7918908	.	1	u
548	TCONS_00026209	1812745	1812787	-	2	u
549	TCONS_00026236	448765	449345	.	1	u
550	TCONS_00026237	449460	449836	.	1	u
551	TCONS_00026312	4643725	4643828	+	2	u
552	TCONS_00026315	4645862	4646270	+	4	u
553	TCONS_00026317	4645862	4646270	+	3	u
554	TCONS_00026384	434905	436044	.	1	u
555	TCONS_00026388	4646328	4647471	.	1	u
556	TCONS_00026439	4263367	4263822	+	2	u
557	TCONS_00026483	4230787	4231120	.	1	u
558	TCONS_00026484	4264955	4265295	.	1	u
559	TCONS_00026564	2378492	2379251	.	1	u
560	TCONS_00026676	834249	834274	-	4	u
561	TCONS_00026905	3143740	3143951	+	2	u
562	TCONS_00026983	863279	863596	-	2	u
563	TCONS_00027159	833163	833660	.	1	u
564	TCONS_00027160	2256578	2257132	.	1	u
565	TCONS_00027161	4228590	4229211	.	1	u
566	TCONS_00027292	45500	46273	+	4	u
567	TCONS_00027415	43055	43885	.	1	u
568	TCONS_00027416	44181	44738	.	1	u
569	TCONS_00027425	398781	399175	+	4	u
570	TCONS_00027460	1743961	1744306	+	2	u
571	TCONS_00027461	1743935	1744306	+	2	u
572	TCONS_00027594	3037113	3037150	-	4	u
573	TCONS_00027598	3254591	3254807	-	2	u
574	TCONS_00027606	400324	400621	.	1	u
575	TCONS_00027607	2324012	2324261	.	1	u
576	TCONS_00027608	2324334	2324718	.	1	u
577	TCONS_00027609	2332934	2333382	.	1	u
578	TCONS_00027610	2458938	2459677	.	1	u
579	TCONS_00027697	2457637	2458127	-	2	o
580	TCONS_00027755	4005613	4006089	.	1	u
581	TCONS_00028013	2625085	2626181	.	1	u
582	TCONS_00028060	1561020	1561206	-	2	u
583	TCONS_00028118	2743620	2743655	+	4	u
584	TCONS_00028251	3153972	3154616	.	1	u
585	TCONS_00028252	3155862	3156839	.	1	u
586	TCONS_00028254	151102	152621	+	1	u
587	TCONS_00028255	151610	152534	+	2	u
588	TCONS_00028301	3861332	3861397	+	3	u
589	TCONS_00028386	240195	241597	.	1	u
590	TCONS_00028429	2719549	2719647	+	3	u
591	TCONS_00028430	2720673	2720721	+	3	u
592	TCONS_00028445	3189923	3190242	+	2	u
593	TCONS_00028446	3189711	3190242	+	1	u
594	TCONS_00028532	2717640	2717708	-	2	u
595	TCONS_00028580	2049033	2049390	+	2	u
596	TCONS_00028581	2078943	2079044	+	2	x
597	TCONS_00028712	2242970	2243235	.	1	u
598	TCONS_00028713	3722353	3722832	.	1	u
599	TCONS_00028805	447739	447844	-	3	u
600	TCONS_00028806	469528	469570	-	2	u
601	TCONS_00028807	470708	470732	-	3	u
602	TCONS_00028857	2969436	2969681	.	1	u
603	TCONS_00028858	5572236	5572503	.	1	u
604	TCONS_00028879	1492990	1493947	+	2	u
605	TCONS_00028923	3898009	3898510	+	2	u
606	TCONS_00028924	4235831	4236092	+	3	u
607	TCONS_00028925	4235836	4236092	+	2	u
608	TCONS_00028926	4235831	4236092	+	2	u
609	TCONS_00028980	1807484	1807899	-	2	u
610	TCONS_00029036	1022914	1023175	.	1	u
611	TCONS_00029037	1491219	1491660	.	1	u
612	TCONS_00029038	1494077	1494688	.	1	u
613	TCONS_00029039	2159354	2159687	.	1	u
614	TCONS_00029040	3894391	3895057	.	1	u
615	TCONS_00029041	3895114	3896188	.	1	u
616	TCONS_00029154	222069	222307	.	1	u
617	TCONS_00029156	2738091	2738510	.	1	u
618	TCONS_00029314	990400	991836	.	1	u
619	TCONS_00029315	1080538	1080860	.	1	u
620	TCONS_00029366	3655566	3655655	+	2	x
621	TCONS_00029413	1624503	1624664	-	2	u
622	TCONS_00029427	2078831	2079145	-	2	u
623	TCONS_00029457	721004	722967	+	1	u
624	TCONS_00029459	723392	723735	+	2	u
625	TCONS_00029460	723392	723735	+	2	u
626	TCONS_00029461	723028	723735	+	1	u
627	TCONS_00029485	3243892	3244205	+	2	u
628	TCONS_00029486	3241909	3242283	+	2	u
629	TCONS_00029487	3243892	3244205	+	3	u
630	TCONS_00029488	3243165	3244205	+	1	u
631	TCONS_00029544	3242682	3243164	.	1	u
632	TCONS_00029620	3680375	3680807	-	3	u
633	TCONS_00029764	1433615	1433885	.	1	u
634	TCONS_00029781	494659	494690	+	2	u
635	TCONS_00029782	496474	496908	+	2	u
636	TCONS_00029910	6365416	6365814	-	4	u
637	TCONS_00029911	230278	230631	.	1	u
638	TCONS_00029967	2796423	2796444	+	2	u
639	TCONS_00029975	3096943	3097252	+	4	u
640	TCONS_00029976	3097557	3097696	+	2	u
641	TCONS_00030030	2795436	2795678	-	2	u
642	TCONS_00030031	2813718	2813720	-	3	u
643	TCONS_00030032	2813722	2814053	-	3	u
644	TCONS_00030055	2465447	2465883	.	1	u
645	TCONS_00030056	3093515	3093858	.	1	u
646	TCONS_00030057	3097747	3098098	.	1	u
647	TCONS_00030122	5265945	5265989	+	2	u
648	TCONS_00030124	5275687	5275730	+	2	u
649	TCONS_00030125	5304059	5304427	+	2	u
650	TCONS_00030132	6387302	6387327	+	3	u
651	TCONS_00030245	1504281	1504539	.	1	u
652	TCONS_00030248	3925529	3925761	.	1	u
653	TCONS_00030250	3929901	3930242	.	1	u
654	TCONS_00030251	3939042	3939406	.	1	u
655	TCONS_00030253	6382688	6383207	.	1	u
656	TCONS_00030254	6387389	6387741	.	1	u
657	TCONS_00030310	719176	719282	-	3	u
658	TCONS_00030323	2142617	2142810	-	2	u
659	TCONS_00030329	2709576	2709703	-	2	u
660	TCONS_00030355	2712635	2712890	.	1	u
661	TCONS_00030366	455634	455746	+	5	u
662	TCONS_00030591	404151	404226	-	4	u
663	TCONS_00030592	406521	406935	-	5	u
664	TCONS_00030822	3703941	3704211	.	1	u
665	TCONS_00030823	4271528	4271842	.	1	u
666	TCONS_00030825	5886960	5887590	.	1	u
667	TCONS_00030827	8272827	8273087	.	1	u
668	TCONS_00030828	8275050	8275345	.	1	u
669	TCONS_00030829	8490456	8490844	.	1	u
670	TCONS_00030830	9945075	9947256	.	1	u
671	TCONS_00031088	1792732	1793159	.	1	u
672	TCONS_00031089	2995281	2995778	.	1	u
673	TCONS_00031090	3665836	3666689	.	1	u
674	TCONS_00031091	5882298	5882524	.	1	u
675	TCONS_00031120	2585630	2586133	+	2	u
676	TCONS_00031560	1679976	1680568	.	1	u
677	TCONS_00031561	2583758	2584231	.	1	u
678	TCONS_00031562	9355230	9355444	.	1	u
679	TCONS_00031563	10802833	10803757	.	1	u
680	TCONS_00031646	3312320	3312607	+	2	u
681	TCONS_00031759	362567	362893	.	1	u
682	TCONS_00031926	5522825	5523162	.	1	u
683	TCONS_00031951	913299	913548	+	2	u
684	TCONS_00032005	2469633	2469731	+	2	u
685	TCONS_00032196	745188	745581	.	1	u
686	TCONS_00032197	901296	901631	.	1	u
687	TCONS_00032198	913717	914285	.	1	u
688	TCONS_00032210	2112949	2113211	+	2	u
689	TCONS_00032291	520856	521107	.	1	u
690	TCONS_00032292	521227	521566	.	1	u
691	TCONS_00032303	669730	670092	+	3	u
692	TCONS_00032304	673223	673502	+	5	u
693	TCONS_00032305	674110	674685	+	6	u
694	TCONS_00032339	2556554	2556791	+	2	u
695	TCONS_00032429	4930553	4930801	+	5	u
696	TCONS_00032632	3749580	3749915	-	2	u
697	TCONS_00032749	4461045	4461468	.	1	u
698	TCONS_00032751	4935178	4935496	.	1	u
699	TCONS_00032752	4936004	4936568	.	1	u
700	TCONS_00032753	5719776	5720318	.	1	u
701	TCONS_00032755	6450935	6451218	.	1	u
702	TCONS_00032854	701023	701299	.	1	u
703	TCONS_00032855	701426	701655	.	1	u
704	TCONS_00032856	1031924	1032372	.	1	u
705	TCONS_00032998	317022	317428	.	1	u
706	TCONS_00033000	4927354	4927876	.	1	u
707	TCONS_00033003	354280	354406	+	2	u
708	TCONS_00033004	362825	362970	+	4	u
709	TCONS_00033006	364768	364984	+	2	u
710	TCONS_00033010	509860	511193	+	1	u
711	TCONS_00033258	2287371	2287753	-	2	u
712	TCONS_00033404	3204858	3205092	.	1	u
713	TCONS_00033405	3205159	3205537	.	1	u
714	TCONS_00033407	3205964	3206402	.	1	u
715	TCONS_00033531	2720079	2720284	+	2	u
716	TCONS_00033787	1041304	1042202	.	1	u
717	TCONS_00033896	1000036	1000425	.	1	u
718	TCONS_00033897	2180191	2180518	.	1	u
719	TCONS_00033898	2180771	2180993	.	1	u
720	TCONS_00033899	2181077	2181464	.	1	u
721	TCONS_00034129	2767175	2767661	.	1	u
722	TCONS_00034427	2782023	2782409	.	1	u
723	TCONS_00034428	8299943	8300294	.	1	u
724	TCONS_00034473	1344943	1345628	+	3	u
725	TCONS_00034582	698715	698966	-	2	u
726	TCONS_00034689	2958809	2959318	-	2	u
727	TCONS_00034728	694233	694513	.	1	u
728	TCONS_00034729	699957	700241	.	1	u
729	TCONS_00034730	700386	701054	.	1	u
730	TCONS_00034732	1104308	1104575	.	1	u
731	TCONS_00034734	1216659	1217123	.	1	u
732	TCONS_00034735	1746129	1746496	.	1	u
733	TCONS_00034828	2366807	2367316	.	1	u
734	TCONS_00034829	2367939	2368266	.	1	u
735	TCONS_00034922	1798920	1799401	.	1	u
736	TCONS_00035412	3208490	3209420	.	1	u
737	TCONS_00035447	4518977	4519396	+	2	u
738	TCONS_00035448	4520807	4521103	+	2	u
739	TCONS_00035505	4377024	4377358	-	1	u
740	TCONS_00035534	723886	724661	.	1	u
741	TCONS_00035536	5607209	5607830	.	1	u
742	TCONS_00035681	6573655	6574053	+	2	u
743	TCONS_00035694	6767218	6767564	+	2	u
744	TCONS_00035903	1105109	1105822	.	1	u
745	TCONS_00035904	1773488	1773863	.	1	u
746	TCONS_00035905	1812347	1812548	.	1	u
747	TCONS_00035908	6724737	6725139	.	1	u
748	TCONS_00035933	792229	792489	+	2	u
749	TCONS_00035948	1291747	1292108	+	2	u
750	TCONS_00035990	5504272	5506544	+	3	u
751	TCONS_00035991	5502534	5506544	+	2	u
752	TCONS_00036034	777355	777376	-	2	u
753	TCONS_00036109	5510906	5511202	.	1	u
754	TCONS_00036110	5511837	5512172	.	1	u
755	TCONS_00036112	5513722	5514235	.	1	u
756	TCONS_00036189	6944912	6945731	+	2	x
757	TCONS_00036190	6944941	6945731	+	2	x
758	TCONS_00036203	2990077	2990101	-	4	u
759	TCONS_00036255	6947590	6947974	.	1	u
760	TCONS_00036256	7204358	7204727	.	1	u
761	TCONS_00036310	1697825	1698211	-	3	u
762	TCONS_00036747	4087010	4087545	.	1	u
763	TCONS_00036895	4033061	4033889	.	1	u
764	TCONS_00036913	2275833	2276140	+	3	u
765	TCONS_00036980	618170	619129	.	1	u
766	TCONS_00036981	2270420	2270860	.	1	u
767	TCONS_00036982	2276204	2276688	.	1	u
768	TCONS_00037006	1588773	1589070	+	2	u
769	TCONS_00037071	653970	654085	-	3	u
770	TCONS_00037095	289224	289548	.	1	u
771	TCONS_00037096	1588017	1588273	.	1	u
772	TCONS_00037388	697368	697715	.	1	u
773	TCONS_00037390	1005689	1006637	.	1	u
774	TCONS_00037391	2956484	2956957	.	1	u
775	TCONS_00037435	1912227	1912305	-	3	u
776	TCONS_00037468	1909883	1910126	.	1	u
777	TCONS_00037469	2726715	2727001	.	1	u
778	TCONS_00037565	863592	864243	.	1	u
779	TCONS_00037604	2395415	2395766	+	4	o
780	TCONS_00037642	3253583	3253667	+	6	u
781	TCONS_00037751	2096743	2097457	.	1	u
782	TCONS_00037844	1442959	1443811	.	1	u
783	TCONS_00037876	1474315	1474564	+	2	u
784	TCONS_00037954	119912	120566	.	1	u
785	TCONS_00037955	1474770	1475113	.	1	u
786	TCONS_00037956	1569440	1569703	.	1	u
787	TCONS_00038191	3598982	3599351	-	2	u
788	TCONS_00038192	3598723	3599399	-	1	u
789	TCONS_00038209	1813939	1814479	.	1	u
790	TCONS_00038210	1814627	1815945	.	1	u
791	TCONS_00038211	2622322	2622921	.	1	u
792	TCONS_00038249	1455682	1455969	+	2	u
793	TCONS_00038377	1588115	1588198	-	2	u
794	TCONS_00038458	1574028	1574782	.	1	u
795	TCONS_00038459	3822397	3822969	.	1	u
796	TCONS_00038577	3200325	3200401	-	4	u
797	TCONS_00038597	1721357	1721559	.	1	u
798	TCONS_00038598	3194951	3196019	.	1	u
799	TCONS_00038599	3200953	3201903	.	1	u
800	TCONS_00038600	3202541	3202905	.	1	u
801	TCONS_00038601	4193094	4193436	.	1	u
802	TCONS_00038602	4193597	4193963	.	1	u
803	TCONS_00038603	4194855	4195181	.	1	u
804	TCONS_00038629	1336758	1336787	+	3	u
805	TCONS_00038630	1335184	1335820	+	1	u
806	TCONS_00038631	1338881	1339064	+	6	u
807	TCONS_00038632	1349090	1349462	+	2	u
808	TCONS_00038681	6434568	6435135	+	3	u
809	TCONS_00038768	1355317	1355543	-	2	u
810	TCONS_00038769	1355317	1356396	-	2	u
811	TCONS_00038795	3819551	3819596	-	2	u
812	TCONS_00038796	3819595	3819939	-	2	u
813	TCONS_00038802	4119395	4119441	-	2	u
814	TCONS_00038867	1353913	1354504	.	1	u
815	TCONS_00038868	4721134	4721394	.	1	u
816	TCONS_00038869	5844712	5846057	.	1	u
817	TCONS_00038870	6973505	6973785	.	1	u
818	TCONS_00038871	7539511	7540303	.	1	u
819	TCONS_00038872	7906170	7907442	.	1	u
820	TCONS_00038873	8811620	8811848	.	1	u
821	TCONS_00038905	3251061	3251575	+	2	u
822	TCONS_00039124	3497451	3497914	.	1	u
823	TCONS_00039125	3499138	3499545	.	1	u
824	TCONS_00039194	3386311	3386676	+	1	x
825	TCONS_00039318	1149520	1149900	.	1	u
826	TCONS_00039347	2748897	2749000	+	5	u
827	TCONS_00039473	4227925	4228559	-	2	u
828	TCONS_00039477	2746657	2747234	.	1	u
829	TCONS_00039479	3250066	3250312	.	1	u
830	TCONS_00039597	845308	845477	-	2	u
831	TCONS_00039657	2335049	2335091	-	2	u
832	TCONS_00039711	843317	843745	.	1	u
833	TCONS_00039715	3271096	3271375	.	1	u
834	TCONS_00039752	2956614	2956649	+	3	u
835	TCONS_00039929	943998	944182	+	2	u
836	TCONS_00039930	946821	946956	+	2	u
837	TCONS_00040034	2239874	2240166	.	1	u
838	TCONS_00040035	3786243	3786570	.	1	u
839	TCONS_00040107	2425218	2425590	.	1	u
840	TCONS_00040108	3610317	3610706	.	1	u
841	TCONS_00040171	4780333	4780377	+	6	u
842	TCONS_00040172	4781964	4782291	+	2	u
843	TCONS_00040306	3375231	3375350	-	2	u
844	TCONS_00040416	6792494	6792922	-	4	u
845	TCONS_00040417	6792251	6792922	-	3	u
846	TCONS_00040435	2077927	2078665	.	1	u
847	TCONS_00040436	2079396	2080044	.	1	u
848	TCONS_00040437	3377702	3377956	.	1	u
849	TCONS_00040438	4782376	4782674	.	1	u
850	TCONS_00040439	4840848	4841292	.	1	u
851	TCONS_00040617	6656650	6657139	-	2	u
852	TCONS_00040618	6656650	6657139	-	2	u
853	TCONS_00040626	4052976	4053278	.	1	u
854	TCONS_00040627	6244893	6245112	.	1	u
855	TCONS_00040628	6245178	6245471	.	1	u
856	TCONS_00040676	2046517	2046955	+	3	u
857	TCONS_00040824	2745843	2747606	.	1	u
858	TCONS_00040825	4572991	4573338	.	1	u
859	TCONS_00040874	4378601	4378646	+	2	u
860	TCONS_00040988	3039603	3040055	+	4	u
861	TCONS_00041063	882851	883271	.	1	u
862	TCONS_00041064	883748	884459	.	1	u
863	TCONS_00041065	896028	896247	.	1	u
864	TCONS_00041066	896925	897132	.	1	u
865	TCONS_00041067	1496190	1497212	.	1	u
866	TCONS_00041069	3447161	3447510	.	1	u
867	TCONS_00041070	56655	56835	+	2	u
868	TCONS_00041076	420405	420747	+	2	u
869	TCONS_00041196	4063107	4063307	+	2	u
870	TCONS_00041197	4064496	4064820	+	2	u
871	TCONS_00041773	7388499	7388803	.	1	u
872	TCONS_00041774	7641238	7641693	.	1	u
873	TCONS_00041776	7642239	7642729	.	1	u
874	TCONS_00041777	8092956	8093328	.	1	u
875	TCONS_00041902	1691651	1691976	.	1	u
876	TCONS_00041933	1007320	1007755	+	2	u
877	TCONS_00042043	1005987	1006043	-	2	u
878	TCONS_00042117	904754	905170	.	1	u
879	TCONS_00042121	1482307	1483187	.	1	u
880	TCONS_00042123	1550830	1551744	.	1	u
881	TCONS_00042124	2626814	2627455	.	1	u
882	TCONS_00042125	2740240	2740584	.	1	u
883	TCONS_00042126	2805620	2805860	.	1	u
884	TCONS_00042159	1706160	1706371	+	2	u
885	TCONS_00042219	170760	171581	-	2	o
886	TCONS_00042230	959402	959719	-	2	u
887	TCONS_00042637	3547761	3548134	-	2	u
888	TCONS_00042641	1487310	1487632	.	1	u
889	TCONS_00042642	2841454	2841677	.	1	u
890	TCONS_00042643	2994546	2995320	.	1	u
891	TCONS_00042683	2762318	2762808	+	2	u
892	TCONS_00042731	1794151	1794189	-	2	u
893	TCONS_00042732	1796988	1797465	-	3	u
894	TCONS_00042773	960464	960550	+	2	u
895	TCONS_00042788	3448373	3448632	+	2	u
896	TCONS_00042865	960648	960978	.	1	u
897	TCONS_00042866	2258108	2258516	.	1	u
898	TCONS_00042867	2258567	2258934	.	1	u
899	TCONS_00042964	2669884	2670327	.	1	u
900	TCONS_00043076	311294	311336	-	3	u
901	TCONS_00043193	308679	309771	.	1	u
902	TCONS_00043194	4320640	4321234	.	1	u
903	TCONS_00043229	3243607	3243765	+	2	u
904	TCONS_00043327	2676400	2676841	.	1	u
905	TCONS_00043328	2676902	2677198	.	1	u
906	TCONS_00043329	2800057	2800632	.	1	u
907	TCONS_00043360	1445271	1445546	-	2	u
908	TCONS_00043361	1445016	1445546	-	1	u
909	TCONS_00043376	1445616	1445963	.	1	u
910	TCONS_00043642	999182	999354	-	5	u
911	TCONS_00043666	3634709	3635504	.	1	u
912	TCONS_00043704	3130190	3131195	.	1	u
913	TCONS_00043774	2076435	2076664	.	1	u
914	TCONS_00043775	2080613	2082469	.	1	u
915	TCONS_00043900	2155855	2156493	.	1	u
916	TCONS_00043914	603524	603675	+	3	u
917	TCONS_00043916	616154	616174	+	2	u
918	TCONS_00043917	616372	616668	+	2	u
919	TCONS_00044039	3932645	3932933	.	1	u
920	TCONS_00044247	657314	657373	-	2	u
921	TCONS_00044348	651733	652892	.	1	u
922	TCONS_00044349	654540	655840	.	1	u
923	TCONS_00044350	764417	764857	.	1	u
924	TCONS_00044351	835435	835872	.	1	u
925	TCONS_00044417	6934261	6934433	+	2	u
926	TCONS_00044418	6946892	6946983	+	2	u
927	TCONS_00044419	6968452	6968698	+	3	u
928	TCONS_00044421	6981297	6981481	+	2	u
929	TCONS_00044422	6986710	6987189	+	3	u
930	TCONS_00044444	10034031	10034592	+	3	u
931	TCONS_00044445	10034031	10034592	+	3	u
932	TCONS_00044446	10034298	10034592	+	3	u
933	TCONS_00044456	10636113	10637770	+	1	u
934	TCONS_00044457	10637292	10637768	+	2	u
935	TCONS_00044464	11803120	11803439	+	3	u
936	TCONS_00044535	9043710	9043830	-	3	u
937	TCONS_00044540	12074295	12074851	-	2	u
938	TCONS_00044541	12285261	12285366	-	2	u
939	TCONS_00044545	1804781	1805443	.	1	u
940	TCONS_00044546	3478283	3478801	.	1	u
941	TCONS_00044547	5115722	5116007	.	1	u
942	TCONS_00044548	6945290	6945650	.	1	u
943	TCONS_00044549	6963892	6964478	.	1	u
944	TCONS_00044550	6979399	6979687	.	1	u
945	TCONS_00044551	6979870	6980247	.	1	u
946	TCONS_00044552	6981913	6982117	.	1	u
947	TCONS_00044553	7032932	7033405	.	1	u
948	TCONS_00044554	7036734	7037195	.	1	u
949	TCONS_00044555	8597181	8597466	.	1	u
950	TCONS_00044556	8598128	8598684	.	1	u
951	TCONS_00044557	9115542	9115920	.	1	u
952	TCONS_00044558	11034424	11034880	.	1	u
953	TCONS_00044559	12071678	12073366	.	1	u
954	TCONS_00044717	2294995	2295369	+	3	u
955	TCONS_00044718	2294984	2295369	+	2	u
956	TCONS_00044764	1094648	1094694	-	4	x
957	TCONS_00044765	1094648	1094694	-	4	x
958	TCONS_00044780	1737220	1737610	-	5	j
959	TCONS_00044781	1737220	1737610	-	4	j
960	TCONS_00044815	1087226	1087985	.	1	u
961	TCONS_00044865	3752939	3753218	+	3	u
962	TCONS_00045020	6526935	6527298	-	3	u
963	TCONS_00045044	178867	179634	.	1	u
964	TCONS_00045045	979878	980463	.	1	u
965	TCONS_00045210	548781	549115	.	1	u
966	TCONS_00045211	549668	552181	.	1	u
967	TCONS_00045212	552910	553503	.	1	u
968	TCONS_00045213	819972	820298	.	1	u
969	TCONS_00045455	127531	128406	+	2	u
970	TCONS_00045551	2829070	2829145	+	2	u
971	TCONS_00045569	3295927	3296276	+	2	u
972	TCONS_00045570	3297269	3297642	+	2	u
973	TCONS_00045571	3296872	3297642	+	1	u
974	TCONS_00045682	1967789	1967964	-	2	u
975	TCONS_00045733	3530398	3530672	-	2	u
976	TCONS_00045771	2830018	2830252	.	1	u
977	TCONS_00045799	1820236	1820358	+	2	u
978	TCONS_00045935	1819457	1819728	.	1	u
979	TCONS_00045936	5039200	5039526	.	1	u
980	TCONS_00045937	5078329	5078568	.	1	u
981	TCONS_00046053	1256159	1256293	-	6	u
982	TCONS_00046054	1258564	1258722	-	2	u
983	TCONS_00046111	5469185	5469620	-	3	u
984	TCONS_00046117	1253236	1253917	.	1	u
985	TCONS_00046119	1261192	1261554	.	1	u
986	TCONS_00046120	5202324	5202835	.	1	u
987	TCONS_00046211	1253042	1253456	-	4	o
988	TCONS_00046249	1831210	1831428	.	1	u
989	TCONS_00046510	1805359	1805421	-	2	u
990	TCONS_00046645	1449097	1449515	.	1	u
991	TCONS_00046646	3091685	3091901	.	1	u
992	TCONS_00046781	4632743	4632785	+	4	x
993	TCONS_00046807	437613	437918	-	1	u
994	TCONS_00046971	406562	406867	.	1	u
995	TCONS_00046972	407504	407787	.	1	u
996	TCONS_00046973	408480	408731	.	1	u
997	TCONS_00046974	437309	437526	.	1	u
998	TCONS_00046975	1217757	1218088	.	1	u
999	TCONS_00046998	1346858	1347163	+	4	u
1000	TCONS_00047000	1346825	1347163	+	2	u
1001	TCONS_00047049	2397974	2399508	-	1	u
1002	TCONS_00047050	2401601	2402070	-	2	u
1003	TCONS_00047051	2399658	2400519	-	1	u
1004	TCONS_00047052	2401601	2402048	-	2	u
1005	TCONS_00047061	2400683	2400900	.	1	u
1006	TCONS_00047062	2401160	2401413	.	1	u
1007	TCONS_00047063	2822304	2822651	.	1	u
1008	TCONS_00047160	3072546	3072579	+	4	u
1009	TCONS_00047392	4369836	4370211	-	3	u
1010	TCONS_00047442	3069647	3069922	.	1	u
1011	TCONS_00047443	3073216	3073553	.	1	u
1012	TCONS_00047453	1387343	1387561	+	2	u
1013	TCONS_00047523	1253265	1253301	-	2	u
1014	TCONS_00047539	2167943	2168172	-	5	u
1015	TCONS_00047576	396462	396817	.	1	u
1016	TCONS_00047577	400184	400768	.	1	u
1017	TCONS_00047578	1435774	1436087	.	1	u
1018	TCONS_00047579	1436475	1436925	.	1	u
1019	TCONS_00047580	1704999	1705322	.	1	u
1020	TCONS_00047614	1889848	1890315	+	2	u
1021	TCONS_00047922	2722015	2722248	-	2	u
1022	TCONS_00047944	27134	27493	.	1	u
1023	TCONS_00048085	3604808	3605468	+	1	u
1024	TCONS_00048221	3604243	3604600	.	1	u
1025	TCONS_00048328	3404303	3404443	-	2	u
1026	TCONS_00048333	4627195	4627333	-	4	u
1027	TCONS_00048334	4644636	4644689	-	3	u
1028	TCONS_00048370	2521485	2521802	+	2	u
1029	TCONS_00048442	530171	531017	.	1	u
1030	TCONS_00048466	3290401	3290638	.	1	u
1031	TCONS_00048467	3300297	3300829	.	1	u
1032	TCONS_00048468	50500	50665	+	2	u
1033	TCONS_00048470	54064	54379	+	2	u
1034	TCONS_00048565	3382845	3383324	.	1	u
1035	TCONS_00048654	1202765	1203096	-	4	u
1036	TCONS_00048684	1118333	1119231	.	1	u
1037	TCONS_00048685	2092245	2092457	.	1	u
1038	TCONS_00048686	3569743	3570124	.	1	u
1039	TCONS_00048725	1268508	1268644	-	3	u
1040	TCONS_00048747	201175	201428	.	1	u
1041	TCONS_00048748	201958	202354	.	1	u
1042	TCONS_00048905	206648	206961	.	1	u
1043	TCONS_00048916	2169873	2169921	+	3	u
1044	TCONS_00048918	2210619	2210667	+	3	u
1045	TCONS_00048947	2655290	2655328	-	4	u
1046	TCONS_00048948	2655375	2655817	-	4	u
1047	TCONS_00048949	2655370	2655817	-	4	u
1048	TCONS_00048952	2149340	2149801	.	1	u
1049	TCONS_00048953	2797783	2798082	.	1	u
1050	TCONS_00049128	3099214	3099765	-	2	u
1051	TCONS_00049153	165013	165471	.	1	u
1052	TCONS_00049154	1289866	1290502	.	1	u
1053	TCONS_00049506	3056724	3057004	.	1	u
1054	TCONS_00049507	3577476	3577939	.	1	u
1055	TCONS_00049600	3343511	3343578	-	8	u
1056	TCONS_00049601	3344544	3344846	-	2	u
1057	TCONS_00049615	3296560	3296841	.	1	u
1058	TCONS_00049616	3301599	3301967	.	1	u
1059	TCONS_00049631	347586	347992	+	2	u
1060	TCONS_00049634	370354	370682	+	2	u
1061	TCONS_00049866	292745	293165	.	1	u
1062	TCONS_00049867	3211013	3211290	.	1	u
1063	TCONS_00049938	1763440	1763482	+	3	u
1064	TCONS_00050063	50374	50711	.	1	u
1065	TCONS_00050064	638967	639201	.	1	u
1066	TCONS_00050159	913414	913895	.	1	u
1067	TCONS_00050424	1285409	1286312	.	1	u
1068	TCONS_00050425	1478259	1478622	.	1	u
1069	TCONS_00050426	1656230	1657000	.	1	u
1070	TCONS_00050943	2826514	2826551	-	2	u
1071	TCONS_00051033	686907	687926	.	1	u
1072	TCONS_00051034	688499	688762	.	1	u
1073	TCONS_00051035	2827541	2827781	.	1	u
1074	TCONS_00051036	4806540	4807678	.	1	u
1075	TCONS_00051112	2806	3203	+	2	u
1076	TCONS_00051290	2537191	2537468	.	1	u
1077	TCONS_00051452	3964354	3964619	-	4	u
1078	TCONS_00051471	5180697	5180802	-	2	u
1079	TCONS_00051513	6838628	6838703	-	6	u
1080	TCONS_00051514	6852556	6852574	-	6	u
1081	TCONS_00051515	595077	595935	.	1	u
1082	TCONS_00051518	3948731	3949138	.	1	u
1083	TCONS_00051519	6374132	6374441	.	1	u
1084	TCONS_00051647	1275200	1275483	.	1	u
1085	TCONS_00051648	1282251	1283103	.	1	u
1086	TCONS_00051650	1306035	1306520	.	1	u
1087	TCONS_00051652	2816292	2816611	.	1	u
1088	TCONS_00051653	4241397	4241906	.	1	u
1089	TCONS_00051738	187760	188075	-	2	u
1090	TCONS_00051739	187760	188075	-	2	u
1091	TCONS_00051849	3447044	3447461	-	2	u
1092	TCONS_00051859	1047139	1047761	.	1	u
1093	TCONS_00051861	1840804	1841102	.	1	u
1094	TCONS_00051941	1892197	1892379	+	2	u
1095	TCONS_00052018	711164	711451	-	4	u
1096	TCONS_00052019	710953	712261	-	1	u
1097	TCONS_00052099	2825858	2826657	-	1	u
1098	TCONS_00052100	2826450	2826650	-	2	u
1099	TCONS_00052111	1349695	1350052	.	1	u
1100	TCONS_00052112	1482909	1483362	.	1	u
1101	TCONS_00052114	1889989	1890309	.	1	u
1102	TCONS_00052116	1891061	1891441	.	1	u
1103	TCONS_00052117	1892519	1892956	.	1	u
1104	TCONS_00052118	2833147	2833653	.	1	u
1105	TCONS_00052119	2834481	2834801	.	1	u
1106	TCONS_00052231	3790640	3790928	-	2	u
1107	TCONS_00052237	3412240	3412758	.	1	u
1108	TCONS_00052238	3412861	3413355	.	1	u
1109	TCONS_00052279	2812258	2812516	-	2	u
1110	TCONS_00052286	2813295	2813723	.	1	u
1111	TCONS_00052344	2224752	2225479	-	2	u
1112	TCONS_00052347	2504888	2505756	.	1	u
1113	TCONS_00052527	3264105	3264616	-	6	u
1114	TCONS_00052528	3264105	3264616	-	6	u
1115	TCONS_00052573	1924585	1924895	.	1	u
1116	TCONS_00052574	3261954	3262198	.	1	u
1117	TCONS_00052632	861303	861352	+	4	u
1118	TCONS_00052734	533500	533772	-	2	u
1119	TCONS_00052735	540417	540877	-	2	u
1120	TCONS_00052836	325133	325487	.	1	u
1121	TCONS_00052837	372803	373612	.	1	u
1122	TCONS_00052838	2753405	2753855	.	1	u
1123	TCONS_00052981	4187525	4187615	+	2	u
1124	TCONS_00052982	4219278	4219898	+	3	u
1125	TCONS_00052983	4219278	4219898	+	4	u
1126	TCONS_00052984	4219278	4219898	+	4	u
1127	TCONS_00053056	1715137	1715389	-	2	u
1128	TCONS_00053065	2792219	2792343	-	2	u
1129	TCONS_00053067	2944761	2944808	-	3	u
1130	TCONS_00053145	5063191	5063505	.	1	u
1131	TCONS_00053149	358560	358637	+	4	u
1132	TCONS_00053150	370709	370731	+	3	u
1133	TCONS_00053376	757844	758132	.	1	u
1134	TCONS_00053377	3445166	3445408	.	1	u
1135	TCONS_00053378	4896724	4897669	.	1	u
1136	TCONS_00053750	2814982	2815328	.	1	u
1137	TCONS_00053953	6542902	6543201	-	2	u
1138	TCONS_00053996	5481677	5482095	.	1	u
1139	TCONS_00054044	593530	593785	-	2	u
1140	TCONS_00054060	2171725	2172039	-	2	u
1141	TCONS_00054092	4741686	4743641	-	1	u
1142	TCONS_00054093	4743124	4743436	-	2	u
1143	TCONS_00054098	4738590	4739129	.	1	u
1144	TCONS_00054130	1747752	1748121	+	2	u
1145	TCONS_00054131	1747752	1748121	+	2	u
1146	TCONS_00054207	1744584	1745160	.	1	u
1147	TCONS_00054208	1746061	1746949	.	1	u
1148	TCONS_00054214	40773	40826	+	4	u
1149	TCONS_00054215	40770	40826	+	3	u
1150	TCONS_00054216	40762	40826	+	3	u
1151	TCONS_00054217	40762	40826	+	3	u
1152	TCONS_00054218	40398	40826	+	1	u
1153	TCONS_00054320	3795983	3796207	+	2	u
1154	TCONS_00054382	329524	329932	+	2	u
1155	TCONS_00054460	1849578	1849771	-	2	u
1156	TCONS_00054473	326822	327160	.	1	u
1157	TCONS_00054474	1849077	1849382	.	1	u
1158	TCONS_00054603	4367782	4368172	.	1	u
1159	TCONS_00054722	763506	764387	.	1	u
1160	TCONS_00054884	1769947	1770356	.	1	u
1161	TCONS_00054885	4509908	4510841	.	1	u
1162	TCONS_00054886	4516907	4517253	.	1	u
1163	TCONS_00055048	679336	679622	-	2	u
1164	TCONS_00055096	1851522	1851923	-	2	j
1165	TCONS_00055132	3206390	3206789	-	3	u
1166	TCONS_00055133	3207071	3207198	-	4	u
1167	TCONS_00055134	3207071	3207198	-	2	u
1168	TCONS_00055202	2207540	2207882	.	1	u
1169	TCONS_00055203	2208867	2209223	.	1	u
1170	TCONS_00055204	2209412	2209999	.	1	u
1171	TCONS_00055205	2210130	2210596	.	1	u
1172	TCONS_00055356	18753	18777	-	3	u
1173	TCONS_00055466	7967626	7967944	.	1	u
1174	TCONS_00055467	7968472	7968910	.	1	u
1175	TCONS_00055731	2319449	2319757	+	2	u
1176	TCONS_00055777	3663849	3664025	+	4	u
1177	TCONS_00055806	1421248	1421343	-	3	u
1178	TCONS_00055847	2797948	2797999	-	2	u
1179	TCONS_00055903	1426618	1427347	.	1	u
1180	TCONS_00055906	3656814	3657286	.	1	u
1181	TCONS_00055907	3657955	3658377	.	1	u
1182	TCONS_00055908	3658640	3659290	.	1	u
1183	TCONS_00055909	3659397	3660615	.	1	u
1184	TCONS_00055910	3660670	3661229	.	1	u
1185	TCONS_00055911	3661420	3662198	.	1	u
1186	TCONS_00055912	3859741	3860094	.	1	u
1187	TCONS_00055922	323473	323714	-	2	u
1188	TCONS_00055923	334318	334419	-	4	u
1189	TCONS_00055924	334318	334419	-	3	u
1190	TCONS_00055939	657202	657665	.	1	u
1191	TCONS_00056076	5446062	5446850	-	3	x
1192	TCONS_00056146	6229893	6230279	.	1	u
1193	TCONS_00056147	6673716	6673982	.	1	u
1194	TCONS_00056273	480101	480793	-	2	u
1195	TCONS_00056349	6219830	6219870	-	6	x
1196	TCONS_00056385	666293	666769	.	1	u
1197	TCONS_00056543	2437668	2437943	.	1	u
1198	TCONS_00056544	3275490	3276022	.	1	u
1199	TCONS_00056546	3285132	3285500	.	1	u
1200	TCONS_00056561	2883690	2884263	+	4	u
1201	TCONS_00056562	2883690	2884263	+	3	u
1202	TCONS_00056563	2882873	2883280	+	1	u
1203	TCONS_00056682	5983900	5984059	-	2	u
1204	TCONS_00056683	5983900	5984059	-	2	u
1205	TCONS_00056694	2880988	2881289	.	1	u
1206	TCONS_00056695	4364886	4365144	.	1	u
1207	TCONS_00056788	2450989	2452259	.	1	u
1208	TCONS_00056855	1578449	1579226	.	1	u
1209	TCONS_00056856	1870331	1870682	.	1	u
1210	TCONS_00056932	910531	910590	-	2	u
1211	TCONS_00056973	3005455	3005754	-	4	u
1212	TCONS_00056989	678963	679330	.	1	u
1213	TCONS_00056991	2989010	2989823	.	1	u
1214	TCONS_00057059	2635851	2635909	-	2	u
1215	TCONS_00057060	2635851	2636039	-	2	u
1216	TCONS_00057061	2636821	2637307	-	3	u
1217	TCONS_00057241	2369734	2370372	.	1	u
1218	TCONS_00057345	2041321	2042025	-	2	u
1219	TCONS_00057347	2049071	2049306	-	2	u
1220	TCONS_00057394	2037841	2038149	.	1	u
1221	TCONS_00057590	3756852	3756874	-	2	u
1222	TCONS_00057638	4679081	4679288	-	3	u
1223	TCONS_00057647	3458712	3459446	.	1	u
1224	TCONS_00057649	3963916	3964175	.	1	u
1225	TCONS_00057758	3736394	3736486	-	6	u
1226	TCONS_00057759	3749639	3749745	-	7	u
1227	TCONS_00057760	3750303	3750336	-	8	u
1228	TCONS_00057761	3751414	3751570	-	3	u
1229	TCONS_00057762	3751414	3751570	-	3	u
1230	TCONS_00057806	1238109	1238333	+	1	u
1231	TCONS_00057812	1255202	1255251	+	5	u
1232	TCONS_00057813	1256211	1256670	+	2	u
1233	TCONS_00057852	1102077	1102103	-	3	x
1234	TCONS_00057960	4172355	4172925	-	2	u
1235	TCONS_00057961	4172355	4172925	-	2	u
1236	TCONS_00057971	1490751	1491508	.	1	u
1237	TCONS_00057972	4456507	4456736	.	1	u
1238	TCONS_00057973	4458953	4459452	.	1	u
1239	TCONS_00057974	107160	107236	+	2	u
1240	TCONS_00057984	753244	753399	+	2	u
1241	TCONS_00057985	753927	755169	+	2	u
1242	TCONS_00058134	4448380	4448492	-	2	u
1243	TCONS_00058162	106044	106784	.	1	u
1244	TCONS_00058163	107321	107657	.	1	u
1245	TCONS_00058164	2407593	2407977	.	1	u
1246	TCONS_00058165	2408136	2408404	.	1	u
1247	TCONS_00058166	2408637	2409291	.	1	u
1248	TCONS_00058167	3934460	3934691	.	1	u
1249	TCONS_00058168	3936927	3937161	.	1	u
1250	TCONS_00058262	1199998	1200280	.	1	u
1251	TCONS_00058263	2412175	2412623	.	1	u
1252	TCONS_00058264	2412760	2413113	.	1	u
1253	TCONS_00058265	2413361	2413925	.	1	u
1254	TCONS_00058372	5699014	5699205	+	2	u
1255	TCONS_00058476	5396590	5396646	-	2	u
1256	TCONS_00058495	861224	861672	.	1	u
1257	TCONS_00058496	3994523	3995430	.	1	u
1258	TCONS_00058497	5411502	5412520	.	1	u
1259	TCONS_00058533	69366	69548	-	2	u
1260	TCONS_00058560	1947951	1948017	-	3	u
1261	TCONS_00058573	72069	72323	.	1	u
1262	TCONS_00058574	1190630	1191273	.	1	u
1263	TCONS_00058632	1737233	1738020	.	1	u
1264	TCONS_00058639	263808	264224	+	3	u
1265	TCONS_00058865	392273	392613	.	1	u
1266	TCONS_00058866	3906830	3907106	.	1	u
1267	TCONS_00058867	6673066	6673770	.	1	u
1268	TCONS_00058904	992996	993085	-	4	u
1269	TCONS_00059026	1769973	1770511	-	2	u
1270	TCONS_00059051	4321594	4321663	-	4	u
1271	TCONS_00059053	4336732	4336823	-	4	u
1272	TCONS_00059054	4336732	4336829	-	4	u
1273	TCONS_00059074	1805648	1806047	.	1	u
1274	TCONS_00059075	1806795	1807286	.	1	u
1275	TCONS_00059076	2641272	2641577	.	1	u
1276	TCONS_00059078	4337068	4337282	.	1	u
1277	TCONS_00059115	2155097	2155330	+	3	u
1278	TCONS_00059278	4903010	4903287	-	2	u
1279	TCONS_00059290	42994	45492	.	1	u
1280	TCONS_00059292	2470771	2471077	.	1	u
1281	TCONS_00059293	2485445	2485693	.	1	u
1282	TCONS_00059294	4293714	4294680	.	1	u
1283	TCONS_00059467	1619835	1620134	.	1	u
1284	TCONS_00059491	799058	799870	+	3	u
1285	TCONS_00059539	2403849	2405749	+	1	u
1286	TCONS_00059889	3328953	3329380	+	2	o
1287	TCONS_00059894	3387805	3388135	+	2	o
1288	TCONS_00060095	860952	861343	.	1	u
1289	TCONS_00060097	2951253	2952363	.	1	u
1290	TCONS_00060139	148815	148927	-	4	u
1291	TCONS_00060231	660463	660909	-	2	j
1292	TCONS_00060233	660395	660917	-	3	j
1293	TCONS_00060327	3721913	3722081	+	2	u
1294	TCONS_00060403	1618389	1618875	.	1	u
1295	TCONS_00060472	4696364	4696624	+	3	u
1296	TCONS_00060516	3040591	3040646	-	2	u
1297	TCONS_00060517	3040815	3041015	-	2	u
1298	TCONS_00060587	1000055	1000413	.	1	u
1299	TCONS_00060588	3038835	3039104	.	1	u
1300	TCONS_00060589	5091385	5091716	.	1	u
1301	TCONS_00060607	1147225	1149090	-	1	u
1302	TCONS_00060684	1001934	1002039	-	4	u
1303	TCONS_00060685	1001934	1002050	-	3	u
1304	TCONS_00060740	1140636	1141108	+	4	u
1305	TCONS_00060753	1879192	1879213	+	4	u
1306	TCONS_00060754	1879192	1879213	+	4	u
1307	TCONS_00060772	328223	328247	-	2	u
1308	TCONS_00060808	2911986	2913022	.	1	u
1309	TCONS_00060852	2818237	2818365	+	3	u
1310	TCONS_00060933	4616865	4617259	+	2	u
1311	TCONS_00061049	2031177	2031396	.	1	u
1312	TCONS_00061051	3966369	3966858	.	1	u
1313	TCONS_00061052	3966930	3967321	.	1	u
1314	TCONS_00061053	3967393	3967843	.	1	u
1315	TCONS_00061054	4641536	4641820	.	1	u
1316	TCONS_00061055	4642401	4642710	.	1	u
1317	TCONS_00061062	573154	573969	+	1	u
1318	TCONS_00061064	575275	575577	+	2	u
1319	TCONS_00061333	3867366	3867398	+	2	x
1320	TCONS_00061346	427140	427553	-	2	o
1321	TCONS_00061412	1086684	1087081	.	1	u
1322	TCONS_00061425	1604789	1605088	+	2	x
1323	TCONS_00061571	1604811	1605076	-	1	u
1324	TCONS_00061738	1349638	1350074	.	1	u
1325	TCONS_00062124	436457	436549	-	2	u
1326	TCONS_00062221	5980894	5981353	-	1	u
1327	TCONS_00062224	1228832	1229366	.	1	u
1328	TCONS_00062225	1409160	1409592	.	1	u
1329	TCONS_00062226	2241602	2241804	.	1	u
1330	TCONS_00062246	2244817	2244937	+	2	u
1331	TCONS_00062267	491936	492257	.	1	u
1332	TCONS_00062268	500075	500276	.	1	u
1333	TCONS_00062269	2439218	2439661	.	1	u
1334	TCONS_00062323	1732811	1732961	+	3	u
1335	TCONS_00062388	4626428	4627044	+	1	u
1336	TCONS_00062482	6986297	6986478	+	7	u
1337	TCONS_00062483	6986297	6986478	+	5	u
1338	TCONS_00062657	3257078	3257320	.	1	u
1339	TCONS_00062658	4326763	4327080	.	1	u
1340	TCONS_00062659	6358381	6358788	.	1	u
1341	TCONS_00062660	6944977	6945291	.	1	u
1342	TCONS_00062661	7001236	7001837	.	1	u
1343	TCONS_00062669	733117	733339	+	5	o
1344	TCONS_00062741	713632	714167	.	1	u
1345	TCONS_00062742	735119	735511	.	1	u
1346	TCONS_00062991	837912	838387	.	1	u
1347	TCONS_00063022	453012	453425	.	1	u
1348	TCONS_00063023	1888466	1888854	.	1	u
1349	TCONS_00063072	2419705	2419745	-	3	u
1350	TCONS_00063073	2419258	2419945	-	2	u
1351	TCONS_00063077	1008572	1008845	.	1	u
1352	TCONS_00063078	1138676	1138912	.	1	u
1353	TCONS_00063079	2420021	2420571	.	1	u
1354	TCONS_00063080	2456349	2456588	.	1	u
1355	TCONS_00063220	553237	553327	+	6	u
1356	TCONS_00063222	582984	583052	+	2	u
1357	TCONS_00063248	1595435	1595747	-	2	u
1358	TCONS_00063254	138107	138565	.	1	u
1359	TCONS_00063255	209471	209898	.	1	u
1360	TCONS_00063256	224397	224638	.	1	u
1361	TCONS_00063257	229728	230259	.	1	u
1362	TCONS_00063258	230323	230930	.	1	u
1363	TCONS_00063259	883646	884288	.	1	u
1364	TCONS_00063260	1592367	1592974	.	1	u
1365	TCONS_00063261	2513358	2513880	.	1	u
1366	TCONS_00063262	2514097	2514348	.	1	u
1367	TCONS_00063600	859467	860112	.	1	u
1368	TCONS_00063601	860900	861546	.	1	u
1369	TCONS_00063605	6321046	6322005	.	1	u
1370	TCONS_00063606	6438301	6438819	.	1	u
1371	TCONS_00063639	3339670	3339755	+	4	u
1372	TCONS_00063702	3210187	3210845	-	2	u
1373	TCONS_00063717	3207678	3208215	.	1	u
1374	TCONS_00063718	3209009	3209333	.	1	u
1375	TCONS_00063719	3307808	3308115	.	1	u
1376	TCONS_00063967	640851	641031	-	4	u
1377	TCONS_00064086	3789557	3789641	-	2	u
1378	TCONS_00064172	720253	720813	.	1	u
1379	TCONS_00064173	726801	727454	.	1	u
1380	TCONS_00064175	1222310	1223340	.	1	u
1381	TCONS_00064177	2638006	2638251	.	1	u
1382	TCONS_00064178	2638683	2639398	.	1	u
1383	TCONS_00064181	4695529	4696211	.	1	u
1384	TCONS_00064182	7778754	7779193	.	1	u
1385	TCONS_00064282	2371785	2371891	+	2	u
1386	TCONS_00064283	2370250	2371891	+	1	u
1387	TCONS_00064500	2371950	2372724	.	1	u
1388	TCONS_00064501	2374144	2374421	.	1	u
1389	TCONS_00064502	2374754	2375040	.	1	u
1390	TCONS_00064554	847526	847942	+	2	u
1391	TCONS_00064555	847526	847942	+	2	u
1392	TCONS_00064656	1019252	1019294	-	2	u
1393	TCONS_00064697	2563800	2564193	.	1	u
1394	TCONS_00064698	3995226	3995851	.	1	u
1395	TCONS_00064925	2768581	2768991	-	1	u
1396	TCONS_00065057	2769212	2769646	.	1	u
1397	TCONS_00065059	5075264	5076388	.	1	u
1398	TCONS_00065060	7153245	7153541	.	1	u
1399	TCONS_00065061	11931295	11931643	.	1	u
1400	TCONS_00065278	3476777	3477312	.	1	u
1401	TCONS_00065316	1626413	1627572	+	3	u
1402	TCONS_00065347	2404939	2405233	.	1	u
1403	TCONS_00065560	2398256	2398626	.	1	u
1404	TCONS_00065561	2400057	2400882	.	1	u
1405	TCONS_00065718	1281278	1281346	+	2	u
1406	TCONS_00065720	1302194	1302815	+	3	u
1407	TCONS_00065784	5954417	5954690	+	2	u
1408	TCONS_00065911	1301316	1301540	.	1	u
1409	TCONS_00065913	5831012	5831389	.	1	u
1410	TCONS_00065916	6102316	6102586	.	1	u
1411	TCONS_00065939	2069630	2070090	-	2	u
1412	TCONS_00065940	2069292	2070090	-	2	u
1413	TCONS_00066095	680651	681402	.	1	u
1414	TCONS_00066096	681531	681886	.	1	u
1415	TCONS_00066097	1940935	1941752	.	1	u
1416	TCONS_00066098	2595040	2595399	.	1	u
1417	TCONS_00066099	2595560	2595908	.	1	u
1418	TCONS_00066248	1981478	1981835	+	6	u
1419	TCONS_00066249	2177819	2178166	+	2	u
1420	TCONS_00066302	558439	558551	-	3	u
1421	TCONS_00066303	558439	558572	-	3	u
1422	TCONS_00066422	1553859	1554246	.	1	u
1423	TCONS_00066423	1560110	1560867	.	1	u
1424	TCONS_00066425	2680229	2680494	.	1	u
1425	TCONS_00066426	2680679	2681358	.	1	u
1426	TCONS_00066442	1226790	1227192	+	3	u
1427	TCONS_00066528	1527390	1528064	.	1	u
1428	TCONS_00066617	4990758	4990967	+	2	u
1429	TCONS_00066746	5796364	5796545	-	3	u
1430	TCONS_00066747	110310	110702	.	1	u
1431	TCONS_00066748	453624	454243	.	1	u
1432	TCONS_00066749	1211231	1211946	.	1	u
1433	TCONS_00066752	4182789	4183668	.	1	u
1434	TCONS_00066753	5005008	5005394	.	1	u
1435	TCONS_00066754	5005955	5006353	.	1	u
1436	TCONS_00066755	5006533	5006960	.	1	u
1437	TCONS_00066756	5007520	5008089	.	1	u
1438	TCONS_00066757	5226782	5227161	.	1	u
1439	TCONS_00066758	5798052	5798633	.	1	u
1440	TCONS_00066827	2316404	2317448	-	1	u
1441	TCONS_00066878	2317694	2317996	.	1	u
1442	TCONS_00066879	2319271	2319546	.	1	u
1443	TCONS_00066883	299562	300051	+	5	u
1444	TCONS_00067212	1916199	1916253	-	2	u
1445	TCONS_00067213	1916199	1916253	-	2	u
1446	TCONS_00067297	1535396	1535642	.	1	u
1447	TCONS_00067298	1541374	1541785	.	1	u
1448	TCONS_00067333	2465654	2465989	+	2	u
1449	TCONS_00067490	5657412	5657619	-	2	u
1450	TCONS_00067539	1030836	1030924	-	4	u
1451	TCONS_00067621	2711685	2712227	+	2	u
1452	TCONS_00067622	2713034	2713503	+	4	u
1453	TCONS_00067665	2712387	2712678	.	1	u
1454	TCONS_00067666	2713600	2714359	.	1	u
1455	TCONS_00067795	4625188	4625728	.	1	u
1456	TCONS_00067796	5368977	5369492	.	1	u
1457	TCONS_00067819	2180374	2180566	-	4	u
1458	TCONS_00067820	2194881	2194944	-	2	u
1459	TCONS_00067821	2210681	2210928	-	7	u
1460	TCONS_00067822	2210681	2210928	-	6	u
1461	TCONS_00067823	2234299	2234493	-	3	u
1462	TCONS_00067824	2234290	2234515	-	3	u
1463	TCONS_00067827	1228515	1228797	.	1	u
1464	TCONS_00067828	1229033	1229442	.	1	u
1465	TCONS_00067829	2193202	2193552	.	1	u
1466	TCONS_00067830	2194041	2194414	.	1	u
1467	TCONS_00067888	977328	977486	-	2	u
1468	TCONS_00067889	979263	979299	-	4	u
1469	TCONS_00067935	1869820	1869952	+	2	u
1470	TCONS_00067936	1870596	1870740	+	2	u
1471	TCONS_00067937	1872605	1872756	+	2	u
1472	TCONS_00067987	4687709	4689017	+	1	u
1473	TCONS_00068005	5912166	5912209	+	4	x
1474	TCONS_00068033	1422969	1423878	-	2	u
1475	TCONS_00068068	2956449	2956513	-	2	u
1476	TCONS_00068069	2956932	2957262	-	2	u
1477	TCONS_00068077	3552583	3552639	-	2	u
1478	TCONS_00068136	1421423	1422624	.	1	u
1479	TCONS_00068137	1873150	1873795	.	1	u
1480	TCONS_00068138	4052314	4052658	.	1	u
1481	TCONS_00068139	4687272	4687615	.	1	u
1482	TCONS_00068200	4645665	4646118	+	2	u
1483	TCONS_00068274	155795	157597	.	1	u
1484	TCONS_00068275	937457	937712	.	1	u
1485	TCONS_00068276	938048	938577	.	1	u
1486	TCONS_00068504	1013661	1014272	.	1	u
1487	TCONS_00068546	649168	649680	-	2	u
1488	TCONS_00068557	2136917	2136940	-	4	u
1489	TCONS_00068582	647440	647934	.	1	u
1490	TCONS_00068583	647999	648943	.	1	u
1491	TCONS_00068584	847232	847579	.	1	u
1492	TCONS_00068585	875833	876300	.	1	u
1493	TCONS_00068586	878189	878528	.	1	u
1494	TCONS_00068640	524096	524517	.	1	u
1495	TCONS_00068641	528060	528332	.	1	u
1496	TCONS_00068772	1779632	1780023	-	2	u
1497	TCONS_00068838	5558682	5559361	-	2	u
1498	TCONS_00068839	5558682	5559361	-	2	u
1499	TCONS_00068875	765327	765448	+	2	u
1500	TCONS_00068948	1155850	1155893	+	2	u
1501	TCONS_00068987	871528	872212	.	1	u
1502	TCONS_00069068	498524	498534	-	3	u
1503	TCONS_00069129	497212	497586	.	1	u
1504	TCONS_00069211	1959911	1960268	-	3	u
1505	TCONS_00069219	1541570	1541796	.	1	u
1506	TCONS_00069220	1954701	1955310	.	1	u
1507	TCONS_00069335	1938137	1938487	.	1	u
1508	TCONS_00069376	537579	538305	-	1	u
1509	TCONS_00069385	1499724	1499879	-	2	u
1510	TCONS_00069430	2233651	2234085	+	2	u
1511	TCONS_00069797	480025	480391	.	1	u
1512	TCONS_00069799	1687670	1688783	.	1	u
1513	TCONS_00069800	1692204	1693192	.	1	u
1514	TCONS_00069903	2145781	2146341	.	1	u
1515	TCONS_00069925	1916644	1916708	+	2	u
1516	TCONS_00070033	3237247	3237284	-	3	u
1517	TCONS_00070308	264903	265381	.	1	u
1518	TCONS_00070385	837301	837386	-	2	u
1519	TCONS_00070386	837301	837386	-	2	u
1520	TCONS_00070413	832036	832291	.	1	u
1521	TCONS_00070468	332015	332181	+	2	u
1522	TCONS_00070469	332015	332181	+	2	u
1523	TCONS_00070646	1628718	1628738	-	4	u
1524	TCONS_00070681	1824334	1824950	-	1	u
1525	TCONS_00070714	2219162	2219622	-	5	x
1526	TCONS_00070781	342468	342827	.	1	u
1527	TCONS_00070785	1626356	1626645	.	1	u
1528	TCONS_00070786	1736278	1736524	.	1	u
1529	TCONS_00070787	2343428	2343897	.	1	u
1530	TCONS_00070788	2436652	2437047	.	1	u
1531	TCONS_00070789	2437112	2437623	.	1	u
1532	TCONS_00070790	2925391	2926087	.	1	u
1533	TCONS_00070836	2340488	2340856	-	2	u
1534	TCONS_00070843	103885	104441	.	1	u
1535	TCONS_00071005	855513	856265	.	1	u
1536	TCONS_00071006	2642955	2643347	.	1	u
1537	TCONS_00071072	1000984	1001404	+	2	u
1538	TCONS_00071312	675417	677795	+	2	u
1539	TCONS_00071313	681514	682068	+	2	u
1540	TCONS_00071337	680000	680067	-	2	u
1541	TCONS_00071600	1923242	1923262	+	2	u
1542	TCONS_00071643	437770	438138	.	1	u
1543	TCONS_00071721	1242571	1243049	-	3	u
1544	TCONS_00071736	1746505	1747327	-	2	u
1545	TCONS_00071756	1241671	1242024	.	1	u
1546	TCONS_00071757	1243178	1243409	.	1	u
1547	TCONS_00071758	1290272	1290889	.	1	u
1548	TCONS_00071759	1291376	1291725	.	1	u
1549	TCONS_00071760	2447577	2448040	.	1	u
1550	TCONS_00071825	124417	124943	.	1	u
1551	TCONS_00071826	125165	125424	.	1	u
1552	TCONS_00071827	756603	756816	.	1	u
1553	TCONS_00071936	1164637	1164792	-	2	u
1554	TCONS_00071967	566252	566550	+	2	u
1555	TCONS_00071982	1036274	1036589	+	2	u
1556	TCONS_00071983	1037404	1037551	+	2	u
1557	TCONS_00072061	3247560	3247607	+	4	x
1558	TCONS_00072209	1028571	1028772	.	1	u
1559	TCONS_00072210	1063379	1063942	.	1	u
1560	TCONS_00072211	3336029	3336584	.	1	u
1561	TCONS_00072212	3339715	3340401	.	1	u
1562	TCONS_00072256	1150309	1151151	-	1	u
1563	TCONS_00072257	1159684	1159980	-	2	u
1564	TCONS_00072274	2852691	2852840	-	2	u
1565	TCONS_00072275	1149639	1150091	.	1	u
1566	TCONS_00072277	2414290	2414495	.	1	u
1567	TCONS_00072278	2853468	2854106	.	1	u
1568	TCONS_00072331	1454801	1455374	-	2	u
1569	TCONS_00072335	1451404	1451809	.	1	u
1570	TCONS_00072379	985841	985881	-	2	u
1571	TCONS_00072381	995342	995353	-	5	u
1572	TCONS_00072421	1227655	1228098	+	2	u
1573	TCONS_00072447	128732	128853	-	3	u
1574	TCONS_00072448	128732	128853	-	3	u
1575	TCONS_00072449	128582	128906	-	3	u
1576	TCONS_00072451	128582	128770	-	2	u
1577	TCONS_00072452	128582	128906	-	2	u
1578	TCONS_00072471	1537849	1538272	-	2	u
1579	TCONS_00072490	1113777	1114226	+	2	u
1580	TCONS_00072531	1068922	1069843	-	1	u
1581	TCONS_00072558	1878683	1878891	-	4	u
1582	TCONS_00072574	3417394	3417493	-	2	u
1583	TCONS_00072575	3430421	3430502	-	3	u
1584	TCONS_00072576	3436652	3436799	-	2	u
1585	TCONS_00072577	3444413	3444760	-	2	u
1586	TCONS_00072578	3450166	3450398	-	4	u
1587	TCONS_00072579	3451703	3451857	-	3	u
1588	TCONS_00072580	3453625	3453930	-	3	u
1589	TCONS_00072581	3469245	3469432	-	3	u
1590	TCONS_00072587	2310466	2310720	.	1	u
1591	TCONS_00072589	2312035	2312547	.	1	u
1592	TCONS_00072590	2511127	2511534	.	1	u
1593	TCONS_00072591	3467184	3467472	.	1	u
1594	TCONS_00072592	3471298	3471693	.	1	u
1595	TCONS_00072638	1362018	1362375	-	2	x
1596	TCONS_00072639	1509099	1509253	-	4	u
1597	TCONS_00072650	1359359	1359727	.	1	u
1598	TCONS_00072794	3822299	3823005	.	1	u
1599	TCONS_00072795	4336654	4337230	.	1	u
1600	TCONS_00072797	5703316	5703770	.	1	u
1601	TCONS_00072847	2530232	2530512	-	3	u
1602	TCONS_00072848	2530232	2530512	-	3	u
1603	TCONS_00072849	1427717	1428031	.	1	u
1604	TCONS_00072900	783335	783591	.	1	u
1605	TCONS_00072965	696843	697426	-	2	u
1606	TCONS_00072966	697484	697634	-	3	u
1607	TCONS_00072994	1728385	1728528	+	4	u
1608	TCONS_00072996	1743940	1744222	+	5	u
1609	TCONS_00072997	1743551	1744222	+	2	u
1610	TCONS_00073024	321626	322375	-	1	u
1611	TCONS_00073047	322576	322941	.	1	u
1612	TCONS_00073048	364262	365288	.	1	u
1613	TCONS_00073127	1348572	1348879	+	2	u
1614	TCONS_00073199	2418349	2418719	+	3	u
1615	TCONS_00073404	974557	974829	.	1	u
1616	TCONS_00073405	2659279	2660057	.	1	u
1617	TCONS_00073471	613252	613349	-	3	u
1618	TCONS_00073645	1039518	1039691	-	2	u
1619	TCONS_00073756	1044206	1044558	.	1	u
1620	TCONS_00073758	5614080	5614384	.	1	u
1621	TCONS_00073858	1736840	1736879	-	2	u
1622	TCONS_00073891	1047445	1047827	.	1	u
1623	TCONS_00073892	1047910	1048116	.	1	u
1624	TCONS_00073893	1048209	1048410	.	1	u
1625	TCONS_00073894	1048522	1049056	.	1	u
1626	TCONS_00073895	1049108	1049589	.	1	u
1627	TCONS_00073898	2205920	2206266	.	1	u
1628	TCONS_00073912	547764	548198	+	2	u
1629	TCONS_00074160	3808643	3808829	-	4	u
1630	TCONS_00074161	3808643	3808839	-	3	u
1631	TCONS_00074232	1617715	1617998	.	1	u
1632	TCONS_00074233	2684375	2684871	.	1	u
1633	TCONS_00074234	3810676	3811146	.	1	u
1634	TCONS_00074394	3007116	3007330	.	1	u
1635	TCONS_00074518	515205	515983	.	1	u
1636	TCONS_00074629	712051	712332	.	1	u
1637	TCONS_00074660	2458838	2459963	+	6	u
1638	TCONS_00074661	2459539	2459963	+	6	u
1639	TCONS_00074662	2459539	2459963	+	6	u
1640	TCONS_00074663	2459539	2459963	+	3	u
1641	TCONS_00074664	2458182	2459963	+	2	u
1642	TCONS_00074752	5238015	5238813	-	2	u
1643	TCONS_00074753	1185705	1186099	.	1	u
1644	TCONS_00074754	2727373	2727878	.	1	u
1645	TCONS_00074755	3711767	3712011	.	1	u
1646	TCONS_00074756	3712070	3712741	.	1	u
1647	TCONS_00074757	3712793	3713020	.	1	u
1648	TCONS_00074758	3713074	3714452	.	1	u
1649	TCONS_00074821	341334	341705	.	1	u
1650	TCONS_00074823	1930609	1931020	.	1	u
1651	TCONS_00075012	1751691	1752154	+	2	u
1652	TCONS_00075036	1752266	1752865	.	1	u
1653	TCONS_00075059	440298	440649	+	2	u
1654	TCONS_00075358	1439014	1439117	-	4	u
1655	TCONS_00075590	3089748	3090007	-	2	u
1656	TCONS_00075667	202964	203452	.	1	u
1657	TCONS_00075689	2141706	2142341	+	2	u
1658	TCONS_00075690	2142739	2143217	+	3	u
1659	TCONS_00075779	1894083	1894698	.	1	u
1660	TCONS_00075783	2250756	2251457	.	1	u
1661	TCONS_00075859	1765015	1765501	.	1	u
1662	TCONS_00076168	793954	794243	.	1	u
1663	TCONS_00076169	1323422	1323643	.	1	u
1664	TCONS_00076171	1877239	1877731	.	1	u
1665	TCONS_00076172	2481701	2482244	.	1	u
1666	TCONS_00076173	2747024	2747322	.	1	u
1667	TCONS_00076174	4029771	4030276	.	1	u
1668	TCONS_00076218	357130	357339	-	4	u
1669	TCONS_00076387	4675474	4675674	-	4	u
1670	TCONS_00076388	4675470	4676323	-	4	u
1671	TCONS_00076389	4681039	4681312	-	3	u
1672	TCONS_00076400	712462	712800	.	1	u
1673	TCONS_00076403	4954332	4955626	.	1	u
1674	TCONS_00076461	2230808	2231085	-	2	u
1675	TCONS_00076557	730625	730838	+	2	u
1676	TCONS_00076620	2111057	2111147	-	2	u
1677	TCONS_00076621	2111057	2111163	-	3	u
1678	TCONS_00076622	2112378	2112771	-	3	u
1679	TCONS_00076625	730930	731558	.	1	u
1680	TCONS_00076678	386353	386670	-	3	j
1681	TCONS_00076829	260948	261686	-	1	u
1682	TCONS_00076830	264193	264540	-	6	u
1683	TCONS_00076831	264193	264540	-	6	u
1684	TCONS_00076927	175828	176243	.	1	u
1685	TCONS_00076928	263586	263788	.	1	u
1686	TCONS_00076929	1306193	1306669	.	1	u
1687	TCONS_00076930	2277879	2278170	.	1	u
1688	TCONS_00076931	2856817	2857091	.	1	u
1689	TCONS_00077041	2009730	2010028	-	2	u
1690	TCONS_00077057	71854	72788	.	1	u
1691	TCONS_00077058	1980105	1980347	.	1	u
1692	TCONS_00077059	2008445	2008646	.	1	u
1693	TCONS_00077098	968456	968508	-	4	u
1694	TCONS_00077105	1981728	1981867	-	2	u
1695	TCONS_00077261	302831	303290	.	1	u
1696	TCONS_00077262	313102	313712	.	1	u
1697	TCONS_00077263	957115	957394	.	1	u
1698	TCONS_00077264	1112122	1112417	.	1	u
1699	TCONS_00077386	2168285	2168613	.	1	u
1700	TCONS_00077387	3244913	3245337	.	1	u
1701	TCONS_00077388	3245466	3245913	.	1	u
1702	TCONS_00077400	1871065	1871100	+	2	u
1703	TCONS_00077402	1874245	1874363	+	2	u
1704	TCONS_00077428	1883251	1883769	-	2	u
1705	TCONS_00077445	2787170	2787607	.	1	u
1706	TCONS_00077450	589567	589856	+	4	o
1707	TCONS_00077520	1592228	1592254	-	3	u
1708	TCONS_00077688	237354	237615	-	2	u
1709	TCONS_00077832	1659804	1660025	-	2	u
1710	TCONS_00078009	6087193	6087236	+	3	u
1711	TCONS_00078122	5457064	5457217	-	2	u
1712	TCONS_00078139	1071068	1071287	.	1	u
1713	TCONS_00078140	3656712	3657100	.	1	u
1714	TCONS_00078141	5531671	5532254	.	1	u
1715	TCONS_00078142	6084722	6085032	.	1	u
1716	TCONS_00078143	6850712	6851205	.	1	u
1717	TCONS_00078270	1957502	1957550	-	6	x
1718	TCONS_00078367	1358131	1358167	+	2	u
1719	TCONS_00078467	532825	533909	.	1	u
1720	TCONS_00078468	606287	606618	.	1	u
1721	TCONS_00078602	1484300	1484806	-	3	u
1722	TCONS_00078603	1484079	1484806	-	3	u
1723	TCONS_00078604	1485666	1485795	-	3	u
1724	TCONS_00078610	502093	502340	.	1	u
1725	TCONS_00078611	1483601	1483861	.	1	u
1726	TCONS_00078662	1748435	1748481	+	3	x
1727	TCONS_00078755	942508	942659	+	2	u
1728	TCONS_00078756	942464	942659	+	3	u
1729	TCONS_00078772	1700176	1700767	+	2	u
1730	TCONS_00078803	1670547	1670818	-	2	u
1731	TCONS_00078825	953243	953865	.	1	u
1732	TCONS_00078827	3378150	3378600	.	1	u
1733	TCONS_00078858	2384273	2384481	+	2	u
1734	TCONS_00078896	2385896	2386195	.	1	u
1735	TCONS_00079017	91216	91443	-	2	u
1736	TCONS_00079136	91544	92330	.	1	u
1737	TCONS_00079139	3302287	3302964	.	1	u
1738	TCONS_00079141	4120406	4121414	.	1	u
1739	TCONS_00079142	4172130	4172726	.	1	u
1740	TCONS_00079190	322991	323523	.	1	u
1741	TCONS_00079192	327045	327676	.	1	u
1742	TCONS_00079231	1646085	1646440	.	1	u
1743	TCONS_00079278	5501905	5502184	+	3	j
1744	TCONS_00079329	5061654	5061883	-	2	u
1745	TCONS_00079336	3181763	3182085	.	1	u
1746	TCONS_00079338	5062751	5063118	.	1	u
1747	TCONS_00079339	5063379	5063641	.	1	u
1748	TCONS_00079411	863239	863550	-	1	u
1749	TCONS_00079524	487601	487730	-	2	u
1750	TCONS_00079525	492277	492332	-	3	u
1751	TCONS_00079580	1898529	1899368	.	1	u
1752	TCONS_00079665	705764	705973	.	1	u
1753	TCONS_00079837	741508	742276	+	2	u
1754	TCONS_00079889	734501	734917	.	1	u
1755	TCONS_00079994	1753701	1753931	.	1	u
1756	TCONS_00079995	2334351	2334852	.	1	u
1757	TCONS_00079996	3001981	3002279	.	1	u
1758	TCONS_00080075	585028	585325	.	1	u
1759	TCONS_00080076	737380	738479	.	1	u
1760	TCONS_00080077	762691	763674	.	1	u
1761	TCONS_00080078	1257290	1257493	.	1	u
1762	TCONS_00080080	2086660	2087069	.	1	u
1763	TCONS_00080138	217361	217957	.	1	u
1764	TCONS_00080409	1646111	1646289	+	2	u
1765	TCONS_00080410	1647925	1648602	+	2	u
1766	TCONS_00080448	1346821	1347119	-	1	u
1767	TCONS_00080512	840671	840746	+	3	u
1768	TCONS_00080553	619812	620077	.	1	u
1769	TCONS_00080687	2276326	2276581	-	2	u
1770	TCONS_00080689	1207293	1208021	.	1	u
1771	TCONS_00080690	2278762	2279061	.	1	u
1772	TCONS_00080783	2070106	2070546	-	7	u
1773	TCONS_00080789	2065304	2065641	.	1	u
1774	TCONS_00080837	2728036	2728272	-	2	u
1775	TCONS_00080849	923647	924200	.	1	u
1776	TCONS_00080889	3037424	3037469	+	2	u
1777	TCONS_00080891	3040347	3041223	+	3	u
1778	TCONS_00080892	3040347	3041223	+	2	u
1779	TCONS_00080894	3040347	3041223	+	2	u
1780	TCONS_00080994	1565907	1566150	.	1	u
1781	TCONS_00080996	4328432	4328736	.	1	u
1782	TCONS_00080998	4331059	4331520	.	1	u
1783	TCONS_00080999	4332863	4333099	.	1	u
1784	TCONS_00081002	6056733	6057058	.	1	u
1785	TCONS_00081076	2989909	2990008	+	2	u
1786	TCONS_00081208	4087755	4087987	+	2	u
1787	TCONS_00081550	1283084	1283563	.	1	u
1788	TCONS_00081551	3171937	3172144	.	1	u
1789	TCONS_00081586	1493643	1493849	-	3	u
1790	TCONS_00081587	1493643	1493868	-	3	u
1791	TCONS_00081588	1493643	1493868	-	3	u
1792	TCONS_00081602	1483322	1484995	.	1	u
1793	TCONS_00081610	446296	447102	+	1	u
1794	TCONS_00081611	447048	447112	+	2	u
1795	TCONS_00081612	448723	449188	+	2	u
1796	TCONS_00081613	447540	448091	+	2	u
1797	TCONS_00081614	448723	449188	+	2	u
1798	TCONS_00081615	448169	449188	+	1	u
1799	TCONS_00081625	1120507	1120577	+	4	u
1800	TCONS_00081626	1173895	1174021	+	3	u
1801	TCONS_00081661	2323865	2324039	-	4	u
1802	TCONS_00081675	51250	51791	.	1	u
1803	TCONS_00081676	687785	688375	.	1	u
1804	TCONS_00081677	701900	702164	.	1	u
1805	TCONS_00081678	1118046	1118302	.	1	u
1806	TCONS_00081679	1182813	1183277	.	1	u
1807	TCONS_00081680	3028010	3028384	.	1	u
1808	TCONS_00081681	3551373	3551719	.	1	u
1809	TCONS_00081682	3565321	3565770	.	1	u
1810	TCONS_00081743	320459	321185	.	1	u
1811	TCONS_00081825	2097742	2098389	+	2	u
1812	TCONS_00081873	1535996	1536092	-	4	u
1813	TCONS_00081909	1554942	1555191	.	1	u
1814	TCONS_00082045	1612926	1613201	+	2	u
1815	TCONS_00082106	2256724	2256923	-	2	u
1816	TCONS_00082107	2256847	2257411	-	2	u
1817	TCONS_00082109	2256949	2257466	-	4	u
1818	TCONS_00082110	2256943	2257543	-	2	u
1819	TCONS_00082176	1753644	1753967	-	3	u
1820	TCONS_00082186	609405	609759	.	1	u
1821	TCONS_00082187	1750720	1751076	.	1	u
1822	TCONS_00082209	983608	984094	+	3	u
1823	TCONS_00082210	983608	984094	+	3	u
1824	TCONS_00082244	2160263	2161009	+	2	u
1825	TCONS_00082344	1848218	1848288	-	2	u
1826	TCONS_00082355	2158563	2159753	-	2	u
1827	TCONS_00082375	3629416	3629893	-	3	x
1828	TCONS_00082376	3629836	3629893	-	4	x
1829	TCONS_00082401	812732	813070	.	1	u
1830	TCONS_00082402	1479315	1479856	.	1	u
1831	TCONS_00082491	1907949	1907996	-	2	u
1832	TCONS_00082545	3884660	3884906	.	1	u
1833	TCONS_00082641	864223	864703	.	1	u
1834	TCONS_00082744	293269	293791	.	1	u
1835	TCONS_00082745	316237	316764	.	1	u
1836	TCONS_00082746	322823	323468	.	1	u
1837	TCONS_00082747	326061	326540	.	1	u
1838	TCONS_00082864	541434	541707	.	1	u
1839	TCONS_00082865	542427	542693	.	1	u
1840	TCONS_00083105	1510915	1511284	-	1	u
1841	TCONS_00083182	450145	450362	.	1	u
1842	TCONS_00083183	1190286	1190578	.	1	u
1843	TCONS_00083187	2972172	2972473	.	1	u
1844	TCONS_00083230	3189957	3190329	+	2	u
1845	TCONS_00083316	3189690	3189810	-	2	u
1846	TCONS_00083346	2531887	2532104	.	1	u
1847	TCONS_00083400	111610	112149	-	3	u
1848	TCONS_00083462	1691371	1691799	.	1	u
1849	TCONS_00083607	2246800	2247096	.	1	u
1850	TCONS_00083752	4923302	4923497	-	6	u
1851	TCONS_00083803	1221059	1221382	.	1	u
1852	TCONS_00083963	832433	833270	-	2	u
1853	TCONS_00083979	150454	150755	.	1	u
1854	TCONS_00083980	445451	446372	.	1	u
1855	TCONS_00084037	1218504	1218989	-	2	u
1856	TCONS_00084050	1667849	1668135	.	1	u
1857	TCONS_00084052	1845821	1846265	.	1	u
1858	TCONS_00084197	1445108	1445433	.	1	u
1859	TCONS_00084346	3736768	3737059	.	1	u
1860	TCONS_00084398	1707086	1707287	-	3	u
1861	TCONS_00084405	1725727	1726231	.	1	u
1862	TCONS_00084406	286375	286570	+	2	u
1863	TCONS_00084432	2574118	2574294	+	2	u
1864	TCONS_00084452	1363596	1363832	-	8	u
1865	TCONS_00084582	1737081	1737221	-	2	u
1866	TCONS_00084615	1947366	1948039	.	1	u
1867	TCONS_00084667	435684	435976	.	1	u
1868	TCONS_00084742	2231744	2232195	+	3	u
1869	TCONS_00084743	2231744	2232195	+	3	u
1870	TCONS_00084744	2230235	2232195	+	2	u
1871	TCONS_00084942	164561	164855	.	1	u
1872	TCONS_00084943	165859	166319	.	1	u
1873	TCONS_00085055	298846	299151	.	1	u
1874	TCONS_00085057	1724781	1725096	.	1	u
1875	TCONS_00085058	2208577	2209008	.	1	u
1876	TCONS_00085059	2817871	2818200	.	1	u
1877	TCONS_00085217	860295	860857	.	1	u
1878	TCONS_00085218	2034735	2035079	.	1	u
1879	TCONS_00085329	1773070	1773597	.	1	u
1880	TCONS_00085330	3546136	3546346	.	1	u
1881	TCONS_00085331	3546404	3547224	.	1	u
1882	TCONS_00085336	580047	580088	+	3	u
1883	TCONS_00085410	1266479	1266836	.	1	u
1884	TCONS_00085521	3179905	3179915	+	2	u
1885	TCONS_00085608	1227601	1227858	.	1	u
1886	TCONS_00085609	3177224	3178373	.	1	u
1887	TCONS_00085652	997002	997640	.	1	u
1888	TCONS_00085665	487893	488292	+	2	u
1889	TCONS_00085685	794675	795269	-	2	u
1890	TCONS_00085688	795355	795740	-	3	u
1891	TCONS_00085689	795355	795741	-	3	u
1892	TCONS_00085693	1197427	1197695	-	2	u
1893	TCONS_00085695	1221375	1221504	-	2	u
1894	TCONS_00085706	488408	488859	.	1	u
1895	TCONS_00085716	226018	226081	+	2	u
1896	TCONS_00085717	238213	238241	+	2	u
1897	TCONS_00085887	39533	39791	+	2	u
1898	TCONS_00085912	1740878	1741164	-	2	u
1899	TCONS_00085914	839361	840254	.	1	u
1900	TCONS_00085915	1457545	1458955	.	1	u
1901	TCONS_00085916	1709194	1709612	.	1	u
1902	TCONS_00086008	1682013	1682475	-	2	u
1903	TCONS_00086197	3073993	3074325	-	4	u
1904	TCONS_00086214	3795513	3795543	-	2	u
1905	TCONS_00086370	1520488	1520623	-	4	u
1906	TCONS_00086371	1522975	1523969	-	2	u
1907	TCONS_00086383	2044865	2045594	.	1	u
1908	TCONS_00086504	1174384	1174536	-	2	u
1909	TCONS_00086625	1795780	1796105	+	3	u
1910	TCONS_00086771	1108328	1108548	.	1	u
1911	TCONS_00086782	1028643	1028778	+	3	u
1912	TCONS_00086783	1029263	1029531	+	2	u
1913	TCONS_00086826	1898419	1898467	-	2	u
1914	TCONS_00086827	1913839	1914145	-	2	u
1915	TCONS_00086840	2046160	2046408	.	1	u
1916	TCONS_00086882	968662	968829	+	2	u
1917	TCONS_00086884	993070	993342	+	2	u
1918	TCONS_00086989	993460	993859	.	1	u
1919	TCONS_00086992	3324406	3324755	.	1	u
1920	TCONS_00087184	4717	5184	.	1	u
1921	TCONS_00087185	695224	695554	.	1	u
1922	TCONS_00087186	695611	695984	.	1	u
1923	TCONS_00087187	696037	696686	.	1	u
1924	TCONS_00087213	399710	399739	-	3	u
1925	TCONS_00087214	399710	399757	-	3	u
1926	TCONS_00087215	401536	401999	-	6	u
1927	TCONS_00087232	1841855	1842924	.	1	u
1928	TCONS_00087233	113952	114363	+	2	u
1929	TCONS_00087266	1291824	1291844	+	2	u
1930	TCONS_00087359	1489836	1490901	.	1	u
1931	TCONS_00087700	2241878	2242113	+	2	u
1932	TCONS_00087822	1220305	1220398	-	2	u
1933	TCONS_00087833	284737	285170	.	1	u
1934	TCONS_00088089	2250817	2251089	-	3	u
1935	TCONS_00088126	1960777	1961150	+	3	u
1936	TCONS_00088137	2713224	2713465	+	3	u
1937	TCONS_00088159	285759	286282	+	2	u
1938	TCONS_00088216	921848	922628	.	1	u
1939	TCONS_00088224	653736	654099	+	2	u
1940	TCONS_00088379	5811899	5812014	-	2	u
1941	TCONS_00088462	1338367	1338915	.	1	u
1942	TCONS_00088529	121070	121585	.	1	u
1943	TCONS_00088530	1429040	1429675	.	1	u
1944	TCONS_00088668	974249	974582	-	1	u
1945	TCONS_00088670	987212	987497	-	2	u
1946	TCONS_00088685	1399	1686	.	1	u
1947	TCONS_00088686	19683	20090	.	1	u
1948	TCONS_00088687	985790	986098	.	1	u
1949	TCONS_00088736	1768632	1769440	-	3	u
1950	TCONS_00088737	1768957	1769440	-	3	u
1951	TCONS_00088741	1672637	1673182	.	1	u
1952	TCONS_00088742	1674030	1674350	.	1	u
1953	TCONS_00088807	2968944	2969215	+	2	u
1954	TCONS_00088808	2974124	2974359	+	5	u
1955	TCONS_00088908	1090171	1090343	+	2	u
1956	TCONS_00089015	1841404	1841881	.	1	u
1957	TCONS_00089036	460230	460372	+	2	u
1958	TCONS_00089175	558031	558537	.	1	u
1959	TCONS_00089176	924449	924912	.	1	u
1960	TCONS_00089209	1487698	1488413	-	1	u
1961	TCONS_00089210	1491100	1491277	-	7	u
1962	TCONS_00089346	5982353	5982416	+	2	u
1963	TCONS_00089433	445227	445660	.	1	u
1964	TCONS_00089436	3002348	3002631	.	1	u
1965	TCONS_00089438	3368601	3368946	.	1	u
1966	TCONS_00089439	3371004	3371294	.	1	u
1967	TCONS_00089440	5980024	5980470	.	1	u
1968	TCONS_00089565	2076226	2076280	-	3	u
1969	TCONS_00089606	62000	62251	.	1	u
1970	TCONS_00089607	2068996	2069782	.	1	u
1971	TCONS_00089641	198893	199148	+	2	u
1972	TCONS_00089642	202781	203233	+	6	u
1973	TCONS_00089643	202781	203233	+	4	u
1974	TCONS_00089667	3145643	3148853	+	2	u
1975	TCONS_00089668	3144677	3148853	+	1	u
1976	TCONS_00089681	1464564	1464608	-	3	u
1977	TCONS_00089696	3149130	3150227	.	1	u
1978	TCONS_00089697	3150882	3151360	.	1	u
1979	TCONS_00089698	3151480	3151957	.	1	u
1980	TCONS_00089699	3152122	3153410	.	1	u
1981	TCONS_00089700	3153919	3154581	.	1	u
1982	TCONS_00089701	3154976	3155972	.	1	u
1983	TCONS_00089704	267528	268021	+	2	u
1984	TCONS_00089847	2203306	2204629	-	3	u
1985	TCONS_00089848	2216220	2216437	-	2	u
1986	TCONS_00089850	2323525	2323915	-	3	u
1987	TCONS_00089962	1975192	1975465	.	1	u
1988	TCONS_00089963	1975703	1976230	.	1	u
1989	TCONS_00089965	2216543	2217243	.	1	u
1990	TCONS_00089966	2324062	2324858	.	1	u
1991	TCONS_00089967	2324995	2325240	.	1	u
1992	TCONS_00089968	4540308	4540749	.	1	u
1993	TCONS_00089969	4541029	4542029	.	1	u
1994	TCONS_00089970	4542264	4542723	.	1	u
1995	TCONS_00089971	4543121	4543379	.	1	u
1996	TCONS_00089972	4543445	4543967	.	1	u
1997	TCONS_00089974	4545918	4546330	.	1	u
1998	TCONS_00089976	4560592	4560880	.	1	u
[truncated: 879 more rows]
