# Supplementary material for: Transcriptomic Analysis Reveals the Role of Long Non-Coding RNAs in Response to Drought Stress in Tibetan Hulless Barley
Source: Biology (Basel). 2025 Jun 20;14(7):737. doi: 10.3390/biology14070737 (PMC12292109; doi:10.3390/biology14070737)
Supplement: Supplementary file 1 [file biology-14-00737-s001.zip › Supplementary Table S16.xlsx]

## Sheet: Sheet1
Table S16. PCR primers for the target genes.
Primers sequences and their product size in qRT-PCR
LncRNA and Gene	Primer sequences	Product size
EF1α	P1: AAGGATCTGAAGCGTGGG	154 bp
	P2: TGTGTGAGGTGTGGCAGTC
TCONS_00055204	P1:CACATACTCTGTTCTGTCCA	114 bp
	P2:GAACCTGCTTGATTAGATCC
D1007_25929 ( ERF109-like)	P1:AGCCATCACTCAGCTCAAGACAC	136 bp
	P2:GGAGCTCTGGTCCTCGAAGT
TCONS_00020976	P1:GCGTGTGAGACATGACTCACT	138 bp
	P2:TCGATCAGTCCTGCTGCTTCATG
D1007_09804 (RGA1)	P1:CCTCCATGCCTCACACCTCCAC	170 bp
	P2:GCGCGATGTATTTGCAATATCC
Relative expression levels
	TCONS_00020976				D1007_09804 (RGA1)				TCONS_00055204				D1007_25929 (ERF 109-like)
0h	12.8443	9.50517	11.2278		28.3961	22.203	14.96		0.780031	3.69494	0		0.519448	0.975622	0
1h	11.9087	11.5509	10.5712		20.7748	23.3942	22.0448		94.4059	95.8694	98.3857		218.745	222.17	225.043
5h	0.755075	0.657431	0.432372		0.687444	1.47324	1.31179		0	1.36915	4.86688		9.99759	7.85051	2.68606
		qRT-PCR validation experiment: biological replicate and technical replicate data
			TCONS_00020976
		0 h	8.70553	11.6215	18.206		10.6403	8.46415	9.41109		5.80342	11.9676	15.9123
		1 h	8.50453	12.8963	14.3253		15.3245	15.3565	3.97165		8.6427	12.2674	10.8035
		5 h	0.783673	0.180099	1.30145		0.681872	0.658887	0.631534		0.607316	0.273276	0.416523
			D1007_09804
		0 h	15.9377	20.8891	48.3616		21.302	24.0818	21.2252		12.5401	13.1495	19.1905
		1 h	14.3277	22.7675	25.2292		21.9551	19.8032	28.4242		16.5256	21.5449	28.0639
		5 h	0.671235	0.310351	1.08075		1.30844	0.659786	2.45151		0.808921	1.14042	1.98602
			TCONS_000055204
		0 h	0	0	2.34009		7.36049	0	3.72432		0	0	0
		1 h	91.522	87.8177	103.878		105.978	81.2828	100.347		88.1273	92.8366	114.193
		5 h	0	0	0		0	0	4.10745		2.04604	9.73123	2.82336
			D1007_25929
		0 h	0	0	1.55834		0	2.92687	0		0	0	0
		1 h	65.403	239.529	251.301		305.144	150.909	210.456		201.16	247.515	226.454
		5 h	6.23717	8.77146	14.9841		2.34229	9.75164	11.4576		6.66467	1.39351	0
