# Supplementary material for: Transcriptomic Analysis Reveals the Role of Long Non-Coding RNAs in Response to Drought Stress in Tibetan Hulless Barley
Source: Biology (Basel). 2025 Jun 20;14(7):737. doi: 10.3390/biology14070737 (PMC12292109; doi:10.3390/biology14070737)
Supplement: Supplementary file 1 [file biology-14-00737-s001.zip › Table S10. The count of unique and shared upregulated and downregulated DElncRNAs in different drought treatments between the two cultivars.xlsx]

## Sheet: Sheet1
Table S10. The counts of unique and shared upregualted and downregulated DElncRNAs in different drought treatments between the two cultivars.
	Drought treated1 h up		Drought treated 5h			Drought treated 0 h
S0 vs S1 up	TCONS_00021130	S0 vs S5 up	TCONS_00007044		T0 vs S0 up	TCONS_00013524
	TCONS_00021131		TCONS_00013789			TCONS_00015515
	TCONS_00021133		TCONS_00026388			TCONS_00023466
	TCONS_00030830		TCONS_00030830			TCONS_00028713
	TCONS_00051648		TCONS_00035412			TCONS_00033000
	TCONS_00089699		TCONS_00042124			TCONS_00037390
	TCONS_00102905		TCONS_00044457			TCONS_00040416
	TCONS_00114019		TCONS_00056991			TCONS_00045211
	TCONS_00129081		TCONS_00120899			TCONS_00060808
	TCONS_00011813		TCONS_00122975			TCONS_00063261
	TCONS_00013789		TCONS_00021130			TCONS_00071721
	TCONS_00055204		TCONS_00025211			TCONS_00078467
	TCONS_00089701		TCONS_00037844			TCONS_00085915
	TCONS_00103410		TCONS_00108393			TCONS_00099967
	TCONS_00009613		TCONS_00007045			TCONS_00101016
	TCONS_00013346		TCONS_00011813			TCONS_00084406
	TCONS_00016567		TCONS_00021131			TCONS_00039347
	TCONS_00021132		TCONS_00064172			TCONS_00040417
	TCONS_00026312		TCONS_00076403			TCONS_00109074
	TCONS_00051650		TCONS_00035681			TCONS_00036747
	TCONS_00079580		TCONS_00036109			TCONS_00042773
	TCONS_00089697		TCONS_00011592			TCONS_00044546
	TCONS_00006864		TCONS_00021133			TCONS_00089974
	TCONS_00055205		TCONS_00110913			TCONS_00117821
	TCONS_00066095		TCONS_00040035			TCONS_00038210
	TCONS_00101013		TCONS_00062269			TCONS_00037954
	TCONS_00113098		TCONS_00077387			TCONS_00108602
	TCONS_00057973		TCONS_00006864			TCONS_00015274
	TCONS_00108852		TCONS_00019701			TCONS_00045044
	TCONS_00007045		TCONS_00026312			TCONS_00102092
	TCONS_00110913		TCONS_00036112			TCONS_00107522
	TCONS_00049507		TCONS_00082746			TCONS_00089968
	TCONS_00066748		TCONS_00095452			TCONS_00098143
	TCONS_00089696		TCONS_00102905			TCONS_00042865
	TCONS_00089700		TCONS_00106633			TCONS_00050426
	TCONS_00101799		TCONS_00125658			TCONS_00023630
	TCONS_00105989		TCONS_00114019			TCONS_00084037
	TCONS_00107211		TCONS_00033899			TCONS_00073912
	TCONS_00122975		TCONS_00034732			TCONS_00052347
	TCONS_00090619		TCONS_00049154			TCONS_00078603
	TCONS_00113099		TCONS_00066095			TCONS_00076387
	TCONS_00009612		TCONS_00087187			TCONS_00005969
	TCONS_00014260		TCONS_00089701			TCONS_00029041
	TCONS_00015269		TCONS_00117858			TCONS_00077041
	TCONS_00089698		TCONS_00051849			TCONS_00004859
	TCONS_00113871		TCONS_00004430			TCONS_00013082
	TCONS_00130671		TCONS_00034829			TCONS_00027594
	TCONS_00070385		TCONS_00056385			TCONS_00030825
	TCONS_00068504		TCONS_00087186			TCONS_00044553
	TCONS_00044456		TCONS_00028251			TCONS_00044554
	TCONS_00013345		TCONS_00035905			TCONS_00079136
	TCONS_00123546		TCONS_00037071			TCONS_00115429
	TCONS_00129082		TCONS_00055204			TCONS_00118504
	TCONS_00004430		TCONS_00108796			TCONS_00128461
	TCONS_00062225		TCONS_00119194			TCONS_00130647
	TCONS_00070386		TCONS_00129081			TCONS_00017585
	TCONS_00064502		TCONS_00013345			TCONS_00037565
	TCONS_00076403		TCONS_00009612			TCONS_00067298
	TCONS_00107212		TCONS_00062225			TCONS_00088089
	TCONS_00005345		TCONS_00078367			TCONS_00001635
	TCONS_00006860		TCONS_00103410			TCONS_00064697
	TCONS_00023895		TCONS_00103627			TCONS_00072849
	TCONS_00025212		TCONS_00107211			TCONS_00110385
	TCONS_00026388		TCONS_00008493			TCONS_00113420
	TCONS_00122820		TCONS_00022046			TCONS_00005342
	TCONS_00013305		TCONS_00034828			TCONS_00041063
	TCONS_00024004		TCONS_00049867			TCONS_00045937
	TCONS_00034829		TCONS_00051650			TCONS_00055356
	TCONS_00039473		TCONS_00074754			TCONS_00068068
	TCONS_00056385		TCONS_00091723			TCONS_00068585
	TCONS_00057394		TCONS_00101611			TCONS_00106842
	TCONS_00070413		TCONS_00103626			TCONS_00127853
	TCONS_00082746		TCONS_00104495			TCONS_00128985
	TCONS_00100769		TCONS_00115685			TCONS_00131316
	TCONS_00108796		TCONS_00130817			TCONS_00004230
	TCONS_00052573		TCONS_00012498			TCONS_00066757
	TCONS_00059467		TCONS_00031560			TCONS_00068069
	TCONS_00072589		TCONS_00036110			TCONS_00130646
	TCONS_00085218		TCONS_00043194			TCONS_00008920
	TCONS_00091410		TCONS_00072211			TCONS_00014646
	TCONS_00097388		TCONS_00012998			TCONS_00045210
	TCONS_00108011		TCONS_00023895			TCONS_00051652
	TCONS_00108220		TCONS_00065278			TCONS_00052118
	TCONS_00123448		TCONS_00089696			TCONS_00061738
	TCONS_00130243		TCONS_00121121			TCONS_00080410
	TCONS_00008057		TCONS_00012997			TCONS_00089440
	TCONS_00010266		TCONS_00015271			TCONS_00115425
	TCONS_00016570		TCONS_00025213			TCONS_00117609
	TCONS_00035681		TCONS_00030827			TCONS_00038209
	TCONS_00046972		TCONS_00050064			TCONS_00041070
	TCONS_00076400		TCONS_00089438			TCONS_00046645
	TCONS_00090618		TCONS_00103133			TCONS_00066099
	TCONS_00107383		TCONS_00103629			TCONS_00070785
	TCONS_00118154		TCONS_00009613			TCONS_00089972
	TCONS_00007044		TCONS_00026130			TCONS_00002747
	TCONS_00014454		TCONS_00051647			TCONS_00024506
	TCONS_00027160		TCONS_00062268			TCONS_00045212
	TCONS_00032196		TCONS_00069799			TCONS_00048565
	TCONS_00040439		TCONS_00074232			TCONS_00060589
	TCONS_00071826		TCONS_00074234			TCONS_00062658
	TCONS_00087833		TCONS_00083979			TCONS_00072558
	TCONS_00130221		TCONS_00084346			TCONS_00086370
	TCONS_00036109		TCONS_00087185			TCONS_00088741
	TCONS_00042124		TCONS_00105989			TCONS_00110491
	TCONS_00089606		TCONS_00119193			TCONS_00123722
	TCONS_00103226		TCONS_00022052			TCONS_00104458
	TCONS_00128014		TCONS_00048221			TCONS_00126184
	TCONS_00031560		TCONS_00051648			TCONS_00031562
	TCONS_00037844		TCONS_00056543			TCONS_00052116
	TCONS_00073895		TCONS_00070788			TCONS_00060772
	TCONS_00085058		TCONS_00077388			TCONS_00063262
	TCONS_00108393		TCONS_00085218			TCONS_00065916
	TCONS_00018350		TCONS_00087833			TCONS_00067297
	TCONS_00025213		TCONS_00110140			TCONS_00068275
	TCONS_00034732		TCONS_00010266			TCONS_00106225
	TCONS_00056546		TCONS_00013788			TCONS_00121910
	TCONS_00077387		TCONS_00030828			TCONS_00004860
	TCONS_00102353		TCONS_00055205			TCONS_00012413
	TCONS_00123548		TCONS_00062267			TCONS_00015273
	TCONS_00013788		TCONS_00072587			TCONS_00019943
	TCONS_00022052		TCONS_00079665			TCONS_00031089
	TCONS_00024815		TCONS_00080789			TCONS_00042159
	TCONS_00049154		TCONS_00102498			TCONS_00060327
	TCONS_00049867		TCONS_00110914			TCONS_00068586
	TCONS_00083182		TCONS_00118585			TCONS_00077059
	TCONS_00083183		TCONS_00129712			TCONS_00088685
	TCONS_00125658		TCONS_00013305			TCONS_00100146
	TCONS_00125747		TCONS_00047944			TCONS_00115428
	TCONS_00060403		TCONS_00062226			TCONS_00001634
	TCONS_00065278		TCONS_00107212			TCONS_00002746
	TCONS_00081680		TCONS_00049506			TCONS_00003851
	TCONS_00112854		TCONS_00052286			TCONS_00005610
	TCONS_00130817		TCONS_00060403			TCONS_00008259
	TCONS_00012498		TCONS_00083182			TCONS_00037468
	TCONS_00018247		TCONS_00083183			TCONS_00040171
	TCONS_00019701		TCONS_00089978			TCONS_00041064
	TCONS_00021386		TCONS_00093748			TCONS_00042642
	TCONS_00022046		TCONS_00098348			TCONS_00045045
	TCONS_00028857		TCONS_00103628			TCONS_00058560
	TCONS_00044418		TCONS_00103630			TCONS_00066098
	TCONS_00049506		TCONS_00108903			TCONS_00072579
	TCONS_00051647		TCONS_00114274			TCONS_00089970
	TCONS_00070788		TCONS_00130913			TCONS_00089971
	TCONS_00074234		TCONS_00132062			TCONS_00094204
	TCONS_00074754		TCONS_00056546			TCONS_00097201
	TCONS_00080789		TCONS_00102817			TCONS_00129501
	TCONS_00096556		TCONS_00018247			TCONS_00130681
	TCONS_00102817		TCONS_00018350			TCONS_00018723
	TCONS_00108903		TCONS_00029975			TCONS_00020259
	TCONS_00118699		TCONS_00033898			TCONS_00020976
	TCONS_00130913		TCONS_00087233			TCONS_00044351
	TCONS_00044781		TCONS_00130221			TCONS_00064656
	TCONS_00128488		TCONS_00089667			TCONS_00068276
	TCONS_00096675		TCONS_00104901			TCONS_00071757
	TCONS_00128444		TCONS_00086383			TCONS_00077386
	TCONS_00012894					TCONS_00079017
	TCONS_00093987	S0 vs S5 down	TCONS_00091920			TCONS_00086840
	TCONS_00022358		TCONS_00078467			TCONS_00093307
	TCONS_00011755		TCONS_00082045			TCONS_00096826
	TCONS_00099320		TCONS_00109074			TCONS_00113395
	TCONS_00052344		TCONS_00002745			TCONS_00115111
	TCONS_00089667		TCONS_00051036			TCONS_00116681
	TCONS_00071312		TCONS_00035694			TCONS_00117806
	TCONS_00077262		TCONS_00065561			TCONS_00118507
	TCONS_00121537		TCONS_00068987			TCONS_00130679
	TCONS_00022359		TCONS_00089974			TCONS_00131315
	TCONS_00003240		TCONS_00099675			TCONS_00019384
	TCONS_00023630		TCONS_00117848			TCONS_00028013
	TCONS_00023949		TCONS_00024658			TCONS_00039477
	TCONS_00016568		TCONS_00051941			TCONS_00048370
	TCONS_00006862		TCONS_00018249			TCONS_00049153
	TCONS_00035991		TCONS_00028712			TCONS_00081909
	TCONS_00013691		TCONS_00042773			TCONS_00104481
	TCONS_00059290		TCONS_00056856			TCONS_00128273
			TCONS_00037954			TCONS_00044350
S0 vs S1 down	TCONS_00078467		TCONS_00048442			TCONS_00045936
	TCONS_00082187		TCONS_00044444			TCONS_00072278
	TCONS_00089433		TCONS_00032429			TCONS_00078142
	TCONS_00093746		TCONS_00077041			TCONS_00117610
	TCONS_00052118		TCONS_00094203			TCONS_00122538
	TCONS_00115425		TCONS_00002323			TCONS_00122539
	TCONS_00077041		TCONS_00037876			TCONS_00127301
	TCONS_00046645		TCONS_00067298			TCONS_00128473
	TCONS_00044444		TCONS_00093747			TCONS_00055096
	TCONS_00049616		TCONS_00094202			TCONS_00003568
	TCONS_00041063		TCONS_00004230			TCONS_00017583
	TCONS_00080837		TCONS_00008258			TCONS_00026237
	TCONS_00106842		TCONS_00024659			TCONS_00034728
	TCONS_00037955		TCONS_00040034			TCONS_00065057
	TCONS_00107649		TCONS_00034729			TCONS_00072592
	TCONS_00115424		TCONS_00072849			TCONS_00084050
	TCONS_00035933		TCONS_00089433			TCONS_00107384
	TCONS_00052116		TCONS_00093746			TCONS_00115525
	TCONS_00004693		TCONS_00000196			TCONS_00121371
	TCONS_00037468		TCONS_00044553			TCONS_00121698
	TCONS_00042642		TCONS_00044556			TCONS_00029485
	TCONS_00044555		TCONS_00049616			TCONS_00104462
	TCONS_00045045		TCONS_00052734			TCONS_00078602
	TCONS_00094204		TCONS_00079136			TCONS_00001270
	TCONS_00000195		TCONS_00130647			TCONS_00012415
	TCONS_00002367		TCONS_00005303			TCONS_00014452
	TCONS_00004860		TCONS_00035447			TCONS_00014645
	TCONS_00015273		TCONS_00055939			TCONS_00015047
	TCONS_00046120		TCONS_00061738			TCONS_00023411
	TCONS_00068586		TCONS_00080410			TCONS_00028430
	TCONS_00114178		TCONS_00112729			TCONS_00059078
	TCONS_00012453		TCONS_00115425			TCONS_00068584
	TCONS_00029036		TCONS_00117717			TCONS_00076389
	TCONS_00049615		TCONS_00038209			TCONS_00077400
	TCONS_00051035		TCONS_00089972			TCONS_00081550
	TCONS_00064656		TCONS_00002747			TCONS_00090174
	TCONS_00077386		TCONS_00014085			TCONS_00092699
	TCONS_00101343		TCONS_00029156			TCONS_00120928
	TCONS_00112552		TCONS_00048565			TCONS_00128474
	TCONS_00118507		TCONS_00088741			TCONS_00017541
	TCONS_00122172		TCONS_00114179			TCONS_00098144
	TCONS_00080994		TCONS_00128626			TCONS_00000812
	TCONS_00126066		TCONS_00031088			TCONS_00017375
	TCONS_00025492		TCONS_00041063			TCONS_00027598
	TCONS_00035908		TCONS_00045937			TCONS_00031926
	TCONS_00069797		TCONS_00052837			TCONS_00044551
	TCONS_00033896		TCONS_00069219			TCONS_00058904
	TCONS_00041773		TCONS_00080837			TCONS_00079190
	TCONS_00066426		TCONS_00106842			TCONS_00089641
	TCONS_00109224		TCONS_00020799			TCONS_00089977
	TCONS_00114177		TCONS_00046120			TCONS_00089981
	TCONS_00030822		TCONS_00047063			TCONS_00092608
	TCONS_00068138		TCONS_00060327			TCONS_00105696
	TCONS_00093894		TCONS_00077059			TCONS_00114772
	TCONS_00099128		TCONS_00100138			TCONS_00117143
	TCONS_00105715		TCONS_00100145			TCONS_00121392
	TCONS_00045211		TCONS_00114178			TCONS_00123659
	TCONS_00034730		TCONS_00117076			TCONS_00108621
	TCONS_00081743		TCONS_00052116			TCONS_00108622
	TCONS_00031120		TCONS_00060772			TCONS_00024478
	TCONS_00099676		TCONS_00068275			TCONS_00047922
	TCONS_00104846		TCONS_00113356			TCONS_00052735
	TCONS_00038869		TCONS_00001884			TCONS_00058134
	TCONS_00058574		TCONS_00008790			TCONS_00034730
	TCONS_00060097		TCONS_00016072			TCONS_00128442
	TCONS_00040824		TCONS_00020976			TCONS_00016251
	TCONS_00047922		TCONS_00029036			TCONS_00104282
	TCONS_00040417		TCONS_00033531
			TCONS_00051035		T0 vs S0 down	TCONS_00000601
T0 vs T1 up	TCONS_00043900		TCONS_00071757			TCONS_00002072
	TCONS_00082744		TCONS_00077386			TCONS_00003849
	TCONS_00101013		TCONS_00078896			TCONS_00009383
	TCONS_00119180		TCONS_00086840			TCONS_00012417
	TCONS_00102905		TCONS_00089681			TCONS_00016965
	TCONS_00128014		TCONS_00093307			TCONS_00024008
	TCONS_00002650		TCONS_00112552			TCONS_00029413
	TCONS_00016967		TCONS_00116681			TCONS_00030829
	TCONS_00089701		TCONS_00117806			TCONS_00031563
	TCONS_00022360		TCONS_00120111			TCONS_00045551
	TCONS_00107384		TCONS_00122172			TCONS_00046646
	TCONS_00068136		TCONS_00130679			TCONS_00052982
	TCONS_00021130		TCONS_00131315			TCONS_00071005
	TCONS_00007045		TCONS_00004693			TCONS_00075783
	TCONS_00021131		TCONS_00011263			TCONS_00078772
	TCONS_00076403		TCONS_00037468			TCONS_00084615
	TCONS_00130671		TCONS_00042642			TCONS_00097435
	TCONS_00066095		TCONS_00044039			TCONS_00097855
	TCONS_00114019		TCONS_00044555			TCONS_00113888
	TCONS_00039473		TCONS_00054044			TCONS_00119843
	TCONS_00061053		TCONS_00057590			TCONS_00125553
	TCONS_00080410		TCONS_00064177			TCONS_00130613
	TCONS_00089699		TCONS_00084943			TCONS_00004696
	TCONS_00097324		TCONS_00089962			TCONS_00032753
	TCONS_00014760		TCONS_00089970			TCONS_00089176
	TCONS_00033000		TCONS_00089971			TCONS_00095164
	TCONS_00068504		TCONS_00101014			TCONS_00124179
	TCONS_00089696		TCONS_00019384			TCONS_00130612
	TCONS_00013788		TCONS_00032752			TCONS_00026384
	TCONS_00055205		TCONS_00078858			TCONS_00066749
	TCONS_00103864		TCONS_00080994			TCONS_00105300
	TCONS_00115425		TCONS_00090021			TCONS_00032197
	TCONS_00121392		TCONS_00105069			TCONS_00090387
	TCONS_00060607		TCONS_00038602			TCONS_00105574
	TCONS_00036255		TCONS_00045936			TCONS_00120234
	TCONS_00037390		TCONS_00073405			TCONS_00122280
	TCONS_00111839		TCONS_00079139			TCONS_00013608
	TCONS_00127301		TCONS_00128473			TCONS_00116020
	TCONS_00129161		TCONS_00003568			TCONS_00021654
	TCONS_00000193		TCONS_00025492			TCONS_00041777
	TCONS_00024633		TCONS_00034728			TCONS_00122465
	TCONS_00044421		TCONS_00035908			TCONS_00025574
	TCONS_00051034		TCONS_00069797			TCONS_00099535
	TCONS_00055911		TCONS_00080075			TCONS_00011594
	TCONS_00115111		TCONS_00083803			TCONS_00070790
	TCONS_00130670		TCONS_00110791			TCONS_00085887
	TCONS_00022050		TCONS_00117570			TCONS_00105575
	TCONS_00072589		TCONS_00057347			TCONS_00107230
	TCONS_00130481		TCONS_00031120			TCONS_00118775
	TCONS_00017375		TCONS_00049631			TCONS_00018247
	TCONS_00028430		TCONS_00045733			TCONS_00052237
	TCONS_00057973		TCONS_00060097			TCONS_00096322
	TCONS_00079580		TCONS_00064554			TCONS_00105898
	TCONS_00125747		TCONS_00065940			TCONS_00055132
	TCONS_00020259		TCONS_00000364			TCONS_00059115
	TCONS_00051648					TCONS_00064182
	TCONS_00055204	T0 vs T5 up	TCONS_00053145			TCONS_00059292
	TCONS_00084052		TCONS_00119180			TCONS_00106441
	TCONS_00092699		TCONS_00015671			TCONS_00123484
	TCONS_00121698		TCONS_00013000			TCONS_00128549
	TCONS_00021658		TCONS_00013788			TCONS_00072451
	TCONS_00032855		TCONS_00068136			TCONS_00072448
	TCONS_00040628		TCONS_00082744			TCONS_00009496
	TCONS_00043328		TCONS_00072966			TCONS_00104221
	TCONS_00056546		TCONS_00056991			TCONS_00009385
	TCONS_00097857		TCONS_00015670			TCONS_00012414
	TCONS_00129378		TCONS_00043900			TCONS_00021136
	TCONS_00014168		TCONS_00022360			TCONS_00028857
	TCONS_00031926		TCONS_00131019			TCONS_00032210
	TCONS_00038597		TCONS_00035412			TCONS_00037388
	TCONS_00040627		TCONS_00029041			TCONS_00055903
	TCONS_00045935		TCONS_00086370			TCONS_00116873
	TCONS_00053149		TCONS_00076403			TCONS_00024815
	TCONS_00057972		TCONS_00121698			TCONS_00026209
	TCONS_00078468		TCONS_00073895			TCONS_00114623
	TCONS_00093344		TCONS_00125199			TCONS_00118699
	TCONS_00111841		TCONS_00018248			TCONS_00008256
	TCONS_00114772		TCONS_00019701			TCONS_00008261
	TCONS_00131176		TCONS_00055908			TCONS_00073127
	TCONS_00005611		TCONS_00029781			TCONS_00032291
	TCONS_00011027		TCONS_00044541			TCONS_00058263
	TCONS_00011813		TCONS_00011023			TCONS_00059293
	TCONS_00017583		TCONS_00014168			TCONS_00067828
	TCONS_00025209		TCONS_00014452			TCONS_00086008
	TCONS_00034735		TCONS_00063639			TCONS_00087232
	TCONS_00046510		TCONS_00112856			TCONS_00097051
	TCONS_00047453		TCONS_00033004			TCONS_00102541
	TCONS_00066425		TCONS_00037071			TCONS_00106843
	TCONS_00078139		TCONS_00112858			TCONS_00109509
	TCONS_00081550		TCONS_00114423			TCONS_00110790
	TCONS_00085330		TCONS_00055909			TCONS_00118175
	TCONS_00087833		TCONS_00055911			TCONS_00126963
	TCONS_00089700		TCONS_00072579			TCONS_00008373
	TCONS_00099326		TCONS_00056385			TCONS_00013305
	TCONS_00102351		TCONS_00062741			TCONS_00111278
	TCONS_00118624		TCONS_00078142			TCONS_00004431
	TCONS_00120928		TCONS_00106222			TCONS_00043327
	TCONS_00122975		TCONS_00107523			TCONS_00061052
	TCONS_00001270		TCONS_00107524			TCONS_00078140
	TCONS_00012415		TCONS_00111812			TCONS_00080553
	TCONS_00028713		TCONS_00033006			TCONS_00082746
	TCONS_00029781		TCONS_00074754			TCONS_00084197
	TCONS_00032196		TCONS_00131608			TCONS_00087266
	TCONS_00067829		TCONS_00008920			TCONS_00092913
	TCONS_00074394		TCONS_00064172			TCONS_00123483
	TCONS_00088741		TCONS_00000812			TCONS_00126023
	TCONS_00097201		TCONS_00001270			TCONS_00072447
	TCONS_00107383		TCONS_00011813			TCONS_00021386
	TCONS_00024004		TCONS_00038458			TCONS_00027159
	TCONS_00025204		TCONS_00021785			TCONS_00097856
	TCONS_00027598		TCONS_00026388			TCONS_00008374
	TCONS_00033004		TCONS_00033898			TCONS_00062661
	TCONS_00034829		TCONS_00052632			TCONS_00066422
	TCONS_00053145		TCONS_00058162			TCONS_00066756
	TCONS_00063022		TCONS_00058904			TCONS_00082865
	TCONS_00078142		TCONS_00014260			TCONS_00116150
	TCONS_00085608		TCONS_00030329			TCONS_00118196
	TCONS_00086370		TCONS_00042732			TCONS_00001032
	TCONS_00098189		TCONS_00083979			TCONS_00008057
	TCONS_00099128		TCONS_00097846			TCONS_00010542
	TCONS_00106225		TCONS_00121392			TCONS_00012498
	TCONS_00108903		TCONS_00011025			TCONS_00066755
	TCONS_00129203		TCONS_00040171			TCONS_00082864
	TCONS_00005969		TCONS_00040825			TCONS_00085336
	TCONS_00014166		TCONS_00090174			TCONS_00094287
	TCONS_00015270		TCONS_00113719			TCONS_00106220
	TCONS_00016966		TCONS_00117858			TCONS_00121919
	TCONS_00020976		TCONS_00067796			TCONS_00130221
	TCONS_00025212		TCONS_00072278			TCONS_00008493
	TCONS_00025213		TCONS_00073893			TCONS_00023895
	TCONS_00052118		TCONS_00085055			TCONS_00029911
	TCONS_00067937		TCONS_00111839			TCONS_00033405
	TCONS_00079339		TCONS_00005230			TCONS_00034129
	TCONS_00080138		TCONS_00007045			TCONS_00038868
	TCONS_00086989		TCONS_00025209			TCONS_00050063
	TCONS_00092608		TCONS_00101289			TCONS_00050425
	TCONS_00108796		TCONS_00115349			TCONS_00066617
	TCONS_00115683		TCONS_00120049			TCONS_00085218
	TCONS_00129162		TCONS_00131176			TCONS_00097297
	TCONS_00005612		TCONS_00044456			TCONS_00103226
	TCONS_00018350		TCONS_00004337			TCONS_00104181
	TCONS_00023411		TCONS_00033003			TCONS_00104495
	TCONS_00049507		TCONS_00087233			TCONS_00111316
	TCONS_00049866		TCONS_00089606			TCONS_00128735
	TCONS_00058163		TCONS_00099326			TCONS_00055133
	TCONS_00067830		TCONS_00000811			TCONS_00099269
	TCONS_00070413		TCONS_00021658			TCONS_00025493
	TCONS_00073898		TCONS_00028252			TCONS_00131521
	TCONS_00086782		TCONS_00030253			TCONS_00108874
	TCONS_00098190		TCONS_00033897			TCONS_00100768
	TCONS_00106222		TCONS_00044548			TCONS_00095752
	TCONS_00108220		TCONS_00044551			TCONS_00086383
	TCONS_00110136		TCONS_00047580			TCONS_00099320
	TCONS_00119183		TCONS_00057974			TCONS_00068274
	TCONS_00128985		TCONS_00060587			TCONS_00074662
	TCONS_00130913		TCONS_00066758			TCONS_00066883
	TCONS_00131608		TCONS_00077400
	TCONS_00126559		TCONS_00086782
	TCONS_00070385		TCONS_00097201
	TCONS_00126184		TCONS_00106699
	TCONS_00004337		TCONS_00107522
	TCONS_00012703		TCONS_00108393
	TCONS_00012894		TCONS_00110136
	TCONS_00093987		TCONS_00112854
	TCONS_00068546		TCONS_00005612
	TCONS_00013691		TCONS_00010266
	TCONS_00071312		TCONS_00017783
	TCONS_00022358		TCONS_00019781
	TCONS_00128488		TCONS_00024633
	TCONS_00089667		TCONS_00025203
	TCONS_00121537		TCONS_00027598
	TCONS_00013000		TCONS_00030056
	TCONS_00015670		TCONS_00043229
			TCONS_00053149
T0 vs T1 down	TCONS_00032753		TCONS_00055907
	TCONS_00104627		TCONS_00074394
	TCONS_00114623		TCONS_00076931
	TCONS_00110791		TCONS_00090175
	TCONS_00117534		TCONS_00096556
	TCONS_00009709		TCONS_00115111
	TCONS_00094514		TCONS_00119979
	TCONS_00106843		TCONS_00122055
	TCONS_00130366		TCONS_00128101
	TCONS_00016267		TCONS_00129501
	TCONS_00049615		TCONS_00010267
	TCONS_00097856		TCONS_00012998
	TCONS_00107649		TCONS_00019947
	TCONS_00004693		TCONS_00070789
	TCONS_00080837		TCONS_00073892
	TCONS_00000195		TCONS_00081550
	TCONS_00001884		TCONS_00082545
	TCONS_00011593		TCONS_00088687
	TCONS_00093746		TCONS_00129162
	TCONS_00106220		TCONS_00007796
	TCONS_00128626		TCONS_00012413
	TCONS_00023766		TCONS_00014166
	TCONS_00043329		TCONS_00020112
	TCONS_00044556		TCONS_00029976
	TCONS_00051035		TCONS_00041902
	TCONS_00094202		TCONS_00044418
	TCONS_00095495		TCONS_00044421
	TCONS_00025493		TCONS_00046975
	TCONS_00038869		TCONS_00047944
	TCONS_00095752		TCONS_00055466
	TCONS_00056855		TCONS_00058163
	TCONS_00119843		TCONS_00058865
	TCONS_00040824		TCONS_00076168
	TCONS_00012417		TCONS_00096930
	TCONS_00035694		TCONS_00115683
	TCONS_00060097		TCONS_00121380
	TCONS_00084743		TCONS_00130913
	TCONS_00048949		TCONS_00005341
			TCONS_00014458
			TCONS_00016966
			TCONS_00017375
			TCONS_00019310
			TCONS_00040108
			TCONS_00044350
			TCONS_00056147
			TCONS_00063255
			TCONS_00063256
			TCONS_00067829
			TCONS_00068584
			TCONS_00086882
			TCONS_00086989
			TCONS_00089641
			TCONS_00102353
			TCONS_00108796
			TCONS_00108903
			TCONS_00004229
			TCONS_00006382
			TCONS_00014167
			TCONS_00016967
			TCONS_00018245
			TCONS_00019311
			TCONS_00019944
			TCONS_00029315
			TCONS_00036255
			TCONS_00039930
			TCONS_00042866
			TCONS_00055906
			TCONS_00057649
			TCONS_00062323
			TCONS_00068640
			TCONS_00068641
			TCONS_00080078
			TCONS_00080996
			TCONS_00081551
			TCONS_00087700
			TCONS_00088908
			TCONS_00092608
			TCONS_00105714
			TCONS_00108547
			TCONS_00109909
			TCONS_00127301
			TCONS_00131946
			TCONS_00126559
			TCONS_00000815
			TCONS_00003851
			TCONS_00011021
			TCONS_00011022
			TCONS_00014165
			TCONS_00014169
			TCONS_00019782
			TCONS_00019945
			TCONS_00021130
			TCONS_00021137
			TCONS_00030057
			TCONS_00042867
			TCONS_00047576
			TCONS_00058866
			TCONS_00065057
			TCONS_00067830
			TCONS_00072592
			TCONS_00073404
			TCONS_00079339
			TCONS_00081076
			TCONS_00084052
			TCONS_00085716
			TCONS_00085717
			TCONS_00096929
			TCONS_00102498
			TCONS_00106221
			TCONS_00109488
			TCONS_00112853
			TCONS_00120497
			TCONS_00121955
			TCONS_00128102
			TCONS_00130671
			TCONS_00132062
			TCONS_00098143
			TCONS_00013526
			TCONS_00068546
			TCONS_00013691
			TCONS_00005611
			TCONS_00015867
		T0 vs T5 down	TCONS_00051036
			TCONS_00082045
			TCONS_00089176
			TCONS_00035694
			TCONS_00117251
			TCONS_00032753
			TCONS_00050159
			TCONS_00032198
			TCONS_00078858
			TCONS_00120234
			TCONS_00064182
			TCONS_00013608
			TCONS_00082402
			TCONS_00024658
			TCONS_00032197
			TCONS_00037955
			TCONS_00040034
			TCONS_00052574
			TCONS_00002323
			TCONS_00012020
			TCONS_00035908
			TCONS_00037388
			TCONS_00116873
			TCONS_00130179
			TCONS_00114177
			TCONS_00114623
			TCONS_00118699
			TCONS_00004837
			TCONS_00029764
			TCONS_00106843
			TCONS_00126963
			TCONS_00130366
			TCONS_00012418
			TCONS_00073127
			TCONS_00002124
			TCONS_00005302
			TCONS_00014459
			TCONS_00021386
			TCONS_00049615
			TCONS_00097856
			TCONS_00061052
			TCONS_00080837
			TCONS_00093034
			TCONS_00000195
			TCONS_00001884
			TCONS_00004697
			TCONS_00031088
			TCONS_00033896
			TCONS_00035948
			TCONS_00104282
			TCONS_00004228
			TCONS_00063605
			TCONS_00119250
