# Supplementary material for: Transcriptomic Analysis Reveals the Role of Long Non-Coding RNAs in Response to Drought Stress in Tibetan Hulless Barley
Source: Biology (Basel). 2025 Jun 20;14(7):737. doi: 10.3390/biology14070737 (PMC12292109; doi:10.3390/biology14070737)
Supplement: Supplementary file 1 [file biology-14-00737-s001.zip › Table S11. The count of unique and shared upregulated and downregulated DElncRNAs in different drought treatments in the ...xlsx]

## Sheet: Sheet1
Table S11. The count of unique and shared upregulated and downregulated DElncRNAs in different drought treatments in the two cultivars, respectively.
Drought_tolerant
	Up	Down
T0vs T1	TCONS_00043900	TCONS_00032753
	TCONS_00082744	TCONS_00104627
	TCONS_00101013	TCONS_00114623
	TCONS_00119180	TCONS_00110791
	TCONS_00102905	TCONS_00117534
	TCONS_00128014	TCONS_00009709
	TCONS_00002650	TCONS_00094514
	TCONS_00016967	TCONS_00106843
	TCONS_00089701	TCONS_00130366
	TCONS_00022360	TCONS_00016267
	TCONS_00107384	TCONS_00049615
	TCONS_00068136	TCONS_00097856
	TCONS_00021130	TCONS_00107649
	TCONS_00007045	TCONS_00004693
	TCONS_00021131	TCONS_00080837
	TCONS_00076403	TCONS_00000195
	TCONS_00130671	TCONS_00001884
	TCONS_00066095	TCONS_00011593
	TCONS_00114019	TCONS_00093746
	TCONS_00039473	TCONS_00106220
	TCONS_00061053	TCONS_00128626
	TCONS_00080410	TCONS_00023766
	TCONS_00089699	TCONS_00043329
	TCONS_00097324	TCONS_00044556
	TCONS_00014760	TCONS_00051035
	TCONS_00033000	TCONS_00094202
	TCONS_00068504	TCONS_00095495
	TCONS_00089696	TCONS_00025493
	TCONS_00013788	TCONS_00038869
	TCONS_00055205	TCONS_00095752
	TCONS_00103864	TCONS_00056855
	TCONS_00115425	TCONS_00119843
	TCONS_00121392	TCONS_00040824
	TCONS_00060607	TCONS_00012417
	TCONS_00036255	TCONS_00035694
	TCONS_00037390	TCONS_00060097
	TCONS_00111839	TCONS_00084743
	TCONS_00127301	TCONS_00048949
	TCONS_00129161
	TCONS_00000193
	TCONS_00024633
	TCONS_00044421
	TCONS_00051034
	TCONS_00055911
	TCONS_00115111
	TCONS_00130670
	TCONS_00022050
	TCONS_00072589
	TCONS_00130481
	TCONS_00017375
	TCONS_00028430
	TCONS_00057973
	TCONS_00079580
	TCONS_00125747
	TCONS_00020259
	TCONS_00051648
	TCONS_00055204
	TCONS_00084052
	TCONS_00092699
	TCONS_00121698
	TCONS_00021658
	TCONS_00032855
	TCONS_00040628
	TCONS_00043328
	TCONS_00056546
	TCONS_00097857
	TCONS_00129378
	TCONS_00014168
	TCONS_00031926
	TCONS_00038597
	TCONS_00040627
	TCONS_00045935
	TCONS_00053149
	TCONS_00057972
	TCONS_00078468
	TCONS_00093344
	TCONS_00111841
	TCONS_00114772
	TCONS_00131176
	TCONS_00005611
	TCONS_00011027
	TCONS_00011813
	TCONS_00017583
	TCONS_00025209
	TCONS_00034735
	TCONS_00046510
	TCONS_00047453
	TCONS_00066425
	TCONS_00078139
	TCONS_00081550
	TCONS_00085330
	TCONS_00087833
	TCONS_00089700
	TCONS_00099326
	TCONS_00102351
	TCONS_00118624
	TCONS_00120928
	TCONS_00122975
	TCONS_00001270
	TCONS_00012415
	TCONS_00028713
	TCONS_00029781
	TCONS_00032196
	TCONS_00067829
	TCONS_00074394
	TCONS_00088741
	TCONS_00097201
	TCONS_00107383
	TCONS_00024004
	TCONS_00025204
	TCONS_00027598
	TCONS_00033004
	TCONS_00034829
	TCONS_00053145
	TCONS_00063022
	TCONS_00078142
	TCONS_00085608
	TCONS_00086370
	TCONS_00098189
	TCONS_00099128
	TCONS_00106225
	TCONS_00108903
	TCONS_00129203
	TCONS_00005969
	TCONS_00014166
	TCONS_00015270
	TCONS_00016966
	TCONS_00020976
	TCONS_00025212
	TCONS_00025213
	TCONS_00052118
	TCONS_00067937
	TCONS_00079339
	TCONS_00080138
	TCONS_00086989
	TCONS_00092608
	TCONS_00108796
	TCONS_00115683
	TCONS_00129162
	TCONS_00005612
	TCONS_00018350
	TCONS_00023411
	TCONS_00049507
	TCONS_00049866
	TCONS_00058163
	TCONS_00067830
	TCONS_00070413
	TCONS_00073898
	TCONS_00086782
	TCONS_00098190
	TCONS_00106222
	TCONS_00108220
	TCONS_00110136
	TCONS_00119183
	TCONS_00128985
	TCONS_00130913
	TCONS_00131608
	TCONS_00126559
	TCONS_00070385
	TCONS_00126184
	TCONS_00004337
	TCONS_00012703
	TCONS_00012894
	TCONS_00093987
	TCONS_00068546
	TCONS_00013691
	TCONS_00071312
	TCONS_00022358
	TCONS_00128488
	TCONS_00089667
	TCONS_00121537
	TCONS_00013000
	TCONS_00015670
T0vs T5	TCONS_00053145	TCONS_00051036
	TCONS_00119180	TCONS_00082045
	TCONS_00015671	TCONS_00089176
	TCONS_00013000	TCONS_00035694
	TCONS_00013788	TCONS_00117251
	TCONS_00068136	TCONS_00032753
	TCONS_00082744	TCONS_00050159
	TCONS_00072966	TCONS_00032198
	TCONS_00056991	TCONS_00078858
	TCONS_00015670	TCONS_00120234
	TCONS_00043900	TCONS_00064182
	TCONS_00022360	TCONS_00013608
	TCONS_00131019	TCONS_00082402
	TCONS_00035412	TCONS_00024658
	TCONS_00029041	TCONS_00032197
	TCONS_00086370	TCONS_00037955
	TCONS_00076403	TCONS_00040034
	TCONS_00121698	TCONS_00052574
	TCONS_00073895	TCONS_00002323
	TCONS_00125199	TCONS_00012020
	TCONS_00018248	TCONS_00035908
	TCONS_00019701	TCONS_00037388
	TCONS_00055908	TCONS_00116873
	TCONS_00029781	TCONS_00130179
	TCONS_00044541	TCONS_00114177
	TCONS_00011023	TCONS_00114623
	TCONS_00014168	TCONS_00118699
	TCONS_00014452	TCONS_00004837
	TCONS_00063639	TCONS_00029764
	TCONS_00112856	TCONS_00106843
	TCONS_00033004	TCONS_00126963
	TCONS_00037071	TCONS_00130366
	TCONS_00112858	TCONS_00012418
	TCONS_00114423	TCONS_00073127
	TCONS_00055909	TCONS_00002124
	TCONS_00055911	TCONS_00005302
	TCONS_00072579	TCONS_00014459
	TCONS_00056385	TCONS_00021386
	TCONS_00062741	TCONS_00049615
	TCONS_00078142	TCONS_00097856
	TCONS_00106222	TCONS_00061052
	TCONS_00107523	TCONS_00080837
	TCONS_00107524	TCONS_00093034
	TCONS_00111812	TCONS_00000195
	TCONS_00033006	TCONS_00001884
	TCONS_00074754	TCONS_00004697
	TCONS_00131608	TCONS_00031088
	TCONS_00008920	TCONS_00033896
	TCONS_00064172	TCONS_00035948
	TCONS_00000812	TCONS_00104282
	TCONS_00001270	TCONS_00004228
	TCONS_00011813	TCONS_00063605
	TCONS_00038458	TCONS_00119250
	TCONS_00021785
	TCONS_00026388
	TCONS_00033898
	TCONS_00052632
	TCONS_00058162
	TCONS_00058904
	TCONS_00014260
	TCONS_00030329
	TCONS_00042732
	TCONS_00083979
	TCONS_00097846
	TCONS_00121392
	TCONS_00011025
	TCONS_00040171
	TCONS_00040825
	TCONS_00090174
	TCONS_00113719
	TCONS_00117858
	TCONS_00067796
	TCONS_00072278
	TCONS_00073893
	TCONS_00085055
	TCONS_00111839
	TCONS_00005230
	TCONS_00007045
	TCONS_00025209
	TCONS_00101289
	TCONS_00115349
	TCONS_00120049
	TCONS_00131176
	TCONS_00044456
	TCONS_00004337
	TCONS_00033003
	TCONS_00087233
	TCONS_00089606
	TCONS_00099326
	TCONS_00000811
	TCONS_00021658
	TCONS_00028252
	TCONS_00030253
	TCONS_00033897
	TCONS_00044548
	TCONS_00044551
	TCONS_00047580
	TCONS_00057974
	TCONS_00060587
	TCONS_00066758
	TCONS_00077400
	TCONS_00086782
	TCONS_00097201
	TCONS_00106699
	TCONS_00107522
	TCONS_00108393
	TCONS_00110136
	TCONS_00112854
	TCONS_00005612
	TCONS_00010266
	TCONS_00017783
	TCONS_00019781
	TCONS_00024633
	TCONS_00025203
	TCONS_00027598
	TCONS_00030056
	TCONS_00043229
	TCONS_00053149
	TCONS_00055907
	TCONS_00074394
	TCONS_00076931
	TCONS_00090175
	TCONS_00096556
	TCONS_00115111
	TCONS_00119979
	TCONS_00122055
	TCONS_00128101
	TCONS_00129501
	TCONS_00010267
	TCONS_00012998
	TCONS_00019947
	TCONS_00070789
	TCONS_00073892
	TCONS_00081550
	TCONS_00082545
	TCONS_00088687
	TCONS_00129162
	TCONS_00007796
	TCONS_00012413
	TCONS_00014166
	TCONS_00020112
	TCONS_00029976
	TCONS_00041902
	TCONS_00044418
	TCONS_00044421
	TCONS_00046975
	TCONS_00047944
	TCONS_00055466
	TCONS_00058163
	TCONS_00058865
	TCONS_00076168
	TCONS_00096930
	TCONS_00115683
	TCONS_00121380
	TCONS_00130913
	TCONS_00005341
	TCONS_00014458
	TCONS_00016966
	TCONS_00017375
	TCONS_00019310
	TCONS_00040108
	TCONS_00044350
	TCONS_00056147
	TCONS_00063255
	TCONS_00063256
	TCONS_00067829
	TCONS_00068584
	TCONS_00086882
	TCONS_00086989
	TCONS_00089641
	TCONS_00102353
	TCONS_00108796
	TCONS_00108903
	TCONS_00004229
	TCONS_00006382
	TCONS_00014167
	TCONS_00016967
	TCONS_00018245
	TCONS_00019311
	TCONS_00019944
	TCONS_00029315
	TCONS_00036255
	TCONS_00039930
	TCONS_00042866
	TCONS_00055906
	TCONS_00057649
	TCONS_00062323
	TCONS_00068640
	TCONS_00068641
	TCONS_00080078
	TCONS_00080996
	TCONS_00081551
	TCONS_00087700
	TCONS_00088908
	TCONS_00092608
	TCONS_00105714
	TCONS_00108547
	TCONS_00109909
	TCONS_00127301
	TCONS_00131946
	TCONS_00126559
	TCONS_00000815
	TCONS_00003851
	TCONS_00011021
	TCONS_00011022
	TCONS_00014165
	TCONS_00014169
	TCONS_00019782
	TCONS_00019945
	TCONS_00021130
	TCONS_00021137
	TCONS_00030057
	TCONS_00042867
	TCONS_00047576
	TCONS_00058866
	TCONS_00065057
	TCONS_00067830
	TCONS_00072592
	TCONS_00073404
	TCONS_00079339
	TCONS_00081076
	TCONS_00084052
	TCONS_00085716
	TCONS_00085717
	TCONS_00096929
	TCONS_00102498
	TCONS_00106221
	TCONS_00109488
	TCONS_00112853
	TCONS_00120497
	TCONS_00121955
	TCONS_00128102
	TCONS_00130671
	TCONS_00132062
	TCONS_00098143
	TCONS_00013526
	TCONS_00068546
	TCONS_00013691
	TCONS_00005611
	TCONS_00015867
S0 vs S1	TCONS_00021130	TCONS_00078467
	TCONS_00021131	TCONS_00082187
	TCONS_00021133	TCONS_00089433
	TCONS_00030830	TCONS_00093746
	TCONS_00051648	TCONS_00052118
	TCONS_00089699	TCONS_00115425
	TCONS_00102905	TCONS_00077041
	TCONS_00114019	TCONS_00046645
	TCONS_00129081	TCONS_00044444
	TCONS_00011813	TCONS_00049616
	TCONS_00013789	TCONS_00041063
	TCONS_00055204	TCONS_00080837
	TCONS_00089701	TCONS_00106842
	TCONS_00103410	TCONS_00037955
	TCONS_00009613	TCONS_00107649
	TCONS_00013346	TCONS_00115424
	TCONS_00016567	TCONS_00035933
	TCONS_00021132	TCONS_00052116
	TCONS_00026312	TCONS_00004693
	TCONS_00051650	TCONS_00037468
	TCONS_00079580	TCONS_00042642
	TCONS_00089697	TCONS_00044555
	TCONS_00006864	TCONS_00045045
	TCONS_00055205	TCONS_00094204
	TCONS_00066095	TCONS_00000195
	TCONS_00101013	TCONS_00002367
	TCONS_00113098	TCONS_00004860
	TCONS_00057973	TCONS_00015273
	TCONS_00108852	TCONS_00046120
	TCONS_00007045	TCONS_00068586
	TCONS_00110913	TCONS_00114178
	TCONS_00049507	TCONS_00012453
	TCONS_00066748	TCONS_00029036
	TCONS_00089696	TCONS_00049615
	TCONS_00089700	TCONS_00051035
	TCONS_00101799	TCONS_00064656
	TCONS_00105989	TCONS_00077386
	TCONS_00107211	TCONS_00101343
	TCONS_00122975	TCONS_00112552
	TCONS_00090619	TCONS_00118507
	TCONS_00113099	TCONS_00122172
	TCONS_00009612	TCONS_00080994
	TCONS_00014260	TCONS_00126066
	TCONS_00015269	TCONS_00025492
	TCONS_00089698	TCONS_00035908
	TCONS_00113871	TCONS_00069797
	TCONS_00130671	TCONS_00033896
	TCONS_00070385	TCONS_00041773
	TCONS_00068504	TCONS_00066426
	TCONS_00044456	TCONS_00109224
	TCONS_00013345	TCONS_00114177
	TCONS_00123546	TCONS_00030822
	TCONS_00129082	TCONS_00068138
	TCONS_00004430	TCONS_00093894
	TCONS_00062225	TCONS_00099128
	TCONS_00070386	TCONS_00105715
	TCONS_00064502	TCONS_00045211
	TCONS_00076403	TCONS_00034730
	TCONS_00107212	TCONS_00081743
	TCONS_00005345	TCONS_00031120
	TCONS_00006860	TCONS_00099676
	TCONS_00023895	TCONS_00104846
	TCONS_00025212	TCONS_00038869
	TCONS_00026388	TCONS_00058574
	TCONS_00122820	TCONS_00060097
	TCONS_00013305	TCONS_00040824
	TCONS_00024004	TCONS_00047922
	TCONS_00034829	TCONS_00040417
	TCONS_00039473
	TCONS_00056385
	TCONS_00057394
	TCONS_00070413
	TCONS_00082746
	TCONS_00100769
	TCONS_00108796
	TCONS_00052573
	TCONS_00059467
	TCONS_00072589
	TCONS_00085218
	TCONS_00091410
	TCONS_00097388
	TCONS_00108011
	TCONS_00108220
	TCONS_00123448
	TCONS_00130243
	TCONS_00008057
	TCONS_00010266
	TCONS_00016570
	TCONS_00035681
	TCONS_00046972
	TCONS_00076400
	TCONS_00090618
	TCONS_00107383
	TCONS_00118154
	TCONS_00007044
	TCONS_00014454
	TCONS_00027160
	TCONS_00032196
	TCONS_00040439
	TCONS_00071826
	TCONS_00087833
	TCONS_00130221
	TCONS_00036109
	TCONS_00042124
	TCONS_00089606
	TCONS_00103226
	TCONS_00128014
	TCONS_00031560
	TCONS_00037844
	TCONS_00073895
	TCONS_00085058
	TCONS_00108393
	TCONS_00018350
	TCONS_00025213
	TCONS_00034732
	TCONS_00056546
	TCONS_00077387
	TCONS_00102353
	TCONS_00123548
	TCONS_00013788
	TCONS_00022052
	TCONS_00024815
	TCONS_00049154
	TCONS_00049867
	TCONS_00083182
	TCONS_00083183
	TCONS_00125658
	TCONS_00125747
	TCONS_00060403
	TCONS_00065278
	TCONS_00081680
	TCONS_00112854
	TCONS_00130817
	TCONS_00012498
	TCONS_00018247
	TCONS_00019701
	TCONS_00021386
	TCONS_00022046
	TCONS_00028857
	TCONS_00044418
	TCONS_00049506
	TCONS_00051647
	TCONS_00070788
	TCONS_00074234
	TCONS_00074754
	TCONS_00080789
	TCONS_00096556
	TCONS_00102817
	TCONS_00108903
	TCONS_00118699
	TCONS_00130913
	TCONS_00044781
	TCONS_00128488
	TCONS_00096675
	TCONS_00128444
	TCONS_00012894
	TCONS_00093987
	TCONS_00022358
	TCONS_00011755
	TCONS_00099320
	TCONS_00052344
	TCONS_00089667
	TCONS_00071312
	TCONS_00077262
	TCONS_00121537
	TCONS_00022359
	TCONS_00003240
	TCONS_00023630
	TCONS_00023949
	TCONS_00016568
	TCONS_00006862
	TCONS_00035991
	TCONS_00013691
	TCONS_00059290
S0 vs S5	TCONS_00007044	TCONS_00091920
	TCONS_00013789	TCONS_00078467
	TCONS_00026388	TCONS_00082045
	TCONS_00030830	TCONS_00109074
	TCONS_00035412	TCONS_00002745
	TCONS_00042124	TCONS_00051036
	TCONS_00044457	TCONS_00035694
	TCONS_00056991	TCONS_00065561
	TCONS_00120899	TCONS_00068987
	TCONS_00122975	TCONS_00089974
	TCONS_00021130	TCONS_00099675
	TCONS_00025211	TCONS_00117848
	TCONS_00037844	TCONS_00024658
	TCONS_00108393	TCONS_00051941
	TCONS_00007045	TCONS_00018249
	TCONS_00011813	TCONS_00028712
	TCONS_00021131	TCONS_00042773
	TCONS_00064172	TCONS_00056856
	TCONS_00076403	TCONS_00037954
	TCONS_00035681	TCONS_00048442
	TCONS_00036109	TCONS_00044444
	TCONS_00011592	TCONS_00032429
	TCONS_00021133	TCONS_00077041
	TCONS_00110913	TCONS_00094203
	TCONS_00040035	TCONS_00002323
	TCONS_00062269	TCONS_00037876
	TCONS_00077387	TCONS_00067298
	TCONS_00006864	TCONS_00093747
	TCONS_00019701	TCONS_00094202
	TCONS_00026312	TCONS_00004230
	TCONS_00036112	TCONS_00008258
	TCONS_00082746	TCONS_00024659
	TCONS_00095452	TCONS_00040034
	TCONS_00102905	TCONS_00034729
	TCONS_00106633	TCONS_00072849
	TCONS_00125658	TCONS_00089433
	TCONS_00114019	TCONS_00093746
	TCONS_00033899	TCONS_00000196
	TCONS_00034732	TCONS_00044553
	TCONS_00049154	TCONS_00044556
	TCONS_00066095	TCONS_00049616
	TCONS_00087187	TCONS_00052734
	TCONS_00089701	TCONS_00079136
	TCONS_00117858	TCONS_00130647
	TCONS_00051849	TCONS_00005303
	TCONS_00004430	TCONS_00035447
	TCONS_00034829	TCONS_00055939
	TCONS_00056385	TCONS_00061738
	TCONS_00087186	TCONS_00080410
	TCONS_00028251	TCONS_00112729
	TCONS_00035905	TCONS_00115425
	TCONS_00037071	TCONS_00117717
	TCONS_00055204	TCONS_00038209
	TCONS_00108796	TCONS_00089972
	TCONS_00119194	TCONS_00002747
	TCONS_00129081	TCONS_00014085
	TCONS_00013345	TCONS_00029156
	TCONS_00009612	TCONS_00048565
	TCONS_00062225	TCONS_00088741
	TCONS_00078367	TCONS_00114179
	TCONS_00103410	TCONS_00128626
	TCONS_00103627	TCONS_00031088
	TCONS_00107211	TCONS_00041063
	TCONS_00008493	TCONS_00045937
	TCONS_00022046	TCONS_00052837
	TCONS_00034828	TCONS_00069219
	TCONS_00049867	TCONS_00080837
	TCONS_00051650	TCONS_00106842
	TCONS_00074754	TCONS_00020799
	TCONS_00091723	TCONS_00046120
	TCONS_00101611	TCONS_00047063
	TCONS_00103626	TCONS_00060327
	TCONS_00104495	TCONS_00077059
	TCONS_00115685	TCONS_00100138
	TCONS_00130817	TCONS_00100145
	TCONS_00012498	TCONS_00114178
	TCONS_00031560	TCONS_00117076
	TCONS_00036110	TCONS_00052116
	TCONS_00043194	TCONS_00060772
	TCONS_00072211	TCONS_00068275
	TCONS_00012998	TCONS_00113356
	TCONS_00023895	TCONS_00001884
	TCONS_00065278	TCONS_00008790
	TCONS_00089696	TCONS_00016072
	TCONS_00121121	TCONS_00020976
	TCONS_00012997	TCONS_00029036
	TCONS_00015271	TCONS_00033531
	TCONS_00025213	TCONS_00051035
	TCONS_00030827	TCONS_00071757
	TCONS_00050064	TCONS_00077386
	TCONS_00089438	TCONS_00078896
	TCONS_00103133	TCONS_00086840
	TCONS_00103629	TCONS_00089681
	TCONS_00009613	TCONS_00093307
	TCONS_00026130	TCONS_00112552
	TCONS_00051647	TCONS_00116681
	TCONS_00062268	TCONS_00117806
	TCONS_00069799	TCONS_00120111
	TCONS_00074232	TCONS_00122172
	TCONS_00074234	TCONS_00130679
	TCONS_00083979	TCONS_00131315
	TCONS_00084346	TCONS_00004693
	TCONS_00087185	TCONS_00011263
	TCONS_00105989	TCONS_00037468
	TCONS_00119193	TCONS_00042642
	TCONS_00022052	TCONS_00044039
	TCONS_00048221	TCONS_00044555
	TCONS_00051648	TCONS_00054044
	TCONS_00056543	TCONS_00057590
	TCONS_00070788	TCONS_00064177
	TCONS_00077388	TCONS_00084943
	TCONS_00085218	TCONS_00089962
	TCONS_00087833	TCONS_00089970
	TCONS_00110140	TCONS_00089971
	TCONS_00010266	TCONS_00101014
	TCONS_00013788	TCONS_00019384
	TCONS_00030828	TCONS_00032752
	TCONS_00055205	TCONS_00078858
	TCONS_00062267	TCONS_00080994
	TCONS_00072587	TCONS_00090021
	TCONS_00079665	TCONS_00105069
	TCONS_00080789	TCONS_00038602
	TCONS_00102498	TCONS_00045936
	TCONS_00110914	TCONS_00073405
	TCONS_00118585	TCONS_00079139
	TCONS_00129712	TCONS_00128473
	TCONS_00013305	TCONS_00003568
	TCONS_00047944	TCONS_00025492
	TCONS_00062226	TCONS_00034728
	TCONS_00107212	TCONS_00035908
	TCONS_00049506	TCONS_00069797
	TCONS_00052286	TCONS_00080075
	TCONS_00060403	TCONS_00083803
	TCONS_00083182	TCONS_00110791
	TCONS_00083183	TCONS_00117570
	TCONS_00089978	TCONS_00057347
	TCONS_00093748	TCONS_00031120
	TCONS_00098348	TCONS_00049631
	TCONS_00103628	TCONS_00045733
	TCONS_00103630	TCONS_00060097
	TCONS_00108903	TCONS_00064554
	TCONS_00114274	TCONS_00065940
	TCONS_00130913	TCONS_00000364
	TCONS_00132062
	TCONS_00056546
	TCONS_00102817
	TCONS_00018247
	TCONS_00018350
	TCONS_00029975
	TCONS_00033898
	TCONS_00087233
	TCONS_00130221
	TCONS_00089667
	TCONS_00104901
	TCONS_00086383
