# Supplementary material for: Transcriptomic Analysis Reveals the Role of Long Non-Coding RNAs in Response to Drought Stress in Tibetan Hulless Barley
Source: Biology (Basel). 2025 Jun 20;14(7):737. doi: 10.3390/biology14070737 (PMC12292109; doi:10.3390/biology14070737)
Supplement: Supplementary file 1 [file biology-14-00737-s001.zip › Table S12. Cis-regulated target PCGs and their DElncRNAs.xlsx]

## Sheet: Sheet1
Table S12. Cis-regulated target PCGs and their DElncRNAs.
PCGs	T0	T1	T5	S0	S1	S5		DElncRNAs	T0	T1	T5	S0	S1	S5
TCONS_00000001	0	0.253687	0.649853	0	0.357215	0.386043		TCONS_00002325	0	0	1.94039	0	1.37587	4.30701
TCONS_00000002	1.42865	4.9398	14.1037	1.36939	7.57398	7.16147		TCONS_00002919	22.4521	90.5556	31.406	28.0582	225.283	62.6674
TCONS_00000006	0	8.30596e-06	0.0585511	1.11889e-05	0	0		TCONS_00003692	0	0.660948	1.74078	1.46916	1.26971	0.852287
TCONS_00000009	0	0	0	0	0	7.80804e-05		TCONS_00004595	74.1723	3.835	0.849659	47.8375	5.30359	1.49586
TCONS_00000012	0.000142018	0	0	0.00027662	0	0		TCONS_00005246	0	3.45991	1.207	0	17.5325	18.0525
TCONS_00000015	0	0	0	0	0	0		TCONS_00006968	0	1.0771	0.855327	0	3.29523	4.32608
TCONS_00000019	0.14295	0.162475	0	0	0.0963507	0.2489		TCONS_00014164	0	0.434096	1.6732	0.280474	0.894518	0.407068
TCONS_00000021	0	0	0	0	0	0		TCONS_00017184	3.91081	0	0	0	3.59851	0
TCONS_00000022	0	0	0	0	0	0		TCONS_00020805	0.164939	3.43757	3.81145	2.05429	18.5038	44.916
TCONS_00000023	0	0	0	0	0	0		TCONS_00020977	0	0.210525	0.128828	2.66261	3.02334	0
TCONS_00000024	0	0	0	0	0	0		TCONS_00021858	0	25.1894	3.28423	0	0	12.3963
TCONS_00000025	9.61093e-06	0.115315	7.26086e-06	0.166156	0.219303	0.21182		TCONS_00023862	0	19.0056	27.9509	0	40.7043	55.1315
TCONS_00000028	0	0	0	0	0	0		TCONS_00023924	25.5389	163.106	98.0321	15.3226	339.591	434.952
TCONS_00000029	0.004433	0.00210663	0.00191761	0.00602279	0.00313227	0.00733421		TCONS_00023931	1.84925	18.2771	27.6006	1.45761	7.50811	18.1212
TCONS_00000031	0	0	0	0	0	0		TCONS_00024900	21.7983	46.0343	305.914	10.1815	17.3791	379.59
TCONS_00000032	0	0	0	0	0	4.22124		TCONS_00026318	0	1.63548	1.57472	0.341475	4.5219	11.2414
TCONS_00000034	0	0	0	0	0	0		TCONS_00028706	4.22101	0.000170615	0	0.256379	0	0
TCONS_00000036	0	0	0	0	0	0		TCONS_00034463	1.293	2.76353	2.65943	0.470216	3.52655	2.2443
TCONS_00000039	0	0	0	0	0	0		TCONS_00034466	7.78351	25.3479	14.4876	12.4153	70.9458	45.55
TCONS_00000042	0	0	0	0	0	0		TCONS_00034581	2.16483	4.57337	0	0	2.78454	1.79865
TCONS_00000044	0	0	0	0	0	0		TCONS_00035696	30.9314	3.43136	0	35.177	2.81434	0
TCONS_00000047	0	0	0	0	0	0		TCONS_00035994	0	0.390688	2.36068	0	1.78739	16.9
TCONS_00000048	0	0	0	0	0	0		TCONS_00037268	0	0	2.88284	0	0.251004	1.79224
TCONS_00000051	11.5145	7.33551	4.02575	0	0	0		TCONS_00039383	48.1915	293.377	85.785	45.0584	438.665	366.441
TCONS_00000052	0	0	0	0	0	0		TCONS_00040027	0.557822	5.07207	15.34	2.03923	5.93445	23.0452
TCONS_00000053	0	0	0	0	0	0		TCONS_00046804	18.3059	1.05702	1.24105	14.2567	1.81366	0.530394
TCONS_00000055	0	0	1.39994	4.25771	2.73074	1.72219		TCONS_00051001	34.3359	15.3482	1.79749	19.5409	17.1929	5.56989
TCONS_00000056	0	0	0	0	0	0		TCONS_00051940	39.0907	1.52832	0	21.587	2.9985	0.406508
TCONS_00000057	0	0.380237	0.711335	0.479298	0.528327	0.125855		TCONS_00051991	0.109623	3.39632	0.247803	0.161494	13.9787	0.818752
TCONS_00000060	0	0.152836	6.56665e-06	9.42952e-06	9.47492e-06	0		TCONS_00052736	6.49341	0.191416	0	7.66585	0.245559	0
TCONS_00000062	0.000250103	0.000321716	0.00020418	0.000241155	0.000332363	0.000313101		TCONS_00054963	0	6.10345	2.24951	0.0893118	75.5315	57.5911
TCONS_00000064	0.213842	0.0468507	0.129209	0	0	0		TCONS_00060324	1.90291	0.434317	0	1.51967	0	0
TCONS_00000065	3.88474	0.138573	0.470047	1.60455	0	0.423297		TCONS_00060326	1.73814	0.361485	0	2.99918	1.33029	0
TCONS_00000068	0.000328021	0	0	0	0.218699	0		TCONS_00060357	0	1.34636	0.394889	0	1.86465	3.05213
TCONS_00000071	5.81329	0.87908	0.232447	7.76173	1.11087	0.208825		TCONS_00062254	8.15557	23.2498	89.95	2.67854	22.2638	172.456
TCONS_00000073	0	0	0	0	0	0		TCONS_00064284	0.664266	7.76764	3.07232	2.32794	26.9224	20.517
TCONS_00000077	0	0.0717693	0	0	0	0		TCONS_00070732	2.27235	0.000113373	0.000419441	0.000261759	0.000199693	0
TCONS_00000081	0	0	0	0	0	0		TCONS_00071762	0.677443	2.92235	1.51457	0.860295	16.726	7.31158
TCONS_00000084	0	0	0	0	0	0		TCONS_00072072	0	0	0	0	0.804836	10.3156
TCONS_00000087	0	0	0	0	0	0.0240569		TCONS_00072163	3.1533	208.655	615.976	2.2533	216.162	1397.2
TCONS_00000090	0	0.493087	0	0.150626	0.151871	0		TCONS_00076970	15.2524	112.027	163.507	13.278	63.422	444.836
TCONS_00000093	0	0.065676	0	0	0	0		TCONS_00077050	19.9234	7.14413	1.15723	15.2028	4.79103	1.41665
TCONS_00000096	0	0	0	0	0	0.0647797		TCONS_00077114	3.47856	1.35415	0.478616	0	1.59963	2.54267
TCONS_00000100	0.165894	0.0342246	0.139478	0	0	0.200754		TCONS_00077176	0.331707	7.28506	2.43815	0	23.7731	23.8492
TCONS_00000104	0	0	0	0	0	0		TCONS_00077361	5.23267	39.2428	40.0521	9.38818	65.8564	80.2186
TCONS_00000106	0	0	0	0	0.018514	0		TCONS_00079501	20.1763	100.499	50.7816	6.74732	143.867	58.421
TCONS_00000109	0	0	0	0	0	0		TCONS_00079645	11.186	11.6525	14.9184	4.22411	26.5481	103.162
TCONS_00000112	0	0	0	0	0	0		TCONS_00082483	7.19857	20.0385	280.685	2.44056	7.33477	65.2441
TCONS_00000115	0	0	0	0	0	0		TCONS_00085215	388.016	30.4201	2.98122	159.8	35.7636	9.1091
TCONS_00000116	0	0	0	0	0	0		TCONS_00087062	0	0	3.07536	0	0.5394	3.9396
TCONS_00000118	0	0	0	0	0	0		TCONS_00089133	1.20616	0.708201	0	6.26844	1.72161	0.147952
TCONS_00000119	0	0	0	0	0	0		TCONS_00091592	1.88144	10.0026	21.9161	3.62755	21.0575	32.549
TCONS_00000122	0	2.08582e-06	0	0.671055	0.222626	0.0871078		TCONS_00093650	1.7209	0	4.31546	7.49125	1.94084	2.41684
TCONS_00000124	0	0.55184	0.646434	1.03444	5.33336	1.93317		TCONS_00093686	0	0.311685	0	0	0.359459	4.61
TCONS_00000126	0	0	0	0	0	0		TCONS_00099646	4.58473	2.02881	0.218264	2.2506	0.0513094	0
TCONS_00000130	0	0	0	0	0	0		TCONS_00103573	0.620402	0.401962	111.821	0.705993	2.31684	74.3108
TCONS_00000132	0	0	0	0	0	0		TCONS_00104274	909.231	252.598	13.5026	630.229	260.773	62.7228
TCONS_00000135	0	0.0109322	0.0101546	0	0	0		TCONS_00106685	0	0.000522345	5.84839	0	0	0
TCONS_00000141	0	0.000346911	0.044168	0	0.140733	0.0907593		TCONS_00107458	0.589221	2.39788	1.09079	0	3.16594	0
TCONS_00000144	0	0	11.3381	3.29918	10.1081	3.5684		TCONS_00108813	0.0500246	1.4598	0.812803	0.336746	10.5039	1.18253
TCONS_00000145	0	0	0	0	0	0		TCONS_00113013	1.84765	15.4778	7.39873	2.14106	18.0951	19.0273
TCONS_00000147	0	0	0	0	0	0		TCONS_00114247	0.754795	16.7592	21.1255	2.16948	57.5107	39.742
TCONS_00000148	0	0	0	0	0	0		TCONS_00117814	0.868944	0.451145	0.258367	2.36877	0.36439	0
TCONS_00000149	0	0	0	0	0	0		TCONS_00118678	2.02194	1.34948	0	0.212494	0.196543	0.268683
TCONS_00000150	0	0	0	0	0	0		TCONS_00122974	15.7946	132.359	343.764	6.70522	342.651	841.189
TCONS_00000151	0	0	0	0	0	0		TCONS_00123509	3.77835E-06	1.39847	0.264607	0	2.68408	1.79413
TCONS_00000152	0	0	0	0	0	0		TCONS_00125159	3.07451	85.1336	268.053	3.62293	108.653	731.575
TCONS_00000155	0	0	0	0	0	0.135306		TCONS_00128625	1.70516	0	0	1.12075	0.749423	0.168878
TCONS_00000158	0	0	0	0	0	0		TCONS_00129708	6.22357	20.2483	51.0683	3.21661	12.0812	67.2375
TCONS_00000160	0	0	0.00705073	0	0	0		TCONS_00131148	106.577	11.693	9.54675	82.1639	28.3868	22.7101
TCONS_00000162	0	0	0	0	0	0
TCONS_00000164	0.655337	1.08881	0.778639	1.09112	1.37024	0.292671
TCONS_00000168	0	0	0	0	0	0
TCONS_00000171	0	0	0	0.104161	0.235069	0.541974
TCONS_00000176	0	0	0	0	0	0
TCONS_00000178	0	0	0	0	0	0
TCONS_00000180	0	0	0	0	0	0
TCONS_00000183	0	0	5.07566e-06	0.0930371	0	4.45849e-06
TCONS_00000185	0	0	0	0	0	0
TCONS_00000188	0	0	0	0	0	0
TCONS_00000189	0	0	0	0	0	0
TCONS_00000191	0.824929	0.377069	0.0617294	0.48971	0.459482	0.238691
TCONS_00000192	0	0	0	0	0	0
TCONS_00000197	0	0	0	0	0	0
TCONS_00000200	0	0	0	0	0	0
TCONS_00000203	0.000177425	8.37632e-05	0.000207039	0	8.80744e-05	0.000140031
TCONS_00000206	0	0	0	0	0	0
TCONS_00000208	0	0	0	0	0	0
TCONS_00000210	0.0915439	0.0422107	0.133831	0.156969	0.0695989	0.0569184
TCONS_00000213	0	0.0763023	0	0.209769	0	0
TCONS_00000217	0	0	0	0	0	0
TCONS_00000221	0	0.0161521	0	0	0.0274362	0
TCONS_00000223	0.0395117	0.0394556	0	0.0894998	0	0.0737227
TCONS_00000227	0	0	0	0	0	0
TCONS_00000229	0	0	0	4.34461e-05	0	0
TCONS_00000232	16.3477	2.45203	0	14.0457	0.40026	3.21652
TCONS_00000233	0	0	0	0	0	0
TCONS_00000234	0	0	0	0	0	0
TCONS_00000236	0	0	0	0	0	0
TCONS_00000238	5.17461	0	0	7.604	0	0
TCONS_00000240	0	0	0	0	0	0
TCONS_00000246	0	0	0.0607484	0.0628827	0	0.218365
TCONS_00000248	50.765	17.7488	29.8485	26.8242	21.8254	30.3626
TCONS_00000253	0	0	1.73843	1.64891	0.00262532	0.589735
TCONS_00000254	0	0	0	1.55318e-06	0	0.0873991
TCONS_00000258	0	0	0	0	0	0
TCONS_00000260	0	0	0	0	0	0
TCONS_00000262	0	0	0	0	0	0
TCONS_00000266	0	0	0	0	0	0.0685294
TCONS_00000270	0	0	0	0	0	0
TCONS_00000273	0.000103364	0.000140027	0.000136711	0.000124173	0.000198554	0
TCONS_00000276	0	0	0	0	0	0
TCONS_00000279	0	0	0	0	0	0
TCONS_00000281	0	0	0	0	0	0
TCONS_00000282	0	0	4.38166e-06	0.224135	0	0
TCONS_00000284	0	0	0	0	0	0
TCONS_00000286	0	0	0.229173	0.718841	0	0
TCONS_00000288	0.884818	0.235095	0.164992	0.270377	0.345395	0.506133
TCONS_00000289	0	0	0	0.0205476	0	0
TCONS_00000293	0.558892	0.351586	0.166486	0.259584	0.276245	0
TCONS_00000296	0	0	0	0	0.141633	0
TCONS_00000299	0	0	0	0	0	0
TCONS_00000300	0	0	0	0	0	0
TCONS_00000302	0.00154788	8.39941e-06	0.00750201	4.15092e-05	1.66558e-05	0.00165998
TCONS_00000309	0	0	0	0	0	0
TCONS_00000310	0	0	0	0	0	0
TCONS_00000312	0	0	0	0	0	0
TCONS_00000316	0	0	0	0	0	0
TCONS_00000319	64.0479	8.14397	1.92432	34.7489	9.57364	10.101
TCONS_00000320	0	0	0	0	0	0
TCONS_00000323	73.8579	16.5258	11.1442	28.4619	21.4355	11.0038
TCONS_00000324	2.26654e-05	2.23312	0	0	8.65367e-06	1.28513
TCONS_00000326	0	0	0	0.0360824	0	0
TCONS_00000329	0	0	0	0	0	0
TCONS_00000331	0	0	0	0	0	0
TCONS_00000333	0	0	0	0	0	0
TCONS_00000336	0	0	0.0221308	0.0468856	0.029493	0
TCONS_00000341	0.146778	0	0	0	0	0
TCONS_00000343	5.44935	0.295821	0	6.50178	0.70387	0
TCONS_00000346	0	0	0	0	0	2.20402e-06
TCONS_00000350	0	0	0.0275238	0.0286793	0	0
TCONS_00000352	0	0	0	0	0	0
TCONS_00000354	0	0	0	0	0	0
TCONS_00000356	0	0	0	0	0	0
TCONS_00000357	0	0	0	0	0	0
TCONS_00000358	0	0	0	0	0	0
TCONS_00000359	0	0	0	0	0	0
TCONS_00000360	0	0	0	0	0	0
TCONS_00000361	0	0	0	2.61131e-07	0	0
TCONS_00000366	0	0	0	0	0	0
TCONS_00000368	0	0	0	0	0	0
TCONS_00000370	0	0	0	0	0	0
TCONS_00000373	4.24353	12.5259	14.3803	3.68186	5.26138	13.5314
TCONS_00000374	0	0	0	0	0	0
TCONS_00000376	0	0	0	0	0	0
TCONS_00000380	0	0	0	0	0	0
TCONS_00000382	0	0	0	0	0	0
TCONS_00000385	0	0	0	0	0	0
TCONS_00000388	0	0.000329879	0	0	0	0
TCONS_00000391	0	0	0	0	0	0.0332474
TCONS_00000397	0	0	0	0	0	0
TCONS_00000399	0	0	0	0	0	0
TCONS_00000401	0	0	3.08962e-05	0	0	0
TCONS_00000403	0	0	0	0	0	0
TCONS_00000408	0	0	0	0	0	0
TCONS_00000413	0	0	0	0.373845	0.286617	0.402547
TCONS_00000419	0	0	0	0	2.19128e-05	0
TCONS_00000421	0	0	0	2.79027e-05	0	4.52365e-05
TCONS_00000424	0.146399	0	0	0.0423751	0	0
TCONS_00000427	0	0	0	0	0	0
TCONS_00000435	0.0204402	0	0	0	0	0
TCONS_00000437	0	0	0	0.0597839	0	0
TCONS_00000441	0	0	0	0	0	0
TCONS_00000443	0	0	0	0	0	0
TCONS_00000445	0	0	0	0	0	0
TCONS_00000446	0	0.133878	0.267431	1.04223	0	0.278547
TCONS_00000454	0	0	0	0	0.0269296	0
TCONS_00000456	0	0	0	0	0	0
TCONS_00000458	0	0	0	0	0	0
TCONS_00000460	0	0	0	0	0	0
TCONS_00000462	0	0	0	0	0	0
TCONS_00000464	0	0	0	0	0	0
TCONS_00000466	0	0	0	0	0	0
TCONS_00000471	0	0	0	0	0	0
TCONS_00000473	18.6029	56.4708	21.1295	20.3297	62.1868	37.8961
TCONS_00000474	0	0.00989336	0	0	0	0.0347573
TCONS_00000477	0	0	0	0	0	0
TCONS_00000479	0	0	0	0	0	0
TCONS_00000482	1.40078e-05	0	0	0.000146555	0	0
TCONS_00000485	0	0	0	0	0	0.000221718
TCONS_00000488	0	0	0	0	0	0
TCONS_00000500	0.171788	0.203232	0.0731889	0.180134	0.478765	0.329105
TCONS_00000504	0	0	0	0	0	0
TCONS_00000508	0	0	0	0	0	0
TCONS_00000511	0	0	0.0436799	0	0	0
TCONS_00000513	0	1.50346e-05	0	0	0	0
TCONS_00000516	0	0	0	0	0	0
TCONS_00000519	0	0	0	0	0	0
TCONS_00000522	0	0	0	0	0	0
TCONS_00000524	2.56525e-05	0	0.165392	2.54701e-05	6.78547e-05	0.665723
TCONS_00000526	0	0	0	0	0	8.60077e-05
TCONS_00000529	8.01141e-05	0	0	0.344019	5.61473e-05	0
TCONS_00000532	0	3.23745e-05	0	2.55341e-05	0	0
TCONS_00000535	0	0	0	0.00881924	0.00916956	0
TCONS_00000537	0	0	0	0	0	0
TCONS_00000540	0	0	0	0	0	0
TCONS_00000542	0	0	0	0	0	0
TCONS_00000544	0	0	0	0	0	0
TCONS_00000547	0	0	0	0	0	0
TCONS_00000549	0	0	0	0	0	0
TCONS_00000551	0	0	0	0	0.119521	0
TCONS_00000554	0	0	0	0	0	0
TCONS_00000555	0	0	0	0	0	0
TCONS_00000557	0	0	0	0	0	0
TCONS_00000558	0	0	0.391401	0	0	0
TCONS_00000561	0	0	0	0	0	0
TCONS_00000562	8.51799e-05	0.000517448	0.00117236	0.00162027	0.000185624	0.000194872
TCONS_00000566	0	0	0	0	0	0
TCONS_00000570	0	0	0	5.69821e-05	5.91552e-05	1.44405e-05
TCONS_00000577	0	0	0	0	0	0
TCONS_00000579	0	0	0	2.11717e-07	3.75213e-07	4.20073e-07
TCONS_00000584	6.08194e-05	3.21014e-05	0	9.30358e-06	1.12777e-05	0
TCONS_00000589	0	5.52775	6.3967	0.865238	2.67769	23.4222
TCONS_00000591	0	0	0	0	0	0
TCONS_00000593	0.0720803	0	0	0.114291	0.244908	0.0817769
TCONS_00000596	0	0	0	0	0	0
TCONS_00000598	0	0	0	0	0	0
TCONS_00000602	0	0	0	0	0	0
TCONS_00000604	0	0	0.0947203	0	0	0
TCONS_00000607	0	5.19502e-05	1.77637e-05	0.208155	0	0
TCONS_00000610	2.11351e-06	0	0	1.59382e-06	0.00344257	0
TCONS_00000614	0	0	0	0	0	0
TCONS_00000616	9.61603e-05	9.4723e-05	7.32954e-05	0.000110539	8.71069e-05	0
TCONS_00000622	0	0	0	33.9917	0	0
TCONS_00000623	0	0	0	0	0	0
TCONS_00000626	0	0	0	0	0	0
TCONS_00000627	18.3083	5.67944	4.64747	9.68769	4.78182	8.67744
TCONS_00000628	0	0	0	0	0	0
TCONS_00000631	0	0.0716138	0.0231894	0.145502	0.280528	0.214857
TCONS_00000633	0	0	0	0.052129	0	0.0588928
TCONS_00000636	0	0	0	0	3.52872e-05	0
TCONS_00000639	0	0	0	0	0	0
TCONS_00000640	0	0	0	0	0	0
TCONS_00000641	0	0	0	0	0	0
TCONS_00000642	4.60734e-05	3.69614e-05	1.52817e-05	3.7854e-05	9.22844e-06	4.51368e-05
TCONS_00000646	0	0	0	0	0	0
TCONS_00000649	0	0	0	0	0	0
TCONS_00000652	0	0	0	0	0	0
TCONS_00000654	0	0	0	0	0	0
TCONS_00000655	0	0	0	0	0	0
TCONS_00000656	0	0	0	0	0	0
TCONS_00000658	0.000545092	0.000562971	0.000448785	0.000274294	1.24254	0.000297553
TCONS_00000660	0	0	0	0	0	0
TCONS_00000665	0.643671	0	0.642636	0.000326249	0.632671	0
TCONS_00000668	0	0	0	0	0	0
TCONS_00000670	0	0	0	0	0	0
TCONS_00000673	0	0	0	0	0	0
TCONS_00000674	0	0	0	0	0	0
TCONS_00000676	0	0	2.82554e-05	0	0	0
TCONS_00000678	0	0	0	0	0	0
TCONS_00000680	0	1.26865	0.169949	0	8.94232	2.79875
TCONS_00000681	0	0.000198046	0	0	0	0
TCONS_00000683	0	0	0	0	0	0
TCONS_00000685	0	0	0	0	0	1.8097e-06
TCONS_00000688	25.2202	1.83554	2.99118	5.09762	5.02157	0.589066
TCONS_00000689	9.37479	21.0554	105.019	8.88291	12.3644	90.5552
TCONS_00000690	0	0	0	0	0	0
TCONS_00000692	0	0	0	0	0	0
TCONS_00000694	0	0	0	0	0	0
TCONS_00000697	0	0	0	0	0	0
TCONS_00000699	1.88268	1.25232	0.305501	2.58681	1.78832	0
TCONS_00000704	1778.66	388.211	563.033	939.12	258.435	230.437
TCONS_00000705	0	0	0	0	0	0
TCONS_00000709	0	0	0	0	1.47153	0
TCONS_00000710	0	0	5.02858e-05	0	0	0
TCONS_00000713	0	0.0199573	0	0	0.0317666	0
TCONS_00000715	0	0	0	0	0	0
TCONS_00000717	0	0	0	0	0	0
TCONS_00000719	0	0	0	0	0	0
TCONS_00000722	48.9592	17.7413	1.35036	26.6143	24.0741	3.12372
TCONS_00000723	0	0	0	0	0	0
TCONS_00000725	0	0	0	0	0	0
TCONS_00000727	0	0	0	0	0	0
TCONS_00000728	0	0	0	0	0	0
TCONS_00000729	0	0	0	0	0	0
TCONS_00000730	0	0	0	0	0	0
TCONS_00000731	40.3325	5.89108	2.47634	26.36	24.3169	8.50729
TCONS_00000732	0	0	0	0	0	0
TCONS_00000733	0	0	0	0	0	0
TCONS_00000735	0.000843851	0.00603142	14.1338	4.2815	10.8376	20.4971
TCONS_00000736	0	0	0	0	0	0
TCONS_00000740	0	0.000135501	0	0	0.00030714	0
TCONS_00000745	0.627464	0	1.65981	0.219633	0.623569	0.717001
TCONS_00000747	0	0	0	0	0	0
TCONS_00000749	0	0	0	0	0	0
TCONS_00000756	0	0	0	0	0	0
TCONS_00000758	0	0	0	6.00588e-05	9.20265e-05	0
TCONS_00000761	2.59606e-05	1.90111e-05	2.20036e-05	3.03504e-05	0.0314506	2.96805e-05
TCONS_00000764	0	0	0	0	0.010138	0.0113057
TCONS_00000766	0	0	0	0	0.013696	0
TCONS_00000768	0	0.604416	0.507526	0	0	0
TCONS_00000769	0.0718191	0.0469195	0.0858844	0.0680358	0.112806	0
TCONS_00000771	0	0.117337	0.120287	0.0929248	0	0.0359554
TCONS_00000773	0	0.00149378	0	0	0	0.00114953
TCONS_00000775	21.477	18.1507	13.919	29.216	17.285	16.0494
TCONS_00000776	0	0	0	0	0	0
TCONS_00000779	0	0	0	0	0.311521	1.44029
TCONS_00000783	0	0.0184229	0.06608	0.0781537	0.0951841	0.0769511
TCONS_00000785	0	0	0	0	0	0
TCONS_00000786	0	0	0.0510101	0	0	0
TCONS_00000787	0	0	0	0	0	0
TCONS_00000789	0	0	0	0	0	0
TCONS_00000791	0	0	0	0	0	0
TCONS_00000796	0	0	0	0	0	0
TCONS_00000801	0	0	0	0	0	0
TCONS_00000804	0	0	0	0	0	0
TCONS_00000805	0	0	0	0	0	0
TCONS_00000807	0	0	0	0	0	0
TCONS_00000816	0	0	0	0	0	0
TCONS_00000817	0.000694298	0.00061141	0.000218412	0.000620291	0.000794388	0.000665866
TCONS_00000819	0	0	0	0	0	0
TCONS_00000821	0	0	0	0	0	0
TCONS_00000824	0	0	0	0	0	0
TCONS_00000826	0	0	0	0	0	0
TCONS_00000843	0	0	0	0.17597	0	0
TCONS_00000845	0	0	0	0	0.117349	0.0641546
TCONS_00000847	0	0	0	0	0	0
TCONS_00000849	0	0	0	0	0	0
TCONS_00000852	0	0	0	0	0	0
TCONS_00000856	0	0	0	0	0	0
TCONS_00000860	0	0.217003	0.179269	0.287999	0	0
TCONS_00000864	0	7.50008e-05	0.00023965	0.000209209	0.000270535	0
TCONS_00000867	0	0	0	0	0	0
TCONS_00000868	0	0	0	0	0	0
TCONS_00000869	0	0	0	0	0	0
TCONS_00000870	0	0	0	0	0	0
TCONS_00000873	0	0	0	0	0	0
TCONS_00000876	0	0	0	0	0	0
TCONS_00000877	0	0	0	0	0	0
TCONS_00000879	7.33058	6.63538	0	2.60362	0.711329	0.882017
TCONS_00000884	0	0	0.000160801	0	0	0
TCONS_00000887	0	0	0	0	0	0
TCONS_00000889	0	0	0.357341	0	0	0
TCONS_00000890	0	0	0.0257528	0	0	0
TCONS_00000897	0	0	0	0	0.158128	0
TCONS_00000899	0	0.124917	0	0	0.413918	0.110392
TCONS_00000902	0	0	0	0	0.12923	0.0616985
TCONS_00000906	0	0	0	0	0	0
TCONS_00000910	0	0	0	0	0	0
TCONS_00000912	0	0	0	0	0	0
TCONS_00000914	0	0	0.963068	0	2.65325	0
TCONS_00000916	0.0485424	0.0335388	0.0630335	0.0332847	0.140292	0.157096
TCONS_00000918	0	8.75953e-05	0.000113412	9.51693e-05	0.000230933	0.000108149
TCONS_00000921	0	0	0	0	0	0
TCONS_00000922	0	0	0	0.0311475	0	0
TCONS_00000925	0	0	0	0	0	0
TCONS_00000928	0	0	0	0	0	0
TCONS_00000931	2.70333	3.43243	1.93704	1.14939	2.48837	1.41597
TCONS_00000932	0	0	0	0	0	0
TCONS_00000933	0	1.08454e-05	0.000196838	0	0	2.68454e-06
TCONS_00000935	0	0	0	0	0	0
TCONS_00000937	24.8626	798.913	246.056	14.221	1027.21	644.644
TCONS_00000938	22.9965	5.7329	2.19775	10.4768	4.71317	4.99025
TCONS_00000939	0	0	0	0	0	0
TCONS_00000940	0	0	0	0	0	0
TCONS_00000942	0	0	0	0	0	0
TCONS_00000943	0	0	0	0	0.320465	0
TCONS_00000944	12.1657	18.7301	5.0725	6.94039	47.59	15.0174
TCONS_00000947	0.699352	0.264356	0	0	0.757617	1.035
TCONS_00000949	0	0	0	0	0	0
TCONS_00000951	0	0	0	0	0	0
TCONS_00000954	0	0	0	0	0	0
TCONS_00000955	0	0.134357	0.245695	0.000943611	0.000984631	0
TCONS_00000959	0.000130757	7.81737e-05	0.000155026	7.9891e-05	3.58813e-05	0
TCONS_00000961	0	0	0	0	0	0
TCONS_00000964	0	0	0	0	0	0
TCONS_00000966	0	0	0	0	0	0
TCONS_00000968	0	0	0	0	0	0
TCONS_00000970	0	0	0	0	0	0
TCONS_00000972	2.93657	0.534024	0.453339	4.06443	2.04997	0.280971
TCONS_00000975	0	0	0	0	0	0
TCONS_00000977	0	0	0	0	0	0
TCONS_00000978	0	0	0	0	0	0
TCONS_00000980	0	0	0	0	0	0
TCONS_00000981	0	0	0	0	0	0
TCONS_00000984	0	0	0	0	0	7.05369e-06
TCONS_00000989	0	0	3.97712e-05	2.90557e-05	3.36776e-05	0
TCONS_00000993	0	0	0	0.00105071	0	0
TCONS_00000996	0	0	0	0	0	0
TCONS_00000998	0	0	0	0	0	0
TCONS_00001000	0	0	0	0	0	0
TCONS_00001004	0	0	0	0	0	0
TCONS_00001006	0	0	0	0	0	0
TCONS_00001010	0	0	0	0	0	0
TCONS_00001014	0	0	0	0	0	0
TCONS_00001015	0	0	0	0	0	0
TCONS_00001017	0.0623729	0.0568834	0.0789786	0.223877	0.215516	0.0696974
TCONS_00001019	0	0	0	0	0	0
TCONS_00001020	0	0	0	0	0	0
TCONS_00001024	0	0.288328	0.0812839	0	0.239757	0
TCONS_00001028	0	0	0	0	0	0
TCONS_00001045	0	0	0	0	0	0
TCONS_00001047	0	0	0	0	0	0
TCONS_00001050	0	0	0	0	0	0
TCONS_00001055	0	0	1.65998e-05	0	0	0
TCONS_00001059	0	0	0	0	0	0
TCONS_00001062	0	0	0	0	0	0
TCONS_00001063	0	0	0	0.00988332	0	0
TCONS_00001065	1.89836	1.13194	0.912827	0.47477	0.434308	0
TCONS_00001066	0	0	0	0	0	0
TCONS_00001068	0	0	0	0	0	0
TCONS_00001071	0	0	0	0	0	0
TCONS_00001072	0	0.178339	0.266795	0	0.580422	0.510388
TCONS_00001073	0	0	0	0	0	0
TCONS_00001075	0	0	0	0	0	0
TCONS_00001077	0	0	0	0.000199334	0.000239448	0
TCONS_00001081	0	0	0	0	0	0
TCONS_00001083	0	0	0	0	0	0
TCONS_00001088	0	0	0	0	2.25226e-05	0
TCONS_00001091	0	0	0	0	0	0
TCONS_00001095	0	0	0	0	0	0
TCONS_00001096	0	0	0	0	0.0336404	0
TCONS_00001098	0	0	0	0	0	0
TCONS_00001100	0	0	0	0	0	0
TCONS_00001106	0	0	0	0	0	0
TCONS_00001108	0	0	0	0	0	0
TCONS_00001113	47.3192	23.0515	1.22613	23.0735	34.1707	9.69196
TCONS_00001114	0	0	0	0	0	0
TCONS_00001115	0	0	0	0	0	0
TCONS_00001116	400.188	111.815	31.9149	294.69	111.943	65.6997
TCONS_00001122	0	0	0	0	0	0
TCONS_00001123	0	0	0.070336	0	0	0
TCONS_00001125	5.11997	0.985753	3.28886	6.24685	5.78928	4.27207
TCONS_00001126	0	0	0	0	0	0
TCONS_00001127	0	0	0	0	0	0
TCONS_00001130	0	0	0	0	0	0
TCONS_00001132	0	0	0	0	0	0
TCONS_00001136	0.0426641	0.0722709	0.0720085	0.142275	0.262688	0
TCONS_00001138	0	0	0	0	0	0
TCONS_00001141	0	0	0	0	0	0
TCONS_00001143	0	0	0.000387571	0.000351274	0	0.000359859
TCONS_00001146	0	0	0	0	0	0
TCONS_00001148	0	0.0336249	0	0	0	0.0292166
TCONS_00001150	6.11139e-05	0	0	0	0.00012333	0
TCONS_00001157	0	0	0	0	0.117948	0
TCONS_00001162	0	0	0	0	0	0
TCONS_00001168	0	0	0	0	0	0
TCONS_00001172	0	0.160619	0	0.0411294	0	0.0858265
TCONS_00001175	0	0	0	0	0	0
TCONS_00001176	12.1345	8.39841	8.5099	10.0008	9.08714	21.3337
TCONS_00001177	0.033522	0.0647202	0.0506883	0	0.0584671	0
TCONS_00001180	0	0.092755	0	0	0.0867782	0.0612377
TCONS_00001183	0	0	0	0	0	0
TCONS_00001184	0	0	0	0	0	0
TCONS_00001187	0	0	0	0	0	0
TCONS_00001190	0	0.00703336	0	0.0315842	0.0580361	0
TCONS_00001193	7.16299e-05	0.000230647	0.000270704	0.0002182	0.000227909	0.000241142
TCONS_00001196	0	0	0	0	0	0
TCONS_00001198	0	0	0	0	0	0
TCONS_00001201	0	9.02365e-06	0	0	8.70616e-06	0
TCONS_00001205	0.00815108	0.00717602	0.0175159	0.038031	0.0424031	0.0194864
TCONS_00001208	0	0	0.104211	0.0714434	0.0741907	0.0859536
TCONS_00001210	0	0	0	0	0	0
TCONS_00001213	0	0	0	0	0	0
TCONS_00001215	0	2.65367e-06	4.59374e-06	3.01268e-06	0	0.172399
TCONS_00001217	0	0	0	0	0	0
TCONS_00001221	0	0	0	0	0	0
TCONS_00001224	0	0.0318941	0.0279883	0.137713	0	0
TCONS_00001226	0	0	0	0	0	5.81377e-07
TCONS_00001229	0	0	0	0	0	0
TCONS_00001232	0	0	0	0	0.0498033	0
TCONS_00001234	0	0	0	0	0	0
TCONS_00001237	0	0.0369379	0	0.0131289	0	0.0157333
TCONS_00001241	0.104644	0.223973	0.0461239	0.229473	0.453534	0.549423
TCONS_00001244	0	0	0	1.33454e-05	0	0
TCONS_00001246	0.0145325	0.00682399	0	0.00996889	0.021439	0
TCONS_00001248	0.57687	0	0	0.839446	0	0
TCONS_00001249	0	0	0	0	0	0
TCONS_00001253	0	0	0.0385147	0.130308	0	1.71859e-05
TCONS_00001256	0	0	0	0	0	0
TCONS_00001257	0	0	0	0	0	0
TCONS_00001259	0	0	0	0	0	0
TCONS_00001262	0	0	0	0	0.000416423	0
TCONS_00001266	0	0	0	0	0	0
TCONS_00001271	0	0	0	0	0	0
TCONS_00001274	0.206352	0	0.25571	0	0	0.30053
TCONS_00001278	0	0	0	0	0.000242972	0.000266711
TCONS_00001280	0.258313	0.0603926	0	0.620705	0.192929	0.206082
TCONS_00001282	0	0	0	0	0	0
TCONS_00001283	0	0	2.2799e-06	0	0	0
TCONS_00001288	39.0329	35.0233	26.472	21.9822	43.2804	82.8452
TCONS_00001290	0	0.189639	0.186514	0	0.330006	0.170725
TCONS_00001296	0	0	0	0	0	0
TCONS_00001300	0	0	0	0	0.0346208	0
TCONS_00001302	0	0.0127316	0	0	0	0
TCONS_00001304	0	0	0	0.000870033	2.37487e-05	0
TCONS_00001308	0	0	0	0	0	0.00221714
TCONS_00001311	0	0	0	0	0	0
TCONS_00001312	0	0	0	0	0	0
TCONS_00001314	0	0	0	0	0	0
TCONS_00001320	0	2.24154e-05	0	0	0	0
TCONS_00001322	0	3.00163e-06	1.33883e-05	0	0	0
TCONS_00001325	0	0	0	0	0	0
TCONS_00001328	0	0	0	0	0	0
TCONS_00001340	0	0	0	0	0	0
TCONS_00001342	0.000122544	7.89459e-05	0.000234963	6.66757e-05	0.000105663	9.88228e-05
TCONS_00001348	0	0	0	0	0	0
TCONS_00001350	0	0	0	0	0	0
TCONS_00001352	0.136191	0.116772	0.107204	0	0.184767	0.112433
TCONS_00001354	2.81807	0.266543	0	1.34695	0.388811	0
TCONS_00001357	0	0	0	0	0	0
TCONS_00001359	0	0	0	0	0	0
TCONS_00001361	0	0	0.00024756	0	0	0
TCONS_00001362	0	0	0.0729181	0	0	0
TCONS_00001364	0.0739039	0.585089	1.79448	0.622142	0	1.45531
TCONS_00001367	0	0	0	0	0	0
TCONS_00001370	0	0.305362	0.286636	0.348653	0.156258	0
TCONS_00001373	1.27615	0.690016	0.361052	20.2093	10.9415	7.0451
TCONS_00001374	0.370227	0.269256	0.361989	0.843859	0.599738	0.143835
TCONS_00001377	5.89677e-05	0	2.7508e-05	2.9722e-05	0	0
TCONS_00001381	0.0291122	0.136285	0.00380707	0.438683	0.352293	0.166692
TCONS_00001388	0	0	0.000100978	0	7.63128e-05	0
TCONS_00001391	0	0.0990185	0	1.13677e-05	1.28239e-05	1.97155e-05
TCONS_00001394	0	8.40945e-06	0	0	0	0
TCONS_00001397	0	0	0	0	0	0
TCONS_00001399	0	0	0	0	0	0
TCONS_00001402	0	0	0	0	0	0
TCONS_00001404	0	0.0260248	0.0125606	0.0589962	0.0237475	0
TCONS_00001407	0.256155	0.40905	0	0.709244	0.000154741	0.000127845
TCONS_00001411	0	0	0	0	0	6.83489e-05
TCONS_00001413	0	0	0	0	0	0
TCONS_00001416	0	0	0	0	0	0
TCONS_00001418	0.209843	4.25381	1.95109	0.531654	3.33627	2.18207
TCONS_00001421	0	0	0.0387293	0	0	0
TCONS_00001427	0	0	0	0	0	0
TCONS_00001429	0	0	0	0	0	0
TCONS_00001430	0	0	0	0	0	0
TCONS_00001433	0	2.64881e-05	3.13342e-05	2.71043e-05	3.35452e-05	2.30897e-05
TCONS_00001435	0	0	0	0	0	0
TCONS_00001436	0	0	0	0	0	0
TCONS_00001440	0	0	0.0237598	0	0	0
TCONS_00001442	0	0	0	0	0	0
TCONS_00001445	0.000242032	0.000162496	0.00105879	0.000394357	0.0002259	0
TCONS_00001448	0	0	0	0	0.0305601	0
TCONS_00001450	0	0	0	0	0	0
TCONS_00001451	0	0	0	0	0	0
TCONS_00001453	0	0	0	0	0	0
TCONS_00001455	0	0	0.000769975	0	0	0
TCONS_00001459	0	0	0	0.000189786	0.000222648	0
TCONS_00001464	0	0	0	0	0	0
TCONS_00001468	0	0	0	0	0	0
TCONS_00001470	0	0	0	0	0	0
TCONS_00001473	0	0	0	0	0	0
TCONS_00001477	0	0	0	0	0	0
TCONS_00001484	0	0	0	0	0	0
TCONS_00001486	0	0	0	0	0	0
TCONS_00001488	0	0	0	0	0	0.00102262
TCONS_00001491	0	0	0	0	0	0
TCONS_00001495	0	0	0	0	0	0.0253534
TCONS_00001499	0	0	0	0	0	0
TCONS_00001501	0	0	0	0	0	0
TCONS_00001507	0	0	0	0	0	0
TCONS_00001509	0	0	0	0	0	0
TCONS_00001510	0	0	0	0	0	0
TCONS_00001512	0	0	0	0	0	0
TCONS_00001515	0	0	0	0	0	0
TCONS_00001517	0	0	0	0	0.000212913	0
TCONS_00001520	0	0.238545	0.691737	0.055348	0.340334	0.323124
TCONS_00001522	0	0	0	0	0	0
TCONS_00001524	0	0	0	0	0	0
TCONS_00001530	0	0	0	0	0	0
TCONS_00001532	0	0	0	0	0.0369945	0
TCONS_00001534	0	0	7.32434e-06	0	0	6.84571e-06
TCONS_00001537	0	0	0	0	0	0
TCONS_00001541	202.686	106.456	79.5502	149.964	132.19	143.136
TCONS_00001542	0	0	0	0	0	0
TCONS_00001543	0	0.000116392	0	0	0	0
TCONS_00001547	12.7292	39.5076	38.0726	12.7565	61.3262	58.365
TCONS_00001548	0	0	0	0	0	0
TCONS_00001550	0	0	0	0	0	0
TCONS_00001551	0	0.00250337	0.00245128	0	0	0
TCONS_00001554	0	0	0	0	0	0
TCONS_00001560	0	0.453901	0	0	0	0
TCONS_00001563	0	0	0	0	0	0
TCONS_00001570	0	0	0	0	0	0
TCONS_00001575	0.655747	0.70873	1.35961	1.49321	1.70513	4.18418
TCONS_00001578	0.000187669	0.000110964	0.000224765	0	0.00014632	0.000130034
TCONS_00001581	0	0	0	0	0	0
TCONS_00001583	0	0	0	0	0	0
TCONS_00001586	0	0.122602	0.0729671	0	0.152839	0.323612
TCONS_00001588	0	0	0	0	0	0
TCONS_00001591	0.0244131	0.0931293	0.242924	0.0673785	0.144825	0.0837404
TCONS_00001593	0	0	0	0.382568	0.13573	0.0543148
TCONS_00001596	0	0	0	0	0	0
TCONS_00001598	0	0	0	0	0	0
TCONS_00001606	0	0	0	0	0.0892312	0
TCONS_00001609	0	0.0177224	0.0400927	0	0.013738	0.0284763
TCONS_00001616	0	0.329505	0	0.815856	0	0
TCONS_00001619	0	0	0	0	0	0
TCONS_00001620	0.867444	0.119601	0.359526	0.301376	0.389675	0.514494
TCONS_00001621	0	0	0	0	0	0
TCONS_00001622	0	0	0	0	0	0
TCONS_00001624	0	0	0.0143959	0.0482771	0	0
TCONS_00001627	0	0	0	0	0.0172609	0.0193153
TCONS_00001631	0.000251543	0.000191685	0.252559	0	0.00168885	0.00121674
TCONS_00001633	0	0	0	0	0	0
TCONS_00001636	0.00117323	0.000671163	0.000644403	0.000852367	0.00071915	0.00103325
TCONS_00001641	0	0	0.5067	0	0	0.314367
TCONS_00001644	0	7.98675e-05	7.07677e-05	6.52794e-05	0.000109836	0.000103238
TCONS_00001647	0	0	0	0	0	0
TCONS_00001652	0	0	0	0	0	0
TCONS_00001655	0	0	0	0	0	0
TCONS_00001657	0	0	0	0	0	0
TCONS_00001659	0	0	0	0	0	0
TCONS_00001660	0	0	0	0	0	0
TCONS_00001662	0	0	0	0	0	0
TCONS_00001665	0	0	0	0	0	0
TCONS_00001668	0	0	0	0	0	0
TCONS_00001671	0	0.0427742	0	0	0	0.0175879
TCONS_00001675	0	0	0	0	0	0
TCONS_00001677	0	0	0	0	0	0
TCONS_00001680	0	0	0	0	0	0
TCONS_00001682	0	0	0	0	0	0
TCONS_00001684	0.335099	0.34005	0.192578	0.448823	0.414826	0.06893
TCONS_00001686	0	0	0	0	0	0
TCONS_00001689	0	0	0	0	0	0
TCONS_00001690	0	0	0	0.000536061	0.000584612	0
TCONS_00001694	0	0	0	0	0	0
TCONS_00001697	0	0	0.00311368	0	0.00339846	0.00427004
TCONS_00001702	0.0279097	0	0	0.019108	0.02062	0
TCONS_00001704	0	0	0	0	0	0
TCONS_00001707	0.000624309	0.000555332	0.000731276	0.10711	0.00092817	0.000456955
TCONS_00001711	0	0	0	0	0	0
TCONS_00001713	0	0	0.0146063	0	0	0
TCONS_00001715	0	0	0	0	0	0
TCONS_00001717	0	0	0	0	0	0
TCONS_00001721	0	0	0	0	0	0
TCONS_00001723	0	0	0	0	0	0
TCONS_00001725	0	0.0947704	0.112828	0	0	0
TCONS_00001729	0	0	0	0	0	0
TCONS_00001732	0	0	0	0	0	0
TCONS_00001734	0	0	0	0	0	0
TCONS_00001735	0	0	0	0	0	0
TCONS_00001736	8.43788	0.106097	0.0835099	0.695642	0.000230742	4.58678
TCONS_00001738	0	0	0	0	0	0
TCONS_00001739	0	0	0	0	0	0
TCONS_00001743	0.659905	0.654302	3.22332	2.22823	1.36562	3.32995
TCONS_00001745	0	0	0	0	0	0
TCONS_00001747	0	0	0	0	0	0
TCONS_00001752	0	0	0	0	0	0
TCONS_00001755	0	0	0	0	0	0
TCONS_00001759	0	0	0	0	0	0
TCONS_00001762	0	0	0	0	0	0
TCONS_00001764	6.32008e-05	0.000105118	0.250099	9.62613e-05	0.28448	0.396433
TCONS_00001768	0	0.000701084	0.000789989	0.000695367	0	0
TCONS_00001771	0	0	0	0	0	0
TCONS_00001774	0	0	0	0	0	0
TCONS_00001775	0	0	0	0	0	0
TCONS_00001777	0	0	0	0	0	0
TCONS_00001780	0	0	0	0	0	0
TCONS_00001782	0	0	0	0	0	0
TCONS_00001784	0	4.17444e-06	0	3.71814e-06	0.229758	4.6735e-06
TCONS_00001786	0	1.9208e-05	0	0	0	0
TCONS_00001791	40.9633	26.2049	97.5191	23.8123	65.3861	107.312
TCONS_00001792	19.1526	8.48674	41.795	7.67229	19.9514	61.1581
TCONS_00001793	0	0	0	0	0	0
TCONS_00001794	0	0	0	0	0	0
TCONS_00001795	0	0	0	0	0	0
TCONS_00001796	0	0	1.2767	0	0	0
TCONS_00001797	0	0	0	0	0.0325332	0
TCONS_00001799	0	0.0161192	0	0	0	0
TCONS_00001801	0	0	0	0	0	0
TCONS_00001802	0	0	0	0	1.53409e-06	0.00166248
TCONS_00001805	0	0.0872279	0	0.0553625	0.0688833	0
TCONS_00001812	0	0	0	0	0	0
TCONS_00001813	2.14402	0.701242	1.51058	0	0.193346	1.55365
TCONS_00001814	0	0	0	0	0	0
TCONS_00001816	0.0749675	0.135719	0	0	0.11814	0
TCONS_00001819	0	5.94342e-05	0	0.070291	0	0
TCONS_00001824	0.394151	0.442258	0.423678	1.54437	1.38473	1.40302
TCONS_00001827	0	0	0	0.194563	0	0
TCONS_00001831	0	0	0	0	0	0
TCONS_00001833	0	0	0	0	0.0198425	0
TCONS_00001835	0	8.38766e-06	0.142098	0.142785	0	0
TCONS_00001838	0	0	0	0	0	0
TCONS_00001839	0	0	0	0	0	0
TCONS_00001840	0	0	0	0	0	0
TCONS_00001843	0	0	0	0	0	0
TCONS_00001845	0	0	0	0	0	0
TCONS_00001849	0	0	0	0	0	0
TCONS_00001850	0	0	0	0	0	0
TCONS_00001853	0	0	1.41082e-05	0	0	0.0911371
TCONS_00001858	1960.51	414.16	305.881	947.157	268.277	270.389
TCONS_00001859	0	0	0	0	0	0
TCONS_00001861	0	0	0	0	0	0
TCONS_00001862	0	0	0	0.0283754	0	0
TCONS_00001864	0	1.71533	1.03324	0	0	0
TCONS_00001867	3.6902e-05	3.96008e-05	0	4.61404e-05	6.04963e-05	0
TCONS_00001869	0.112641	0	0	0.082467	0	0
TCONS_00001871	0	0	0	0	0	0
TCONS_00001874	0	0	0	0	0	0
TCONS_00001876	0	0	0	0	0	0
TCONS_00001882	0	0	0	0	0	0
TCONS_00001885	0	0	0	0	0	0
TCONS_00001886	0	0	0	0	0	0
TCONS_00001887	0	0	0	0	0	0
TCONS_00001890	0	0.0669832	2.13836e-06	6.11406e-06	3.6234e-06	3.61125e-06
TCONS_00001892	0	0	0	0	0	0
TCONS_00001894	0	0	0	2.27096e-05	0	0
TCONS_00001897	0	0	0	0	0	0
TCONS_00001899	0	0	0	0	0	0
TCONS_00001901	0.00566473	0.00819189	0	0.00394612	0.0292527	0.0915522
TCONS_00001903	0	0.0541689	0	0	0	0
TCONS_00001909	0	0	0	0	0	0
TCONS_00001912	0	0	0	0	0	0
TCONS_00001919	124.072	64.9745	41.6816	102.329	58.68	19.0422
TCONS_00001920	0	0	0	0	0	0
TCONS_00001922	0	0.00966932	0	0.0584653	0	0
TCONS_00001924	199.36	24.9271	86.3423	146.116	29.9769	129.854
TCONS_00001925	0	0	0.363651	0	0	0
TCONS_00001926	0.156498	0.197131	0.21301	0.0354129	0	0.0858568
TCONS_00001928	0	0	0	0	0	0
TCONS_00001930	0.289826	0.371734	0	0.286322	0	0
TCONS_00001932	0	0	1.48745e-05	0	0	0
TCONS_00001935	1.179	13.1301	19.6391	1.78877	31.3173	12.7365
TCONS_00001936	0	0	0	0	0	0
TCONS_00001939	0	0	0	0	0	0
TCONS_00001941	0.478671	2.01798	0.742554	0.250631	1.53139	1.9734
TCONS_00001942	0	0	0	0	0	0
TCONS_00001945	0.000365159	0.000262689	0.000428462	0	0	0
TCONS_00001948	0	0	0	0	0	0
TCONS_00001949	0	0	6.397e-07	0	0.0107701	0
TCONS_00001954	9.01307e-05	0	0	0	0.000103791	0
TCONS_00001957	0	0	0	0	0	0
TCONS_00001960	0	0	0.0468197	0	0	0
TCONS_00001962	0	0	0	0	0	0
TCONS_00001964	0	0	0	0	0	0
TCONS_00001965	0	0.184572	0.0190109	0.0917446	0.227321	0
TCONS_00001967	4.93128	0.000380069	0	3.75769	0.819291	0.000374606
TCONS_00001969	0	0	0	0	0	0
TCONS_00001970	0	0.17429	0.124609	0.0661051	0	0
TCONS_00001974	0	0	0	0	0	0
TCONS_00001976	0	0	0	0	0	0
TCONS_00001979	0.0248608	0	0	0	0	0
TCONS_00001981	0	0.0133658	0	0.0195959	0	0
TCONS_00001983	0	0	0	0	0	0
TCONS_00001984	0	0	0	0	0	0
TCONS_00001986	0	0	0	0	0	0
TCONS_00001989	0	0.000107941	0	0	0	0
TCONS_00001992	0	0	0	0	0	0
TCONS_00001994	0	0.000142835	0.000155154	0	0	0
TCONS_00001998	0	0	0	0	0	0
TCONS_00002000	0	0	0	0	0	0
TCONS_00002001	0	0.0199667	0.0490669	0	0.11391	0.146687
TCONS_00002007	0	0	0.41512	0.435131	0	0
TCONS_00002009	0	0	0	0	0	0
TCONS_00002010	0	0	0	0	0	0
TCONS_00002013	0.042888	0.0299728	0	0.0832328	0.0778145	0
TCONS_00002016	0	0	0	0	0	0
TCONS_00002018	0	0.0280114	0	0.0203857	0.021634	0.0232691
TCONS_00002022	0	611.441	0	436.908	413.959	0
TCONS_00002023	0	0.000138309	0	0.000129287	0.000105389	0.000111293
TCONS_00002025	0	0	0	6.99675e-05	7.12517e-06	1.97812e-05
TCONS_00002028	0	0	0	0	0	0
TCONS_00002029	0	0	0	0	0	0
TCONS_00002032	0	0	0	0	0	0
TCONS_00002035	0	0	0.390452	1.26948	0	0
TCONS_00002038	0	0	0	0	0	0
TCONS_00002042	0	0	0	0	0	0
TCONS_00002044	0	0	0	0	0	0.000126641
TCONS_00002048	0	0	0.153283	0	0	0
TCONS_00002052	0	0	0	2.12893e-06	2.32368e-06	1.86819e-06
TCONS_00002057	0	0	0.0160202	0	0	0
TCONS_00002061	0	0	0	0	0	0
TCONS_00002062	0.000212109	9.36556e-05	0.00010887	7.51262e-05	9.89359e-05	8.50517e-05
TCONS_00002065	0	0.598503	9.92474e-05	0.000122057	0.000310302	0.000165431
TCONS_00002067	0	0	0	0.0562849	1.07784e-05	0
TCONS_00002076	0	0	0	0	1.57467e-05	0
TCONS_00002080	0	0.0152808	0	0	0	0
TCONS_00002083	0	0	0	0	0	0
TCONS_00002084	0	0	0	0	0	0
TCONS_00002086	0.00014177	0	0	0	0.000362939	0
TCONS_00002089	0	0.411786	0.156927	0	0.107497	0.1507
TCONS_00002091	0	0	0	0	0	0
TCONS_00002094	0	0	0	0	0	0
TCONS_00002098	0	0	0	0	0	0
TCONS_00002099	0	0	0	0	0	0
TCONS_00002101	0	0	0	0	0	0
TCONS_00002103	0	0	0	0	0	0
TCONS_00002111	0	0	0	5.29975e-05	0	4.09452e-05
TCONS_00002115	7.61776e-06	0.101233	0.108614	3.60698e-05	0	0
TCONS_00002118	0.814112	0	3.11061	1.12138	1.05009	0
TCONS_00002126	0	0	0.403738	0.421969	0	0
TCONS_00002129	0	0	0	0	0	0
TCONS_00002130	0	0	0	0	0	0
TCONS_00002132	0	0	0	0	0	0
TCONS_00002133	0	0	0	0	0	0
TCONS_00002134	0	0	0	0	0	0
TCONS_00002136	0	0	0	0	0	0
TCONS_00002138	0	0	0	0	0	0
TCONS_00002140	0	0	0	0	0	0
TCONS_00002141	0	0	0	0	0	0
TCONS_00002142	0	0	0	0	0	0
TCONS_00002143	0.103172	0.802204	0.270619	0.146808	1.02288	0.834155
TCONS_00002146	0	0	0	0	0	0
TCONS_00002150	0	0	0	0	0	0
TCONS_00002151	0	0	0	0	0	0
TCONS_00002153	0	0	0	0	0	0
TCONS_00002156	0	0	0	0	0	0
TCONS_00002157	0	0	0	0	0	0
TCONS_00002161	0	0	0	0	0	0
TCONS_00002162	0	0.0684734	0.117757	0.040068	0.130625	0.0349912
TCONS_00002167	0	0	0	0.000100134	8.40279e-05	8.51127e-05
TCONS_00002170	0	0	0	0	0	0
TCONS_00002172	0	0	0	0	0	0
TCONS_00002174	0	0	0	0	0	0
TCONS_00002175	0	0	0	0	0	0
TCONS_00002177	0	0	0	0	0	0
TCONS_00002180	0	0.0284558	0.0283357	0	0.0159349	0.0345664
TCONS_00002183	8.19385e-07	0	0	0	0	0
TCONS_00002186	0	0	0	0	0	0
TCONS_00002192	0	0	0	0	0	0.0135386
TCONS_00002195	0	0	0	0	0	0
TCONS_00002201	0	0	0	0	0	0
TCONS_00002203	0	0	0	0	0	0
TCONS_00002204	0	0	0	0	0	0
TCONS_00002205	0	0	0	0	0	0
TCONS_00002208	0.000148295	0.00015106	4.46916e-05	7.99079e-05	6.18198e-05	7.3543e-05
TCONS_00002211	0	0	0.0201372	0	0	0
TCONS_00002213	0	0	0	0	1.00345e-06	0
TCONS_00002216	0	0	0	0	0	0
TCONS_00002220	0	0	0	0	0	0
TCONS_00002222	0	0.476412	0.124041	0.388954	0.341134	0.472293
TCONS_00002223	0.00366111	0.00188139	0.00610198	0.00424014	0.0089227	0.00720131
TCONS_00002226	0	0	0	0	0	0
TCONS_00002228	0	0	0.000396937	0	0.000367693	0.000324269
TCONS_00002230	0	0	0	0	0	0
TCONS_00002234	0	0	0	0	0	0
TCONS_00002236	0	0	0.0762613	0.105484	0.0847734	0.158978
TCONS_00002238	0.0803364	0.0911931	0.218151	0.0260811	0.0822602	0.0634684
TCONS_00002240	0	0	0	0	0	0
TCONS_00002241	0	0	0	0	0	0
TCONS_00002243	1.70252	4.59892	9.96671	0.387042	1.68802	7.84752
TCONS_00002245	0	0	0	0	0	0
TCONS_00002247	0	0	0	0	0	0
TCONS_00002249	0	0	0	0	0	0
TCONS_00002253	0	0.743324	1.73378	0.731656	1.60996	0.844811
TCONS_00002255	0	0	0	0	0	0
TCONS_00002257	0	0	0	0	0	0
TCONS_00002260	0	0	0	0	0	0
TCONS_00002261	0	0	0	0	0	0
TCONS_00002262	0	0	0	0	0	0
TCONS_00002264	0	0	0	0	0	0
TCONS_00002268	0	0	0	0	0	0
TCONS_00002271	0	0	0	0	0	0
TCONS_00002273	0.0137725	0.013345	0	0	0	0
TCONS_00002276	0	0	0	0	0	0
TCONS_00002278	0.0278947	0.0354576	0.0688346	0.0350386	0.0759236	0.354295
TCONS_00002281	0	0	0	0.0598162	0.0689856	4.57715e-05
TCONS_00002286	0.0442942	0	0	0	0	0.163036
TCONS_00002289	0	0	0	0	0	0
TCONS_00002291	0	0	0	0	0	0
TCONS_00002293	0	0	0	0	0	0
TCONS_00002297	0	0	0	0	0	0.168861
TCONS_00002298	0.292095	0	0.215728	0	0	0
TCONS_00002301	0.105997	0.0568316	0.141146	0.149244	0	0.445306
TCONS_00002302	0	1.05555e-05	0	0	0	0
TCONS_00002305	0	0	0	0	0	0
TCONS_00002307	0	0	0	0	0	0
TCONS_00002310	0	0	0	0	0	0
TCONS_00002312	0	0	0	0	0.0656887	0
TCONS_00002314	1.46569	0.74606	1.19471	1.5463	0.975203	2.24006
TCONS_00002315	0	0	0	0	0	0
TCONS_00002318	0.371243	0.371388	0.479066	0.613041	1.18989	0.206704
TCONS_00002319	0	0	0	0	0	0
TCONS_00002321	0	0	0	0	0	0
TCONS_00002324	0	0	0	0	0	0.0153111
TCONS_00002326	0	0	0	0	0	0
TCONS_00002331	0	0	0	0	0	0
TCONS_00002332	0	0	0	0	0	0
TCONS_00002333	0	0	0	0	0	0
TCONS_00002339	0	0	0	0	0	0
TCONS_00002340	0	0	0	7.40145e-06	0	0
TCONS_00002342	0	0.0138382	0.0129267	0	0	0.0244922
TCONS_00002345	0	0.000206007	0.000423437	0	0.000527821	0.000444004
TCONS_00002348	0	0	0	0	0	0
TCONS_00002349	0	0	0	0	0	0
TCONS_00002352	0	4.07246e-06	0	0	0	0
TCONS_00002354	0	0	0.223255	0.151183	0.139416	0
TCONS_00002357	0	0	0	0	0	0
TCONS_00002358	0	0	0	0	0	0
TCONS_00002359	8.80105e-06	8.37472e-06	0	0.159278	4.38239e-06	0
TCONS_00002361	0	0.671	0.948021	0	1.45801	0.218838
TCONS_00002364	0	0	0	0	0	0
TCONS_00002365	0	0.646814	2.04049	0.243098	0.706052	1.02824
TCONS_00002369	0	0	0	0	0	0
TCONS_00002372	2.56844e-06	3.06828e-06	0	1.99416e-06	5.93658e-06	2.67466e-06
TCONS_00002375	0	0.0226927	0	0.0674956	0	0.0319462
TCONS_00002378	0	0	0	0	0	0
TCONS_00002381	0	0	0	0	0	0
TCONS_00002383	0	0	0	0	0	0
TCONS_00002385	3.22371	19.7525	11.922	1.17623	5.18746	4.67895
TCONS_00002387	0	0	0	0	0	0
TCONS_00002390	0	0	0	0	0	0
TCONS_00002392	0	0	0.0225255	0	0	0.0277505
TCONS_00002395	0	0	0	0.000160223	0.000136351	0.000151363
TCONS_00002397	0.0781008	0.0441296	0.0115407	0	0.00948095	0.0325184
TCONS_00002400	0	0	0	0	0	0
TCONS_00002404	0	0	0	0	0	0
TCONS_00002407	0	0	0	0	0	0
TCONS_00002410	0	0	0	0	0	0
TCONS_00002413	0	0	0	0	0	0
TCONS_00002415	0	0	0	0	0	0
TCONS_00002416	0	0.436673	0.326798	0.329721	0.880634	0.427731
TCONS_00002418	0	0	0	0	0	0
TCONS_00002419	0	0	0	0	0	0
TCONS_00002420	0	0	0	0	0	0
TCONS_00002423	0	0	0	0	0	0
TCONS_00002425	0	0.0262557	0	0	0.0138449	0
TCONS_00002429	0.125056	2.90454	0.000141666	0.00589668	0	2.93359e-05
TCONS_00002434	0	0.200306	0.674437	0	0.408784	0
TCONS_00002435	0	0	0	0	0	0
TCONS_00002437	0	0	0	0	0	0
TCONS_00002441	0	1.40358	1.7046	0.349265	1.40045	0
TCONS_00002445	0	0.0921994	0.072659	0	0.164863	0.166637
TCONS_00002448	0	0	0	0	0	0
TCONS_00002452	0	0	0	0	0	0
TCONS_00002453	4.10268	9.43531	0.108726	4.13542	13.4183	3.55596
TCONS_00002455	0	0.289185	0.156226	0.716631	4.34023	0.741003
TCONS_00002458	0	0	0	1.48677e-05	0	0
TCONS_00002462	0.0154704	0.0120978	0.0223146	0.0139917	0.0224117	0.0382393
TCONS_00002464	0	0	0.0515436	0	0	0
TCONS_00002467	0	0	0	0	0	0
TCONS_00002468	0	0.00564488	0	0.00853624	0	0.0303792
TCONS_00002470	0	0	0	0	0	0
TCONS_00002472	0	0	0	0	0	0.176711
TCONS_00002478	0	0.331489	2.25507	0	1.86737	1.94374
TCONS_00002481	0	0	0	0	0	0
TCONS_00002482	0	0	0	0	0	0
TCONS_00002483	0	5.38823e-06	6.10966e-06	4.63978e-06	5.83394e-06	0.0670199
TCONS_00002486	0	0	0	0	0	0
TCONS_00002488	0	0	0	0	0.055525	0
TCONS_00002492	0	0	0	0	0	0
TCONS_00002494	0	0	0	0	0	0
TCONS_00002496	0	0	0	0	0	0
TCONS_00002500	0	0	0	0.0394005	0.0430152	0
TCONS_00002502	0	0	0	0	0	0
TCONS_00002504	0.30022	0.418861	0	0	0	0
TCONS_00002510	0	0	0	0	0	0
TCONS_00002512	0.166891	0	0.328028	0.291065	0.563527	0.142943
TCONS_00002516	2.51759	7.06027	4.53942	5.90101	8.37741	13.0124
TCONS_00002518	0	0	0	0	0	0
TCONS_00002523	0	0	0.00015219	0	0	0
TCONS_00002528	0	0	0	0	0	0
TCONS_00002530	0	0	0	0	0	0
TCONS_00002537	320.989	249.868	59.9435	274.961	275.497	168.581
TCONS_00002539	11.2739	5.21976	1.40256	13.112	8.13829	3.16931
TCONS_00002542	0	0	0	0	0	0
TCONS_00002543	0	0	0	0	0	0
TCONS_00002544	0	0	0	0.0539177	0	0.0572741
TCONS_00002548	0	0.025249	0	0	0.0393619	0.0450258
TCONS_00002550	0	0	0	0	0	0
TCONS_00002552	0	0	0	0	0	0
TCONS_00002555	0	0	0	0	0	0
TCONS_00002558	0	0.0188336	0	0	0	0
TCONS_00002561	0	3.00286e-05	0	0	0	0
TCONS_00002565	0	0.192384	0.0335131	0	0.492584	0
TCONS_00002568	0	0	0	0	0	0
TCONS_00002569	0	0	0	0	0	0
TCONS_00002571	0	0	0	0	0	0
TCONS_00002574	0	0	0	0	0	0
TCONS_00002577	0	0	0	0	0	0
TCONS_00002578	0	0.000167653	0.262531	0	0	0.265641
TCONS_00002585	0	0.00033403	0.000386274	0	0	0
TCONS_00002587	0	0.00483185	0.00454234	0	0	0
TCONS_00002590	0	0	0	0	0	0.232191
TCONS_00002593	0	0.000489373	0.000452143	4.77134e-07	0.00031604	0.000463556
TCONS_00002597	0	0	0	0	0	0
TCONS_00002599	0	0	0	0	0	0
TCONS_00002600	0	0	0	0	0	0
TCONS_00002602	0	0	0	0	0	0
TCONS_00002605	0	2.84801e-05	0	0	3.4196e-05	0.0994998
TCONS_00002608	0	0	0	2.46865e-06	0	0
TCONS_00002616	0.0412916	0	0.142883	0.029796	0.0312007	0
TCONS_00002618	0	0	0.0229856	0	0	0
TCONS_00002620	0	0	0	0	0	0
TCONS_00002623	0	0	0	0	0	0
TCONS_00002625	0	0	0	0	0	0
TCONS_00002627	0	0	0	0	0	0
TCONS_00002630	0	0	0	0	0	0
TCONS_00002632	0	3.57023e-06	0	0	0.12814	0
TCONS_00002636	0	0	0	10.5281	0.868143	4.07861
TCONS_00002637	0.000629983	0.000433676	0.00035324	0.000454325	0.000305274	0.000292202
TCONS_00002640	0	0	0	0	0	0
TCONS_00002642	0	0	0	0	0	0
TCONS_00002644	0	0	0	0	0	0.0563998
TCONS_00002656	0	0	0.000339362	0	3.34553e-05	8.3069e-05
TCONS_00002658	0	0	0	0	0	0
TCONS_00002659	0	0	0	0	0	0
TCONS_00002661	0.000819893	0.00025856	0	0	0.00102659	0.000212587
TCONS_00002665	0	0	0.0248747	0	0	0.0406248
TCONS_00002668	0	0	0	0.088261	0	0
TCONS_00002671	0	0	0	0	0	0
TCONS_00002673	0	0	0	0	0	2.69842
TCONS_00002674	0	0	0	0	0	0
TCONS_00002677	0	0	0	0	0	0
TCONS_00002679	0	0	0	0	0	0
TCONS_00002680	3.86328e-06	5.87305e-06	0	0	0	0
TCONS_00002682	0	0	0	0	0	0
TCONS_00002685	0	0	0	0	0	0
TCONS_00002688	0	0	0.138041	0	0	0
TCONS_00002691	0	0	0	0	0	0
TCONS_00002693	0	0	0	0	0	0
TCONS_00002694	0	0	0	0	0	0
TCONS_00002696	0	0	0	0	0	0
TCONS_00002698	0	0	0	0	0	0
TCONS_00002699	0	0	0	0	0	0
TCONS_00002700	0	0	0	0	0	0
TCONS_00002702	0	0	0	0	0	0
TCONS_00002704	0	0	0	0	0	0
TCONS_00002705	1.83618e-05	0	0	0	0	0
TCONS_00002710	0	0	0.18994	0	1.44199	1.50964
TCONS_00002712	0	0	0	0	0	0
TCONS_00002715	0.000122822	0.000141037	0	0	1.46957e-05	0.000134333
TCONS_00002718	0	0	0	0.0632334	0.00141147	0.240719
TCONS_00002720	0	0.000207514	0.000243233	0	0.000230681	0.000193769
TCONS_00002723	0	0	0	0	0.0158328	0
TCONS_00002725	0.0669928	0.0521402	0.0888662	0.0224458	0.0535778	0.137738
TCONS_00002728	0	0	0	0	0	0
TCONS_00002730	2.91775e-06	0	0	0	0	0
TCONS_00002732	0	0.0695216	4.5221e-06	5.43047e-06	4.09268e-06	0
TCONS_00002734	0	0	0	0	0	0
TCONS_00002737	0	0.000294593	0.00040718	0.0335626	0.000344731	0.000186419
TCONS_00002740	0	0	0	0	0	0
TCONS_00002741	0	0	0	0	0	0
TCONS_00002749	0	0.0193465	0	0.123906	0	0
TCONS_00002752	0	0	0	0	0	0
TCONS_00002753	0	0.0145533	0	0	0	0
TCONS_00002755	0	0	0	0	0	0
TCONS_00002757	0	0	0	0	0	0
TCONS_00002763	0	0.000239569	0.000463366	0	0	0
TCONS_00002765	0	3.44204e-05	8.67259e-05	9.4216e-05	7.58412e-05	0
TCONS_00002768	0	0	0	0	0	0
TCONS_00002771	0	0	0	0	0	0
TCONS_00002773	0	0.0314159	0.0573409	0	0	0
TCONS_00002775	0	0.0101241	0	0	0	0
TCONS_00002779	0	0.00313708	0	0.0591376	0.00442487	3.75366
TCONS_00002781	0	0	2.06333	0.0445271	0.0525069	0
TCONS_00002784	0	0	0	0	0	0
TCONS_00002785	0	0	0	0	0	0
TCONS_00002787	6.06594e-05	6.48783e-05	8.43169e-05	7.36478e-05	9.11583e-05	8.22217e-05
TCONS_00002792	0	0	0	0	0	0
TCONS_00002793	0	0	0	0	0	0
TCONS_00002796	3.12474e-05	0	0	0	0	0
TCONS_00002799	0	0	0	0	0	0
TCONS_00002805	0	0	0	0	0	0
TCONS_00002807	0	0	0	0	0	0
TCONS_00002814	0	0	0	0	0	0
TCONS_00002816	0	0	0	0	0	0
TCONS_00002817	0	0	0	0	4.6983e-05	4.91542e-05
TCONS_00002819	0	0	0	0	0	0
TCONS_00002821	0	0.0131345	0	0	0.097096	0.0257432
TCONS_00002825	0.830236	0.57003	0.119131	8.31797	15.158	7.09089
TCONS_00002826	0	0	0	0	0	0
TCONS_00002828	0	0	0	0	0	0.000815999
TCONS_00002831	0	0	0	0	0	0
TCONS_00002834	0	0.000250199	0.00063547	0	0	0
TCONS_00002837	0	0	0	0	0	0
TCONS_00002839	0	0.0007391	0.000717159	0	0.000893444	0.000739498
TCONS_00002842	0	0	0	0	0	0
TCONS_00002843	0	0	0	0	0.908884	0
TCONS_00002844	0	0	0	0.169272	0	0
TCONS_00002848	0	0	0	0	0	0
TCONS_00002850	0	0	0	0	0	0
TCONS_00002853	3.09274	0.00017324	0.000384957	0.000538365	0.000406176	0.00115775
TCONS_00002855	0.0313202	0.0198806	0.00629148	0	0	0
TCONS_00002858	0	0	0	0	0	0
TCONS_00002861	0	0	0	0	0	0
TCONS_00002863	0	0	0	0	0	0
TCONS_00002864	0	0	0	0	0	0
TCONS_00002866	0	0	0	0	0	0
TCONS_00002869	0	0	0	0	0	0
TCONS_00002873	0	0.0627697	0	0	0	0
TCONS_00002876	0.62503	0	0	0	0	0.245317
TCONS_00002878	3.50242e-05	0	0	0	0	0.0982965
TCONS_00002881	0	0	0	0	0	0
TCONS_00002883	0.943632	0.302692	0.246715	0.73029	0.320061	0.465089
TCONS_00002884	0	0	0	0	0	0
TCONS_00002887	0	0	0	0	0	0
TCONS_00002889	0	0.00227137	0	0.00068678	0	0
TCONS_00002892	0	0	0	0	0	0
TCONS_00002894	0	0	0	0	0	0
TCONS_00002896	0	2.4838e-05	0	0	0	2.63005e-05
TCONS_00002899	0	0	0	0	0	0
TCONS_00002902	0	0	0	0	0	0
TCONS_00002904	0	0	0	7.21069e-05	0	0
TCONS_00002908	0	0	0	0	0	2.40335e-05
TCONS_00002911	0	0.232917	0	0	0	0
TCONS_00002912	0	0	0	0	0	0
TCONS_00002914	0	0	0	0	0	0
TCONS_00002916	0	0	0	0	0	0
TCONS_00002917	0.0368575	0.0166674	0.0162925	0	0.113072	0
TCONS_00002919	22.4521	90.5556	31.406	28.0582	225.283	62.6674
TCONS_00002920	0	0	0	0	0	0
TCONS_00002921	0	0	0	0	0	0
TCONS_00002922	0	0	0	0	0	0
TCONS_00002924	0	0	0	0	0	0
TCONS_00002927	0	0	0	0	0	0
TCONS_00002929	0	0	0	0	0	0
TCONS_00002931	0	0	0	0	0	0
TCONS_00002932	0	0	0	0	0	0
TCONS_00002934	0	0	0	0	0	0
TCONS_00002938	0	0	0	0	0	0
TCONS_00002946	0	0	0	0	0	0
TCONS_00002947	0	0	0	1.96576	0	0
TCONS_00002948	0	0	0	0.897048	0	1.04412
TCONS_00002949	0	0	0	0	0	0
TCONS_00002951	0	0.000546267	0	0	0	1.48485e-06
TCONS_00002954	0	0	0	0	0	0
TCONS_00002955	0	0	0	0	0	0
TCONS_00002958	0	0	0	0	0	0
TCONS_00002966	0	0	0.024906	1.54445e-05	1.09445e-05	3.01931e-05
TCONS_00002970	0	0	0.325328	0	0	0
TCONS_00002973	0.531477	0.240992	0.197546	1.187	4.46804e-06	0
TCONS_00002975	0	0	0	0	0	0
TCONS_00002978	0	0	0	0	0	0
TCONS_00002980	0.318476	0.644263	0.242961	2.12673	0.440455	0.258242
TCONS_00002983	0	0	0.101242	0	0	0.120268
TCONS_00002985	0	0	0	0	0	0
TCONS_00002988	0	0	0	0.0608599	0	0
TCONS_00002992	0	0	0	0	0	0
TCONS_00002994	0	0	0	0	0	0
TCONS_00002995	0	0	0	0	0	0
TCONS_00002997	0	0	0	0	0	0
TCONS_00002998	0	0	0	0	0	0
TCONS_00003001	0	0	0	0	0	0
TCONS_00003003	0	0.106212	0	0	0.123096	0
TCONS_00003006	0	0.0394711	0	0	0	0
TCONS_00003011	0.35796	0.167158	0.22348	0.0335479	0	0
TCONS_00003013	0	0	0	0	0	0
TCONS_00003014	0	0	0	0	0	0
TCONS_00003018	0	0	0	0	0	0.94122
TCONS_00003023	0	0	0	0	0.587494	0
TCONS_00003024	0	0	0	0	0	0
TCONS_00003027	0	0	0	0	0	0
TCONS_00003030	0	0.12295	0	0	0.19222	0.180866
TCONS_00003035	0	0	0	0	0	0
TCONS_00003037	0	0	0	0	0	0
TCONS_00003038	0	0	0	0	0	0
TCONS_00003041	0	0.039114	0	0	0	0
TCONS_00003045	0	0	0	0	0	0
TCONS_00003048	0	0.00810134	0	0	0	0.0149357
TCONS_00003055	0	0	0	0	0	0
TCONS_00003056	0	0	0	0	0	0
TCONS_00003059	0	0	0	0	0	0
TCONS_00003061	0	0	0	0	0	0
TCONS_00003062	0	0	0	0	0	0
TCONS_00003065	111.052	19.2765	8.30768	96.4672	25.7856	18.6038
TCONS_00003066	0	0	0	0	0	0
TCONS_00003067	0	0	0	2.17262e-06	0	0
TCONS_00003071	0	0	0	0	0	0
TCONS_00003074	1.40318	0	0.982296	1.02622	0	1.23656
TCONS_00003075	2.05642e-05	6.56412e-06	1.93861e-05	2.12426e-05	2.25039e-05	7.92894e-06
TCONS_00003077	0	0	0	0	0	0
TCONS_00003079	0	0.0270219	0.0249166	0.0353423	0.040836	0
TCONS_00003081	0	0	0	0	0	0
TCONS_00003083	0	0.0771459	0.0972428	0.0190737	0.0412326	0
TCONS_00003085	0	0.092432	3.26235e-06	0	0	0
TCONS_00003087	0	0	0	0	0	0
TCONS_00003090	2.24967	0.332263	0	1.25277	1.74912	0
TCONS_00003091	0	1.82444e-05	0	0	0	0
TCONS_00003094	0	2.03743	8.15635	0.549288	2.00741	11.0152
TCONS_00003096	0	0	0	0	6.30566e-05	0
TCONS_00003103	0	0	7.59436e-05	0	0	0
TCONS_00003105	0	0	0	0	0	0
TCONS_00003108	0	0	0.000525668	0.000353436	0.000439628	0
TCONS_00003111	0	0	0	0	0	0.0098884
TCONS_00003113	0	0	0	0	0	0
TCONS_00003116	0	3.92818e-05	0	0	0	0
TCONS_00003118	1.16708e-05	0	0	0	0	0
TCONS_00003121	0	0	0	0	0	0.0325466
TCONS_00003124	0.460815	0	0	0.821853	0.146141	0.189482
TCONS_00003125	0	0	0	0	0	0
TCONS_00003128	0	0	0	0	0	0
TCONS_00003131	0	0	0	0	0	0
TCONS_00003133	0	0	0	0	0	0
TCONS_00003135	0	0	0	0	0	0
TCONS_00003137	0	0	0	0	0	0
TCONS_00003138	0	0	0	0	0	0
TCONS_00003139	0	0	0	0	0	0
TCONS_00003141	0	0	0	0	0	0
TCONS_00003144	0	0	0	0	0	0
TCONS_00003145	0.890732	0.852053	0.955697	1.00825	1.91419	1.27105
TCONS_00003146	0	0	0	6.18701e-05	0.397604	0
TCONS_00003149	0	0	1.20375e-05	0	0	1.70242e-05
TCONS_00003151	0	0	0	0	0	2.49637e-05
TCONS_00003154	0	0	0	0	0	0
TCONS_00003161	0	0	0	0	0	0
TCONS_00003164	0	0	0	0	0	0
TCONS_00003167	0.000125562	0.000122453	0.000181645	0.000112787	4.15674e-05	0
TCONS_00003170	0.000123618	0	8.95396e-05	9.39434e-05	0.00010754	7.97965e-05
TCONS_00003174	0	0	0	0	0	0
TCONS_00003176	0.0301937	0	0.00998649	0	0.0112119	0.0124503
TCONS_00003178	0	0	0	0	0	0
TCONS_00003181	0.140372	0	0	0	0	0
TCONS_00003184	0	0	0	0	0.153535	0
TCONS_00003187	0	0	0	0	0	0
TCONS_00003192	0	0	0	0	0	0
TCONS_00003196	0	0	0	0	0	0
TCONS_00003199	0	0	0	0	0	0
TCONS_00003200	0	0.000128236	0	0.000179083	0	0
TCONS_00003205	0	0	0	0	0	0
TCONS_00003209	0	0	0.00946571	0	0.0104573	0
TCONS_00003211	0	0	0.0071869	0	0.0166754	0.00907743
TCONS_00003214	0	0	0	0	0	0
TCONS_00003216	0	0	0	0	0.000577079	0
TCONS_00003220	0	0	0	0	0	0
TCONS_00003224	0	0	0	0	0	0
TCONS_00003225	0	0	0	0	0	0.0365563
TCONS_00003228	0	0	0	0	0	0
TCONS_00003231	0	0	0	0	0	0
TCONS_00003232	0	1.17377e-05	1.78737e-05	0	1.56538e-05	1.19622e-05
TCONS_00003234	0	0	0	0	0	0
TCONS_00003238	0	0	0	0	0	0
TCONS_00003243	0.00138147	1.27954	0.228226	0.00824504	2.48367	0.613371
TCONS_00003246	0	0	0	0	0	0
TCONS_00003247	0	0.227267	0	0	0.0513801	0
TCONS_00003252	0	0	0	0	0	0
TCONS_00003253	0	0	0	0	0	0
TCONS_00003254	18.197	5.95303	6.31196	10.1861	6.05993	5.34699
TCONS_00003255	0	0	0	0	0	0
TCONS_00003256	0	0	0	0	0	0
TCONS_00003258	1.4009	1.72459	2.89455	1.60666	1.50983	4.91792
TCONS_00003259	0	0	0	0	0	0
TCONS_00003262	0	0	0	0	0	0
TCONS_00003265	0	0	0	0	0	0
TCONS_00003269	0.330195	0.616149	1.48234	0.375808	1.56678	0.450976
TCONS_00003272	0	0	0	0	0	0
TCONS_00003275	0	0	1.45629e-05	0	0	0
TCONS_00003279	0	0	0	0	0	0
TCONS_00003282	0	0	0	0	0	0
TCONS_00003283	0	0	0	0	0	0
TCONS_00003285	0	0	0	0	0	0
TCONS_00003289	0	7.72596e-08	0	0	0	0
TCONS_00003291	0	0	0	0	0	0
TCONS_00003294	0	0	0.020864	0.0659427	0.163967	0.0523518
TCONS_00003301	0	0	0	1.745e-05	2.12284e-05	0
TCONS_00003303	0	0	0	0	0	0
TCONS_00003305	0.394679	1.66265	0.729157	4.9793	5.98851	0.81761
TCONS_00003308	0	0.612986	0.0917967	0.325892	0.2364	0.135661
TCONS_00003310	0	3.88845e-05	0	0	0	0
TCONS_00003312	0	0	6.01282e-05	0	0	6.1055e-05
TCONS_00003314	0	8.74494e-05	0	7.77694e-05	0	0
TCONS_00003317	0	0	0	0	9.29418e-05	1.85186e-05
TCONS_00003321	0	0	0	0	0	0
TCONS_00003323	0	0	0	0	0	0
TCONS_00003327	0	0	0	0	0	0
TCONS_00003333	0	0	0	0	0	0
TCONS_00003336	0	0	0	0	0	0
TCONS_00003337	0	0	0	0	0	0
TCONS_00003340	0	0	0	0	0	0
TCONS_00003345	2.35596e-05	2.30689e-05	2.68647e-05	4.28232e-05	5.54249e-05	3.91596e-05
TCONS_00003348	0	0	0	0	0	0
TCONS_00003351	0	0	0	0	0	0
TCONS_00003354	4.00244	6.67389	8.55286	10.8841	12.1846	17.5097
TCONS_00003355	0	0	0	0	0	0
TCONS_00003356	0	0	0	0	0	0
TCONS_00003358	0	0	0	0	0	0
TCONS_00003359	0	0	0	0	0	0
TCONS_00003365	0.185595	0.0891884	0	0	0	0
TCONS_00003368	2.44646	2.1509	1.53679	0.191385	0.536186	0
TCONS_00003370	0	0	0	0	0	0
TCONS_00003372	0	0	0	0	0	0
TCONS_00003373	0	0	0	0	0	0
TCONS_00003374	0	0	0	0	0	0
TCONS_00003376	7.52703e-05	3.46895e-05	4.02491e-05	3.41409e-05	2.88113e-05	7.04638e-05
TCONS_00003379	0	0.0120323	0	0	0	0
TCONS_00003381	0	0	0	0	0	0
TCONS_00003384	0	0	0	0	0	0
TCONS_00003386	0	0	0	0	0	0.0788
TCONS_00003389	0	0	0	1.91346	1.11239	1.26056
TCONS_00003391	0.372917	0.460726	0.401421	0.293192	0.494649	0.222793
TCONS_00003393	0	0	0.0188183	0	0.0316472	0.02391
TCONS_00003395	0	0	0	0	0	0
TCONS_00003396	0	0	0	0	0	0
TCONS_00003397	0	0	0	0	0	0
TCONS_00003404	0	0.000355578	0	0	0	0.000355823
TCONS_00003411	0	0	0	0	0	0
TCONS_00003413	2.23971	0.362912	0	0	0	0
TCONS_00003415	0	0	0	0	0	0
TCONS_00003416	0	0	0	0	0	0.306885
TCONS_00003422	9.53427e-05	0.000540803	0	0.142289	1.4898	0
TCONS_00003423	0	0	0	0	0.0731698	0
TCONS_00003426	0	0	0	0	0	0
TCONS_00003429	0	0	3.60793e-05	3.79269e-05	4.44475e-05	0
TCONS_00003432	0	0	0	0	0	0
TCONS_00003435	0	0	0	0	0	0
TCONS_00003438	0	0	0.0995592	0.051716	0.0290085	0.0305839
TCONS_00003440	0.136499	0	0	0.0469671	0.0487522	0.0564133
TCONS_00003442	4.88035e-05	6.64532e-05	5.59507e-05	4.62195e-05	0	0
TCONS_00003447	0	0	0	0	0	0
TCONS_00003450	0	0	0	0	0	0
TCONS_00003453	0	0	0	0	0	0
TCONS_00003458	0	0	0	0	0	0
TCONS_00003461	1.37445	1.00363	0.264193	0.855975	0.548714	0.752525
TCONS_00003462	1298.45	930.22	0	455.871	0	514.435
TCONS_00003464	0	0	0	0	0	0
TCONS_00003468	0	0	0	0	0	0
TCONS_00003469	0	0	0	0	0	0
TCONS_00003473	0	0	0	0.145814	0.171388	0.0898622
TCONS_00003476	4.92789e-05	5.30475e-05	5.48076e-05	5.02775e-05	0	0
TCONS_00003479	0	0	0	0	0	0
TCONS_00003482	0	1.89102e-06	0	2.30523e-06	0	0
TCONS_00003484	0	0	0	0	0	0
TCONS_00003487	0	0	0	0.0462323	0	0
TCONS_00003489	0	0	0	0	0	0
TCONS_00003490	0.000158618	2.03808e-05	0	0.000109499	0	0
TCONS_00003493	0	0	0	0	0	0
TCONS_00003496	0	0.253613	9.70324e-06	0.631039	0.745072	0
TCONS_00003499	0	0	0	0	0	0
TCONS_00003501	0	0	0	0	0	0
TCONS_00003503	0.0484294	0	0.0455387	0	0.0503559	0
TCONS_00003506	11.6473	4.30266	0.770882	2.81959	3.11102	0
TCONS_00003508	0	0	0	0	0	0
TCONS_00003511	0	0	0	0	0	0
TCONS_00003513	0	0	0	1.35743e-06	0	0
TCONS_00003517	1.19102	0	0.730525	0	0	0
TCONS_00003518	0	0	0	0	0	0
TCONS_00003520	0	0	0	0	0	0
TCONS_00003521	0	0	0	0	0	0
TCONS_00003524	4.10289	8.04089	17.5731	0.597996	7.60292	6.19958
TCONS_00003525	0.0739099	0.0966707	0.228659	0.182667	0.11648	0.115637
TCONS_00003527	0	0.0234151	0.0227446	0	0	0
TCONS_00003529	0	0	0	0	0	0
TCONS_00003531	0	0.00852275	0.00401896	0.0368244	0.0133179	0.0151384
TCONS_00003534	0	0	0	0	0	0
TCONS_00003535	0	0	0	0	0	0
TCONS_00003536	0	0	0	0	0	0
TCONS_00003539	0	0	0.000118733	0	0	0.000130712
TCONS_00003542	0	0	0	0	0	0
TCONS_00003545	9.36079e-06	8.50229e-06	6.70946e-06	0.0168841	1.06193e-05	0
TCONS_00003549	0	0	0	0	0	0
TCONS_00003550	0.0619825	0.0224584	0.0426591	0.174986	0.128866	0.0401481
TCONS_00003552	0	0	0	0	0	0
TCONS_00003555	0	0	0	0	0	0
TCONS_00003558	0	0	0	0	0	0
TCONS_00003559	0	0	0	0	0	0
TCONS_00003561	0	0	0	0	0	0
TCONS_00003563	0	0	0	0	0	0
TCONS_00003564	0.367122	1.27125e-05	4.68636e-05	0	0	0
TCONS_00003566	0	0	0	0	0	0
TCONS_00003573	0.000162316	0.00011329	1.44272	0.00111364	0.698504	0.627021
TCONS_00003578	0.0408311	0.0888466	0.0667949	0.0543045	0.0599945	0.0329081
TCONS_00003581	0	0	0.000147634	0	0.000168729	0
TCONS_00003584	0.174277	0.14636	0.345006	0.221785	0.158292	0.308372
TCONS_00003587	0	0	0.0248849	0	0.0278863	0.0311921
TCONS_00003589	0	0.0248724	0.0473799	0	0	0
TCONS_00003591	0	0	0	0	0	0
TCONS_00003592	0	0	0	0	0	0
TCONS_00003593	0	0	0.0303025	0	0	0
TCONS_00003596	0	0.893693	5.20436e-05	0	0	7.79586e-05
TCONS_00003598	0.0588881	0.0285785	0	0.0309646	0.0544023	0.0248963
TCONS_00003601	0	0	0	0	0	0
TCONS_00003604	0	0	0.174171	0	0	0
TCONS_00003606	0	0	0	0	0.141199	0
TCONS_00003608	0	0	0	0	3.23463e-06	0
TCONS_00003611	1.30053	0	3.62768e-05	0.421735	0.470084	3.39911e-05
TCONS_00003613	0	0	0	0	0	0
TCONS_00003615	7.06572e-05	7.52467e-05	9.96366e-05	1.21358e-05	9.68338e-05	8.43286e-05
TCONS_00003618	0	9.83512e-06	1.0072e-05	0	1.32997e-05	2.19666e-05
TCONS_00003621	2.44128	0.467417	0	0	1.34084	2.53081
TCONS_00003622	0	0	0	0	0	0
TCONS_00003623	0	0	0	0	0	0
TCONS_00003625	0	0	0	0	0	0
TCONS_00003626	0	0	0	0	6.43915e-07	0.0335567
TCONS_00003629	0.0374554	0	1.26316e-05	0.0602777	0	1.65516e-05
TCONS_00003632	0	0	0	0	0	0
TCONS_00003633	0	0	0	0	0	0
TCONS_00003637	0	0.107663	0	0.332266	0	0
TCONS_00003640	1.01488	1.29906	1.40646	2.41962	2.43766	1.22052
TCONS_00003641	0	0	0	0	0	1.53583e-05
TCONS_00003645	0	0	0	0	0	0
TCONS_00003649	0	0.43085	0	0	0.846886	0.368989
TCONS_00003651	0.127859	0.049958	0.0136658	0	0	0
TCONS_00003655	1294.86	382.784	515.385	404.929	399.515	1015.61
TCONS_00003656	0	0	0	0	0	0
TCONS_00003657	0.000221258	0.000115201	0.000233706	0.000155505	0.000162606	0.000144812
TCONS_00003660	0	0.0457194	0	0	0.313804	0.593555
TCONS_00003664	0	0	0	0	0	0
TCONS_00003665	0	0	0	0	0	0
TCONS_00003666	0	0	0	0	0	0
TCONS_00003668	0	0	0	0	0	0
TCONS_00003669	0	0	0	0	0	0
TCONS_00003672	0	0.00182941	0.00147701	0	0	0.000520613
TCONS_00003675	1.1798e-06	0	0	0	0	0
TCONS_00003680	0	0	0	0	0	0
TCONS_00003682	0	0	0	0	0	0
TCONS_00003684	0	0	0	0	0	0
TCONS_00003687	0.000335556	0	0	0	0	0
TCONS_00003690	0	0	0	0	0	0
TCONS_00003691	0	1.30223	0.718367	0	0.486704	1.9738
TCONS_00003692	0	0.660948	1.74078	1.46916	1.26971	0.852287
TCONS_00003693	0.000256474	9.96836e-05	0.250473	0	0.000110424	6.05345e-05
TCONS_00003698	0.742142	1.84658	1.3133	3.05786	4.43232	1.18723
TCONS_00003700	0	0	0	0	0	0
TCONS_00003702	0	9.83033e-05	0.13183	0.000116817	0.000145778	0.118114
TCONS_00003705	0	0	0	0	0	0
TCONS_00003708	0	0	0	0	0	0
TCONS_00003711	0	0	0	0	0.0808667	0
TCONS_00003713	0	0	0	2.78818e-07	0	0
TCONS_00003717	0	0	0	0	0	0
TCONS_00003719	0	0	0.0155296	0.0159407	0.0350729	0
TCONS_00003721	0	0	0	0	0	0
TCONS_00003724	0	0	0	0	0	0
TCONS_00003726	0	0	0	0	0	0
TCONS_00003727	0	0	0	0	2.17508e-05	2.47311e-05
TCONS_00003730	0	0	0	0	0	0
TCONS_00003734	0	0.184812	0.517537	0.686427	0.471518	0.121318
TCONS_00003737	0	0	0	0	0	0
TCONS_00003740	0	0	11.9779	0	0	3.52075
TCONS_00003746	0	0	0	0	0	0
TCONS_00003748	0	0	0	0	0	0
TCONS_00003752	0	0	0	0	0	0
TCONS_00003754	0	0.0373387	0	0	0	0
TCONS_00003756	0	0	0	1.39263e-05	0	0
TCONS_00003758	0	0.00011387	0.000265446	0.000143935	0.000114551	2.39043
TCONS_00003760	0	0	0	0	0	0
TCONS_00003763	0	0	0	0	0	0
TCONS_00003767	0	0	0	0.000724712	0	0
TCONS_00003768	0	0	0	0	0	0
TCONS_00003772	0	0	0	0	0	0
TCONS_00003775	0	0	0	0	0	0
TCONS_00003777	0	0	0	0	0	0
TCONS_00003780	2.0776e-06	3.03066e-06	3.0863e-06	2.94369e-06	3.05621e-06	2.66307e-06
TCONS_00003784	0	0	0	0	0	0
TCONS_00003786	0	0	0	0	0	0
TCONS_00003790	0	0.0419993	0	0	0	0
TCONS_00003793	0	0	0	0	0	0
TCONS_00003794	1.05565	0.154028	0.0462345	3.17772	0.380373	0.218153
TCONS_00003797	0	0	0	0	0	0
TCONS_00003799	0	0	0	0	0	0
TCONS_00003801	0	4.85112e-06	0	0	0	0
TCONS_00003806	0	0.00160539	0.00209424	0.0142248	0.00124572	0.00100672
TCONS_00003809	0	0.0518951	0.101191	0	0	0
TCONS_00003813	0	0	0	0	0	0
TCONS_00003814	0	0	0	0	0	0
TCONS_00003816	0.000225072	0.000292112	0.000427901	0.000250999	0.000278544	0.000222669
TCONS_00003823	0	0	0	0	0	0
TCONS_00003824	0	0	0	0	0	0
TCONS_00003825	0	0	0	0.064846	0.214534	0
TCONS_00003827	0	0	0	0	0	0
TCONS_00003828	0	0	0	0	0	0
TCONS_00003829	0	0	0	0	0	0
TCONS_00003831	0	0	0	0	0	0
TCONS_00003832	0	0.0996958	0.0668708	0	0.0763308	0.0420606
TCONS_00003835	0	0	0	0	0	0
TCONS_00003837	0	0.00187623	0.00113062	0.00100262	0.000830775	0.000262788
TCONS_00003843	0	0	0	0	0	0
TCONS_00003844	0	0	0	0	0	0
TCONS_00003845	0	0	0	0	0	0
TCONS_00003854	0	0	0.241879	0	0	0
TCONS_00003857	0	0	0	0	0	0
TCONS_00003861	0	2.15451e-05	0	0	3.76078e-05	0
TCONS_00003865	0	0	0	0	0	0
TCONS_00003868	0	0	0	0	0	0
TCONS_00003871	0	0	0	0	0	0
TCONS_00003872	0	0.00774111	0	0	0	0
TCONS_00003874	0	0	0	0	0	0
TCONS_00003875	0	0	7.62728e-05	0	0.475245	0
TCONS_00003878	0.101945	0	0	0	0	0
TCONS_00003886	0	0	0.0901826	0.0964708	0.102408	0
TCONS_00003888	0	0	0	0	29.6254	0
TCONS_00003889	0	0	0	0	0	0
TCONS_00003892	0	0	0	0	0	0
TCONS_00003893	0	0.104478	0	0.164551	0.309897	0
TCONS_00003896	0	0	0.0899456	0	0	0
TCONS_00003897	2.27343	0.306675	0	1.19878	1.41369	0
TCONS_00003898	0	0.16078	1.02858	0	0	0
TCONS_00003902	0	0	0	0	0	0
TCONS_00003904	0	0	0	0	0.0277008	0.0565628
TCONS_00003912	0	0.281442	0.0423735	0	0	0.297623
TCONS_00003919	0	0	0	0	0	0
TCONS_00003920	0	0	0	0	0	0
TCONS_00003921	0	0	0	0	0	0
TCONS_00003922	0	0	0	0	0	0
TCONS_00003924	0	0	0	0	0	0
TCONS_00003925	0	0	0	0	0	0
TCONS_00003926	0	0	0	0	0	0
TCONS_00003928	0	0	0	0	0	0
TCONS_00003930	0.215951	0.0982204	0.089569	0.721566	1.12024	0
TCONS_00003932	0.346558	0.165428	0.055068	0	0	0
TCONS_00003936	0	0	0	0	0	0
TCONS_00003939	0	0	0	0	0	0
TCONS_00003942	304.161	109.953	57.0418	86.5059	143.717	97.6729
TCONS_00003943	0	0	0	0	0	0
TCONS_00003944	0	0	0	0	0	0
TCONS_00003945	0	0	0	0	0	0
TCONS_00003948	0	0	0	0	0	0
TCONS_00003950	0	0	0	0	0	0
TCONS_00003953	0.423965	0.293053	0.21613	0.82064	0.356357	0.110062
TCONS_00003956	0	0.0443479	1.00668e-06	1.28111e-06	0	0
TCONS_00003958	0	0	0	0	0	0
TCONS_00003960	0	0	0	0	0	0
TCONS_00003961	0	0	0	0.0605109	0	0
TCONS_00003964	11.8912	97.1333	11.7317	13.0949	176.115	94.8366
TCONS_00003965	13.2011	22.6428	4.94786	13.4443	30.0236	34.9669
TCONS_00003969	0	0.00029608	0.000321368	0.000136636	0.00135213	0.000236599
TCONS_00003971	0	0	0	0	0	0
TCONS_00003974	0	0	0	0	0	0
TCONS_00003976	0.295394	0	9.60743e-06	0	0.171879	0
TCONS_00003978	0	0.377487	0	0.342647	0	0
TCONS_00003984	0	1.224	1.05817	0	2.03039	0.326255
TCONS_00003986	0	0	0	0	0	0
TCONS_00003989	0	0	0	0	0	0
TCONS_00003990	0	0	0	0	0	0
TCONS_00003991	0	0	0	0	0.24351	0
TCONS_00003992	0	0	0	0	0	0
TCONS_00003995	0	0	0	0	0	0
TCONS_00003996	0	0	0	0	0	0
TCONS_00003997	0	0	0	0	0	0
TCONS_00003998	0	0	0	0	0	0
TCONS_00003999	0	4.09126e-06	0	1.46702e-05	0	0
TCONS_00004003	0	0	0.347455	0.046402	0.0517236	0.108397
TCONS_00004004	0	0	0	0	0	0
TCONS_00004005	0	0	0	0	0	4.3439e-05
TCONS_00004008	0	0	0	0.0165024	0	0
TCONS_00004010	0	0	0	0	0	0
TCONS_00004012	0	0	0	0	0	0
TCONS_00004015	10.7596	4.34012	3.77055	5.17678	0.738051	1.14222
TCONS_00004016	0	0	0	0	0	0
TCONS_00004019	0	0	0	0	0	0
TCONS_00004023	0	0	0	0	0	0
TCONS_00004024	0	7.34965e-06	8.29932e-06	3.3392e-05	3.02805e-05	1.36989e-05
TCONS_00004026	0	0	0	0	0	0
TCONS_00004027	0	0.0547895	0	0	0	0
TCONS_00004032	0	0	0	0	0	0
TCONS_00004035	0	0	0	0	0	0
TCONS_00004039	0.0290165	0	0.0168247	0	0.0176764	0
TCONS_00004044	0	0	0	0	0	0
TCONS_00004045	0	0	0	0	0	0
TCONS_00004046	0	0	0	0.00973798	0	0
TCONS_00004048	0	0.00515817	0.00444864	0	0.00679552	0.017114
TCONS_00004051	0	0	0.0155854	0	0	0
TCONS_00004054	0	0	0	0	0	0
TCONS_00004057	0	0	0	0	0	0
TCONS_00004061	0	0	0.0991664	0	0	0
TCONS_00004063	7.55476e-05	0	5.36003e-05	6.15764e-05	0.0986666	0
TCONS_00004068	0.701146	0	0	0	0	0
TCONS_00004071	0.163711	0	0	0.232498	0.125776	0
TCONS_00004073	0	0.000104634	0	0	0	0.000122834
TCONS_00004076	0	0	0	0	0	0
TCONS_00004077	0.200423	0	0	0	0	0.168266
TCONS_00004080	0	0.0327003	0.0615548	0.0259819	0.0301502	0
TCONS_00004082	0	0	0	0	0	0
TCONS_00004085	0	0	0	0	0	0
TCONS_00004086	0	0.0175297	0	0	0	0
TCONS_00004088	0	0	0	0	0.205194	0.00011609
TCONS_00004090	0	0	0	0	0	0
TCONS_00004093	0	0	0	0	0	0
TCONS_00004094	0	0	0	0	0	0
TCONS_00004095	6.85654e-05	0.293507	0	7.48306e-05	2.67356	0.465277
TCONS_00004104	0	0	0	0.00118555	0.508708	0
TCONS_00004106	28.2562	13.2284	7.59634	25.8347	13.3352	9.0516
TCONS_00004107	0.202024	0.0308203	0.317427	0	0.194847	0.26714
TCONS_00004112	0	1.51113	18.7806	0	0.514639	1.87761
TCONS_00004114	0	0	0	0	0	0
TCONS_00004117	6.61587e-05	5.12904e-05	0.0313135	0	6.81368e-05	4.30429e-05
TCONS_00004120	0	0.153583	0	0	0	0.128885
TCONS_00004123	0	0	0.102641	0	0.0469731	0
TCONS_00004127	0	0	0	0	0	0
TCONS_00004132	0	0	0.148717	0.0228932	0	0.104556
TCONS_00004134	0.00145027	0.00116213	0	0	0	0
TCONS_00004141	15.9378	12.8217	13.0647	14.1366	25.1233	23.4358
TCONS_00004142	0	0	0	0	0	0.0159349
TCONS_00004144	0	0	0	0	0	0
TCONS_00004145	0	0	0	0	0	0
TCONS_00004146	0	0	0	0	0	0
TCONS_00004147	0.292856	0.334682	0	0.423575	0	0
TCONS_00004148	0	0	0	0	0	0
TCONS_00004151	0	0	0	0	0.0380238	0
TCONS_00004156	0	0	0	0	0.000120939	7.41164e-05
TCONS_00004159	0.0406291	0.0374046	0	3.51781e-05	3.42965e-05	0
TCONS_00004163	2.31292	0.00359159	0.0651351	8.59076	2.16953	3.58323
TCONS_00004164	1.30458	1.19413	0.867367	0.35356	3.41221	0.453468
TCONS_00004166	0	0	0	0	0	1.30564
TCONS_00004168	0	2.8027e-05	0	0.466727	0	0
TCONS_00004170	0	0	0	0	0	0
TCONS_00004172	6.23072e-07	0.093239	0.0853834	0	0	0
TCONS_00004175	0	0	0	0	0	0
TCONS_00004176	0	0	0	0	0	0
TCONS_00004179	0	0	0	0	0	0
TCONS_00004181	0	0	0	0	0	0
TCONS_00004184	2.09915e-06	0	0	0	0	0
TCONS_00004186	0	0	0	0	0	1.20641e-06
TCONS_00004189	0.6103	0	0	2.00091	0.174908	0.116602
TCONS_00004192	0.088631	0	0.0590391	0	0	0
TCONS_00004195	0	0	0	0	0	0
TCONS_00004198	0	0	0	0	0	0
TCONS_00004199	46.1099	4.08453	3.42879	22.9903	3.38531	4.34019
TCONS_00004200	0	0	0	0	0	0
TCONS_00004203	0	0	0	0	0	0
TCONS_00004206	0	0	0.203304	0.0722094	0.069686	0
TCONS_00004207	0	0	0	0	0	0
TCONS_00004209	0	0	0	0	0	0
TCONS_00004211	0	0	0	0	0	0
TCONS_00004215	0.0456209	0.0611524	0.0324503	0.0377661	0.0715531	0.0607701
TCONS_00004217	0	0	0	0	0	0
TCONS_00004218	0	0	0	0	0	0
TCONS_00004219	0	0	0	0	0	0
TCONS_00004221	0	0	0	0	0	0
TCONS_00004232	0	0	0	0	0	0
TCONS_00004233	0.000210752	2.31172e-05	0.000108223	0.000210326	4.67022e-05	2.37855e-05
TCONS_00004235	0	0	0.675073	0	0	0
TCONS_00004237	0	0	0	0	0	0
TCONS_00004238	0	0.149431	0	0	0	0.133785
TCONS_00004240	0	0	0	0	0	0
TCONS_00004242	0	0	0.131892	0	0.155413	0.327068
TCONS_00004244	0.819676	1.91712	0.591356	1.21745	1.02365	0.905964
TCONS_00004247	0.000434811	0.00022265	0.000441433	0.000348152	0.00030789	0.000368692
TCONS_00004249	0	0	0	0	0	0
TCONS_00004252	0	0	0	0	0	0
TCONS_00004253	0	0	0	0	0	0
TCONS_00004256	0	0	0	0	0	0
TCONS_00004258	0	0	0	0	0	0
TCONS_00004261	0.000315992	0.821322	0.928593	0.000143708	0.000177676	0.993196
TCONS_00004266	0	2.65384e-06	0	0	4.62214e-06	4.22078e-06
TCONS_00004268	0	0.0818365	0.151377	0.081917	0.114474	0
TCONS_00004272	0	0	0	0	0	0
TCONS_00004276	0	0	0	0	0	0
TCONS_00004277	0	0	0	0	0	0
TCONS_00004278	0	0	0	0	0	0
TCONS_00004279	0	0	0	0	0	0
TCONS_00004281	0	0.00892776	0	0	0	0
TCONS_00004285	0	0	0	0	0	0
TCONS_00004288	35.1651	30.3143	63.2152	35.0874	35.9284	283.217
TCONS_00004290	0	0	0	0	0.076456	0
TCONS_00004293	0	0	0	0	0	0
TCONS_00004294	0	6.48024e-07	0	5.09095e-07	0	0
TCONS_00004297	0	0	7.47133e-06	0	8.84414e-06	0
TCONS_00004302	0	0	0	0	0	0
TCONS_00004303	0	0	0	0	0	0
TCONS_00004305	0	0	0	0	0	0
TCONS_00004308	0	0.0315342	0.0626406	0.0785815	0.11973	0
TCONS_00004310	0	0	0	0	0	0.0276807
TCONS_00004312	0	0	0	0	0	0
TCONS_00004315	0	0	0	0	0	0
TCONS_00004319	175.084	22.8949	8.14844	91.4163	33.283	24.9081
TCONS_00004320	0	0	0	0	0	0
TCONS_00004321	0	0	0	0	0	0
TCONS_00004322	0	0	0	0	0	0
TCONS_00004323	0	0	0	0	0	0
TCONS_00004325	0	0	0	0	0	0
TCONS_00004327	0	0	0	0	0.0430284	0.0118264
TCONS_00004331	0	0.207513	0	0	0	0
TCONS_00004333	0	0	0.884441	0	0	0
TCONS_00004338	0	0	0.745577	0	2.23812e-05	3.78325e-05
TCONS_00004341	0	0	0	0	0	0
TCONS_00004345	0	0	0	0	0	4.70669
TCONS_00004346	0	0.239094	0.229958	0	0.410251	0.207546
TCONS_00004349	2.01107	1.75497	6.59012	1.02537	3.33598	6.51647
TCONS_00004350	0	0.00907242	0	0	0	0
TCONS_00004352	0	0.000104154	0.298762	0	0.000103483	0.000109861
TCONS_00004355	0	0	0	0.00011384	0.0496873	0.000104401
TCONS_00004359	0	0	0	0.000284412	0	0
TCONS_00004362	0	0	0	0	0	0
TCONS_00004363	0	0	0	0	0	0
TCONS_00004364	0	0	0	0	0	0
TCONS_00004366	0	0	0	0	0	0
TCONS_00004367	0.173162	0.0895335	0.290169	0	0	0.246406
TCONS_00004370	0	0	0	0	0	0
TCONS_00004372	0	0	0	0	0	0
TCONS_00004373	0	0	0	0	0	0
TCONS_00004376	0	0	7.42624	0	0	19.4476
TCONS_00004379	0	0	0	0	0.740877	0
TCONS_00004380	0	0	0	0	0	0
TCONS_00004383	0.0430275	0	0.0907202	0	0	0
TCONS_00004386	0	0	0	0	0	0
TCONS_00004388	0.00491758	0.596909	1.12361	0.595327	0.151926	0.621948
TCONS_00004396	0	0	0	0	0.280393	0
TCONS_00004401	0	0	0	0	0	0
TCONS_00004402	0	0	0	0	0	0
TCONS_00004404	0	0.000306276	0.000343918	0	0.000364547	0.000339158
TCONS_00004406	0	0	0	0	0	0
TCONS_00004408	0	0	0	0	0	0
TCONS_00004409	0	0.0984723	0	0	0.0772941	0
TCONS_00004412	0	0	0	0	6.48452e-05	0
TCONS_00004415	0	0	0	0	0	0
TCONS_00004417	0	0	0	0	0	6.99999e-05
TCONS_00004420	0	0.000132752	0.00014973	0	0	0.000141433
TCONS_00004423	0	0.000746516	0	0	0	0
TCONS_00004425	6.73171e-05	5.59494e-05	0	5.27433e-05	5.77807e-05	4.60013e-05
TCONS_00004428	0	0	0	0	0	0
TCONS_00004432	0.38897	0.179686	0.251979	0.266339	0.13965	0.471622
TCONS_00004434	0	0	0	0	0	0
TCONS_00004438	0	0	4.40376e-05	0	4.00929e-05	0
TCONS_00004443	0	0	0	0.499689	0	0.276249
TCONS_00004444	0	0	0	0.00201056	0.00127765	0.00130306
TCONS_00004447	0	0	0	0	0	0
TCONS_00004448	0	0	0	0	0	0
TCONS_00004450	0	0	0	0	0	0
TCONS_00004451	0	0.000316182	0.171858	0.000662674	0.000811291	0.0340774
TCONS_00004457	0	0	0	0	0	0
TCONS_00004460	0	0	0	0	0	0
TCONS_00004461	0	0	0	0	0	0
TCONS_00004463	0	3.71498e-05	4.59363e-05	0	5.56249e-05	4.34655e-05
TCONS_00004467	0	0	0	0.178198	0	0
TCONS_00004469	14.8397	12.7769	0.220008	18.9373	17.233	0.152784
TCONS_00004472	0	0	0	0	0	0
TCONS_00004474	0	0	0.017039	0	0	0
TCONS_00004476	0	0	0	0	0	0
TCONS_00004477	0	0	0	0	0	0
TCONS_00004479	0	0	0	0	0	0
TCONS_00004480	0	0	0	0	0	0
TCONS_00004484	0	0	0	0	0	0
TCONS_00004487	0	0	0	0	0	0
TCONS_00004489	0	0	0	0	0	0
TCONS_00004491	0	0	1.19282	0	0	0
TCONS_00004492	0	0	0	0	0	0
TCONS_00004494	0	0	0.200185	0	0	0
TCONS_00004498	0	7.62039e-05	0	0	0	0
TCONS_00004501	0	8.4982e-06	0	1.70461e-05	0	0
TCONS_00004504	0.000516095	0.000352421	0.000443104	0.000429578	0.000646623	0.000464724
TCONS_00004507	0	0	0	0	0	0
TCONS_00004508	0	0	0	0	0	0
TCONS_00004509	0	0	0	0	0	0
TCONS_00004511	0	0	0	0.052044	0	0
TCONS_00004515	2.77379e-05	3.31925e-05	3.57722e-05	0	0	4.88248e-05
TCONS_00004518	0	0	0	0	0	0
TCONS_00004519	0	0	0.000142798	8.66831e-05	0	0.000138731
TCONS_00004523	0.000435274	0.000371126	9.49079e-05	0.0171547	0.000430113	0.000418435
TCONS_00004526	0	0	0	0	0	0
TCONS_00004528	0	0	0	0	0	0.0565012
TCONS_00004529	0	0	0	0	0	0
TCONS_00004531	0	0	0	0	0	0
TCONS_00004532	0	0	0	0	0	0
TCONS_00004534	0	0	0	0	0	0
TCONS_00004536	0	3.38748e-05	0	0	0	0
TCONS_00004538	0	0	0	0	0	0
TCONS_00004541	0	0	0	0	0	0
TCONS_00004542	0	0	0	0	0	0
TCONS_00004544	0	0	0	0	0	0
TCONS_00004546	0	0	0	0	0	0
TCONS_00004549	0	0.000437633	0.000865443	0.000556784	0	0.000834532
TCONS_00004552	0.844732	0.558047	1.05157	0.122214	0.908233	0
TCONS_00004555	0	0	0	0	0	0
TCONS_00004557	0	0	0	0	0	0
TCONS_00004560	0	0	1.34673e-05	0	0	0.10799
TCONS_00004563	0.466825	0.085969	0.161512	0.283916	0.187318	0.0569254
TCONS_00004565	0	0	0	0.0406989	0.0303798	0
TCONS_00004568	0	0	0.18988	0	0.0895803	0
TCONS_00004569	19.5017	9.71798	12.4209	12.7163	5.20031	12.7306
TCONS_00004570	0	0	0	0	0	0
TCONS_00004574	0	0	0	0	0	0
TCONS_00004576	0	0.068503	0.0337673	0	0	0
TCONS_00004579	0	0.0758681	0	0	0	0
TCONS_00004582	0	0	0	0	0	0
TCONS_00004586	0	0	0	0	0	0
TCONS_00004588	0	0	0	0	0	0
TCONS_00004591	0.269618	0	0	0.75677	0	0
TCONS_00004596	0	0	0	0	0	0
TCONS_00004599	0	0	0	0	0	0
TCONS_00004604	3.07251	0.301208	0	1.13678	0.970232	0.880922
TCONS_00004605	0	0	0	0	0	0
TCONS_00004608	0	0	0	0	0	0
TCONS_00004610	0	0.0439383	0.0330376	0.025531	0	0.0153655
TCONS_00004612	0	0	0	0	0	0
TCONS_00004614	0	0	0	0	0	0
TCONS_00004616	0	0	0	0	0	0
TCONS_00004620	5.42133	0.00115168	0.650764	0.000602176	0	0
TCONS_00004621	0	0	0	0	0	0
TCONS_00004626	0	0	0	0	0	0
TCONS_00004631	0	0	0	0	0	0
TCONS_00004634	0	0	0	0	0	0
TCONS_00004646	0	0.05331	0.147699	0.0916742	0.133726	0.146514
TCONS_00004648	0	0	0	0	0	0
TCONS_00004649	0	0	0	0	0	0
TCONS_00004650	0	0	0	0	0	0
TCONS_00004653	0	0	0.395467	0	3.55247e-05	4.79672e-05
TCONS_00004658	0	0.00428077	0.017909	0.00576716	0	0.0141859
TCONS_00004662	0	0	0	0	0	0
TCONS_00004664	0	0	0	0	0	0
TCONS_00004665	0	0	0	0	0	0
TCONS_00004666	0	0.0859077	0.0273185	0.129566	0	0.0503424
TCONS_00004670	0	0	0	0	0	0
TCONS_00004671	0	0	0	0	0.0729773	0.244327
TCONS_00004674	0	0	0	0	0	0
TCONS_00004675	0	0.0112578	0	0	0	0
TCONS_00004677	0	0	0	0	0	0
TCONS_00004679	0	0	0	0	0	0
TCONS_00004680	0	0	0	0	0	0
TCONS_00004681	0	0	0	0	0	3.53569e-05
TCONS_00004685	0	0	0	0	0	0
TCONS_00004687	0	0	0	0	0	0
TCONS_00004689	4.18561	1.50307	3.9121	1.9105	1.80654	3.10742
TCONS_00004699	0	0	0	0	0	0
TCONS_00004702	0.290578	0	0.129275	0	1.05438e-05	1.16804e-05
TCONS_00004704	0	0	0	0	0	0
TCONS_00004707	0	3.34939	0	0	0	0
TCONS_00004708	0	0	0	0	0.347971	0.936789
TCONS_00004710	0	0.00383727	0	0	0.00608531	0
TCONS_00004713	0	0	0	0	0	0
TCONS_00004716	0	0	0	0	0	0
TCONS_00004718	0	0	0	0	0	0
TCONS_00004720	0	0.0591015	0	0	0	0
TCONS_00004723	0	0	0	0	0	0
TCONS_00004724	0	0	0	0	0	0
TCONS_00004725	9.40664	0.521679	0.401976	4.98301	1.37517	0.923909
TCONS_00004726	0	0	0	0	0	0
TCONS_00004727	0	0	0	0	0	0
TCONS_00004729	0	0	0	0.801915	0.488246	0
TCONS_00004731	0	0	0	0	0	0
TCONS_00004733	45.0638	4.42259	0.497605	17.6694	5.52588	0.470558
TCONS_00004735	0.000153478	0	0	0	0	0
TCONS_00004737	0.0450006	0.013929	0.0616776	0.0207706	0.0229639	0.0493294
TCONS_00004739	0	0	0	0	0	0
TCONS_00004741	0	0	0	0	0	0
TCONS_00004743	0	0	0	0	0	0
TCONS_00004746	0	0	0	0	0	0
TCONS_00004748	2.03592	5.10017	4.94849	0.815537	3.64615	3.16709
TCONS_00004750	0	0	0	0	0	0
TCONS_00004751	0	0	0	0	0	0
TCONS_00004757	0	0	0	0	0	0
TCONS_00004760	0	0	0	0	0	0
TCONS_00004763	0	1.28198e-05	3.15293e-05	8.21351e-05	0	0
TCONS_00004767	0	0	0	0	0	0
TCONS_00004770	0	0	0	0	0	0
TCONS_00004776	0	0	0	0	0	0
TCONS_00004778	0	0	0	0	0	0
TCONS_00004780	6.49634	2.70573	1.48017	4.83333	2.50462	0.692149
TCONS_00004784	0	2.27076e-06	0	0	0	0
TCONS_00004786	0	0	0	0	0	0.0229342
TCONS_00004792	0	0	0	0	0	0
TCONS_00004795	0	0	0	0	0	0
TCONS_00004797	0	0	0	0	0	0
TCONS_00004799	0	0	0	0	0	0
TCONS_00004800	0	0	0	2.32659e-05	0	0
TCONS_00004803	0	0	0	0	0	0
TCONS_00004806	0	0	0	0	0	0
TCONS_00004809	0	0	0	0	0	0
TCONS_00004813	0.0229197	0	0	0.107277	0.0148572	0.0745796
TCONS_00004817	2.09752e-05	0	0	2.45145e-05	0	0
TCONS_00004821	0	0	0	0	0	0
TCONS_00004822	0	5.86733e-05	0	0	0	0.000129668
TCONS_00004825	0	0	0.0572884	0	0.211791	0.528604
TCONS_00004828	0	0.000646909	0	0.000811598	0.000784001	0.000581077
TCONS_00004831	0	0	0	0	0	0
TCONS_00004833	0	0	0	0	0	0
TCONS_00004835	0	0	0	0	0	0
TCONS_00004838	0	0	0	0	0	0
TCONS_00004840	0	0	1.8337e-05	1.73259e-05	0.000453022	0.000103957
TCONS_00004847	0.0373302	0	0.0392841	0.0755723	0	0
TCONS_00004849	0	0	0	0	0	0
TCONS_00004851	0	0	0	0	0	0
TCONS_00004853	0	0	0	0	0	0
TCONS_00004855	0	0	0	0	0	0
TCONS_00004856	0	0	0	0	0	0
TCONS_00004857	0	0	0	0	0	0
TCONS_00004863	0	0.0585708	0.0191716	0	0.0677632	0
TCONS_00004866	0	0	0	0	0	0
TCONS_00004867	0	0	0	0	0	0
TCONS_00004870	0	0	0	0	0	0
TCONS_00004872	0.000495564	0.000128447	0.000166953	0.00025735	0.000153002	0.000490661
TCONS_00004875	0.0142638	0	0.0139403	0.0285133	0.0301384	0
TCONS_00004879	0	0	0	0	0	0
TCONS_00004881	0	0	0	0	0.000305711	0
TCONS_00004885	0	0	0	0	0	0
TCONS_00004888	0	0	0	0	0	0
TCONS_00004893	0	0	0	0	0	0
TCONS_00004896	0	0	0	0	0	0
TCONS_00004898	0	0.000527002	0.000541755	0	0.000997029	0
TCONS_00004903	0	0	0	0	0	0
TCONS_00004905	0	0	0	0	0	0
TCONS_00004907	0.348151	1.00233	1.56972	0.0858958	0.755753	0.390356
TCONS_00004909	0	0	0	0	0	0
TCONS_00004911	0	0	0	0	0	0
TCONS_00004913	0	0	0	0	0	0
TCONS_00004914	0	0	0	0	0	0
TCONS_00004915	0	0	0	0	0	0
TCONS_00004916	0	0	0	0	0	0
TCONS_00004917	0	0	0	0	0	0
TCONS_00004919	0	0	0	0	0	0
TCONS_00004922	0	0	0	0	0	0
TCONS_00004923	0	0	0	0	0	0
TCONS_00004925	0	0	0	0	0	0
TCONS_00004926	0	0	5.39573e-06	0	0	0
TCONS_00004930	0	0	0	0	0	0
TCONS_00004933	0	0	0	0	0	0
TCONS_00004938	0	0	0	0	0	0
TCONS_00004942	0	0	0	0	0	0
TCONS_00004943	0	0	0	0	0	0
TCONS_00004945	0.654522	0.340834	0.217841	0.72065	0.590932	0
TCONS_00004947	0	0	0	0	0	0
TCONS_00004949	0	0	0	0	0	0
TCONS_00004951	0.000155922	18.2156	24.1512	0.541579	53.5171	15.1555
TCONS_00004954	0	0	0	0	0	0
TCONS_00004955	0	0	0	0.102987	0.0342345	9.55135e-06
TCONS_00004958	0	0	0	0	0	0
TCONS_00004963	0	0.00168307	0.68066	1.6452e-05	0.000489281	0.000157909
TCONS_00004966	0	0	0	0	0	0
TCONS_00004967	0	0	0.000142802	0.000128793	0.313697	0
TCONS_00004969	0	0	0	0	0	0
TCONS_00004973	0	0.0622943	0	0	0	0
TCONS_00004979	0	0	0	0	0	0
TCONS_00004981	0	0.0454841	0	0.146506	0.000103254	0
TCONS_00004988	0	0	0	0	0	0
TCONS_00004993	2.74299	8.16563	5.13199	1.65962	15.0592	20.4993
TCONS_00004994	0	0	0	0	0	0
TCONS_00004996	0	0	0	0	0	0
TCONS_00005008	0	0	0	0	0	0
TCONS_00005012	0	0	0	0	0	0
TCONS_00005013	2.10449	0	0	0.419123	0.452915	0
TCONS_00005015	0	0	0	0	0	0
TCONS_00005016	0	0	0	0	0	0
TCONS_00005019	0	0	0	0	0	0
TCONS_00005022	0	0	0	0	0	0
TCONS_00005025	0	0	0	0	0	0
TCONS_00005028	0	0	0	0	0	0
TCONS_00005031	0	0	0	0	0	0
TCONS_00005032	0	0	7.70248e-05	0	0	8.47837e-05
TCONS_00005034	0	6.68428e-07	0	0	0	0
TCONS_00005040	0.143501	0	0	0.532298	0	0
TCONS_00005043	0.0789145	0	0	0.131562	0.0304038	0
TCONS_00005046	0	0	0	0	0	0
TCONS_00005048	0.142516	0.174264	0	0.328812	0.09882	0
TCONS_00005049	0	0	0	0	0	0
TCONS_00005050	0.000375566	0.000964005	0.00103217	0.000425355	0.000323927	0
TCONS_00005053	0	0	0	0	0	0
TCONS_00005055	0	0	0	0	0	0
TCONS_00005069	0	0	0	0	0	0
TCONS_00005071	0	0	0	0	0	0
TCONS_00005074	1.53192	0.962806	0.903998	1.82889	1.83027	0.98965
TCONS_00005076	0	0	0	0	0	0
TCONS_00005081	2199.82	682.161	516.205	1336.59	749.346	763.861
TCONS_00005082	0	0.000220636	0	0	0.000290915	0
TCONS_00005085	0	2.43348e-05	2.98257e-05	0	3.1238e-05	4.18984e-05
TCONS_00005087	0	0	0	0	0	0
TCONS_00005089	0	0	0	0	0	0
TCONS_00005091	86.7045	3.04504	0.603641	49.5158	6.23198	1.16908
TCONS_00005092	0	0	0	0	0	0
TCONS_00005093	0	0	0	0	0	0
TCONS_00005094	0	0	0.0334059	0	0.0386909	0
TCONS_00005099	0	0	0	0	0	0
TCONS_00005100	0	0	0	0	0	0
TCONS_00005101	0	0	0	0	0	0
TCONS_00005104	0	0	0	0	0	0
TCONS_00005105	0	0	0	0	0	0
TCONS_00005108	0	0	0	0	0	0
TCONS_00005113	0	0	0.10287	0	0	0
TCONS_00005117	0	1.28377	0	0	0	0
TCONS_00005118	0.000146035	0.000149654	0.000120986	0	0	0.000163866
TCONS_00005120	1.25483e-05	0.000101947	0.055692	9.24972e-06	0.0639185	0
TCONS_00005124	0.257191	0	0	0	0	0
TCONS_00005126	5.77936e-07	0	0	0	0	0
TCONS_00005128	0	0	0	0	0	0
TCONS_00005129	0	0	0.0408655	0	0.0198711	0.131739
TCONS_00005131	0	0	0	0	0	0
TCONS_00005132	0	0	0	4.86908	0	0
TCONS_00005133	0	0.0450311	0.0777716	0.0604527	0.117257	0.0736316
TCONS_00005136	0.284456	20.0072	31.8611	14.2038	17.8235	51.9729
TCONS_00005137	0	0	0	0	0	0
TCONS_00005140	0	0	0	0	0	0
TCONS_00005143	0	0	0	0	0	0
TCONS_00005144	0	0	0	0	0	0
TCONS_00005147	0	0	0	7.88356e-05	0	0
TCONS_00005150	0	0	0	0	0	0
TCONS_00005152	0	0	0	0	0	0
TCONS_00005154	0	0	0	0	0	0
TCONS_00005155	0	0	0	0	0	0
TCONS_00005157	0	0	0	0	0	0
TCONS_00005158	0	0	0	0	0	0
TCONS_00005160	0	0.0897247	0.0574448	0.0222058	0.92984	0.957305
TCONS_00005161	0	0	0	0	0	0
TCONS_00005163	0	0	0	0	0	0
TCONS_00005165	0.00364672	0.00628746	0.00100083	0.00439258	0	0
TCONS_00005169	0.124859	0.0523469	0.0534055	0.0774566	0.0415896	0.0935186
TCONS_00005171	0	0	0	0	0	0
TCONS_00005172	0	0	0	0	0	0
TCONS_00005173	0	0	0	0	0	0
TCONS_00005176	4.01883	27.7064	18.8743	3.50064	64.5536	75.0829
TCONS_00005177	0	0.0562713	0.115715	0	0.431184	0.102602
TCONS_00005181	0	0	0	0	0	0
TCONS_00005182	3.00357e-05	2.51401e-05	2.33467e-05	3.00622e-05	2.87199e-05	2.4328e-05
TCONS_00005185	0	0	0	0	0	0
TCONS_00005186	0	0	0	0	0	0
TCONS_00005189	0	0	0	0	0	0
TCONS_00005191	0	0.105685	0.0111653	0	0	0
TCONS_00005193	0	0	0	0	0	0
TCONS_00005203	0	0.0124079	0.000268189	0.000208085	0	0.0279313
TCONS_00005205	0	0.04611	0.125892	0	0	0
TCONS_00005207	0	0	0	0	0	0
TCONS_00005208	0.0513022	0.044811	0.0737772	0.0835149	0.112014	0
TCONS_00005209	0	0	0.287534	0.314053	0.638983	0
TCONS_00005212	0	0	0	0	0	0
TCONS_00005215	0	0	0	0.0919343	0.125998	0
TCONS_00005217	0	0	0	0	0	0
TCONS_00005218	0	0	0	0	0	0
TCONS_00005219	0	0	0	0	0	0
TCONS_00005222	0	0	0	0	0	0
[truncated: 36,455 more rows]
