# Supplementary material for: Transcriptomic Analysis Reveals the Role of Long Non-Coding RNAs in Response to Drought Stress in Tibetan Hulless Barley
Source: Biology (Basel). 2025 Jun 20;14(7):737. doi: 10.3390/biology14070737 (PMC12292109; doi:10.3390/biology14070737)
Supplement: Supplementary file 1 [file biology-14-00737-s001.zip › Table S13. Number of DElncRNA-PCG pairs in different treatment groups.xlsx]

## Sheet: Sheet1
Table S13. Number of DElncRNA-PCG pairs in different treatment groups.
Group	Number		LncRNA	PCG
T0 vs T1	10		TCONS_00055204	TCONS_00054963
T0 vs T5	13		TCONS_00128626	TCONS_00128625
S0 vs S1	28		TCONS_00004693	TCONS_00004595
S0 vs S5	28		TCONS_00131176	TCONS_00131148
			TCONS_00022050	TCONS_00021858
			TCONS_00093746	TCONS_00093650
			TCONS_00122975	TCONS_00122974
			TCONS_00024004	TCONS_00023931
			TCONS_00028713	TCONS_00028706
			TCONS_00026388	TCONS_00026318
			TCONS_00104282	TCONS_00104274
			TCONS_00014169	TCONS_00014164
			TCONS_00035694	TCONS_00035696
			TCONS_00082545	TCONS_00082483
			TCONS_00037388	TCONS_00037268
			TCONS_00118699	TCONS_00118678
			TCONS_00089176	TCONS_00089133
			TCONS_00051036	TCONS_00051001
			TCONS_00070789	TCONS_00070732
			TCONS_00003851	TCONS_00003692
			TCONS_00106699	TCONS_00106685
			TCONS_00125199	TCONS_00125159
			TCONS_00097855	TCONS_00097816
			TCONS_00020976	TCONS_00020977
			TCONS_00106220	TCONS_00106206
			TCONS_00038210	TCONS_00038131
			TCONS_00092913	TCONS_00092911
			TCONS_00064656	TCONS_00064655
			TCONS_00010542	TCONS_00010270
			TCONS_00059292	TCONS_00059229
			TCONS_00015047	TCONS_00015046
			TCONS_00079190	TCONS_00079158
			TCONS_00070785	TCONS_00070652
			TCONS_00018723	TCONS_00018702
			TCONS_00019384	TCONS_00019383
			TCONS_00017583	TCONS_00017438
			TCONS_00023630	TCONS_00023475
			TCONS_00116873	TCONS_00116856
			TCONS_00122538	TCONS_00122522
			TCONS_00067298	TCONS_00067269
			TCONS_00012417	TCONS_00012171
			TCONS_00104181	TCONS_00104142
			TCONS_00131315	TCONS_00131305
			TCONS_00004431	TCONS_00004361
			TCONS_00005345	TCONS_00005246
			TCONS_00077262	TCONS_00077176
			TCONS_00023895	TCONS_00023862
			TCONS_00079580	TCONS_00079501
			TCONS_00123546	TCONS_00123509
			TCONS_00039473	TCONS_00039383
			TCONS_00064502	TCONS_00064284
			TCONS_00113098	TCONS_00113013
			TCONS_00060403	TCONS_00060357
			TCONS_00003240	TCONS_00002919
			TCONS_00036109	TCONS_00035994
			TCONS_00007044	TCONS_00006968
			TCONS_00107383	TCONS_00107458
			TCONS_00077387	TCONS_00077361
			TCONS_00052116	TCONS_00051940
			TCONS_00108852	TCONS_00108813
			TCONS_00046972	TCONS_00046804
			TCONS_00034732	TCONS_00034466
			TCONS_00085218	TCONS_00085215
			TCONS_00071826	TCONS_00071762
			TCONS_00034730	TCONS_00034581
			TCONS_00052118	TCONS_00051991
			TCONS_00087185	TCONS_00087062
			TCONS_00060327	TCONS_00060326
			TCONS_00072211	TCONS_00072072
			TCONS_00117806	TCONS_00117814
			TCONS_00052734	TCONS_00052736
			TCONS_00079665	TCONS_00079645
			TCONS_00020799	TCONS_00020805
			TCONS_00129712	TCONS_00129708
			TCONS_00099675	TCONS_00099646
			TCONS_00103626	TCONS_00103573
			TCONS_00077059	TCONS_00077050
			TCONS_00040035	TCONS_00040027
			TCONS_00062267	TCONS_00062254
			TCONS_00025211	TCONS_00024900
			TCONS_00077041	TCONS_00076970
			TCONS_00093748	TCONS_00093686
			TCONS_00002745	TCONS_00002325
			TCONS_00114274	TCONS_00114247
			TCONS_00091723	TCONS_00091592
