# Supplementary material for: Transcriptomic Analysis Reveals the Role of Long Non-Coding RNAs in Response to Drought Stress in Tibetan Hulless Barley
Source: Biology (Basel). 2025 Jun 20;14(7):737. doi: 10.3390/biology14070737 (PMC12292109; doi:10.3390/biology14070737)
Supplement: Supplementary file 1 [file biology-14-00737-s001.zip › Table S14. The expression patterns of DEPCGs of DElncRNA.xlsx]

## Sheet: Sheet1
Table S14.The expression pattern DEPCGs of DElncRNAs.
PCG	T0	T1	T5	S0	S1	S5
TCONS_00002325	0	0	1.94039	0	1.37587	4.30701
TCONS_00002919	22.4521	90.5556	31.406	28.0582	225.283	62.6674
TCONS_00003692	0	0.660948	1.74078	1.46916	1.26971	0.852287
TCONS_00004595	74.1723	3.835	0.849659	47.8375	5.30359	1.49586
TCONS_00005246	0	3.45991	1.207	0	17.5325	18.0525
TCONS_00006968	0	1.0771	0.855327	0	3.29523	4.32608
TCONS_00014164	0	0.434096	1.6732	0.280474	0.894518	0.407068
TCONS_00017184	3.91081	0	0	0	3.59851	0
TCONS_00020805	0.164939	3.43757	3.81145	2.05429	18.5038	44.916
TCONS_00020977	0	0.210525	0.128828	2.66261	3.02334	0
TCONS_00021858	0	25.1894	3.28423	0	0	12.3963
TCONS_00023862	0	19.0056	27.9509	0	40.7043	55.1315
TCONS_00023924	25.5389	163.106	98.0321	15.3226	339.591	434.952
TCONS_00023931	1.84925	18.2771	27.6006	1.45761	7.50811	18.1212
TCONS_00024900	21.7983	46.0343	305.914	10.1815	17.3791	379.59
TCONS_00026318	0	1.63548	1.57472	0.341475	4.5219	11.2414
TCONS_00028706	4.22101	0.000170615	0	0.256379	0	0
TCONS_00034463	1.293	2.76353	2.65943	0.470216	3.52655	2.2443
TCONS_00034466	7.78351	25.3479	14.4876	12.4153	70.9458	45.55
TCONS_00034581	2.16483	4.57337	0	0	2.78454	1.79865
TCONS_00035696	30.9314	3.43136	0	35.177	2.81434	0
TCONS_00035994	0	0.390688	2.36068	0	1.78739	16.9
TCONS_00037268	0	0	2.88284	0	0.251004	1.79224
TCONS_00039383	48.1915	293.377	85.785	45.0584	438.665	366.441
TCONS_00040027	0.557822	5.07207	15.34	2.03923	5.93445	23.0452
TCONS_00046804	18.3059	1.05702	1.24105	14.2567	1.81366	0.530394
TCONS_00051001	34.3359	15.3482	1.79749	19.5409	17.1929	5.56989
TCONS_00051940	39.0907	1.52832	0	21.587	2.9985	0.406508
TCONS_00051991	0.109623	3.39632	0.247803	0.161494	13.9787	0.818752
TCONS_00052736	6.49341	0.191416	0	7.66585	0.245559	0
TCONS_00054963	0	6.10345	2.24951	0.0893118	75.5315	57.5911
TCONS_00060324	1.90291	0.434317	0	1.51967	0	0
TCONS_00060326	1.73814	0.361485	0	2.99918	1.33029	0
TCONS_00060357	0	1.34636	0.394889	0	1.86465	3.05213
TCONS_00062254	8.15557	23.2498	89.95	2.67854	22.2638	172.456
TCONS_00064284	0.664266	7.76764	3.07232	2.32794	26.9224	20.517
TCONS_00070732	2.27235	0.000113373	0.000419441	0.000261759	0.000199693	0
TCONS_00071762	0.677443	2.92235	1.51457	0.860295	16.726	7.31158
TCONS_00072072	0	0	0	0	0.804836	10.3156
TCONS_00072163	3.1533	208.655	615.976	2.2533	216.162	1397.2
TCONS_00076970	15.2524	112.027	163.507	13.278	63.422	444.836
TCONS_00077050	19.9234	7.14413	1.15723	15.2028	4.79103	1.41665
TCONS_00077114	3.47856	1.35415	0.478616	0	1.59963	2.54267
TCONS_00077176	0.331707	7.28506	2.43815	0	23.7731	23.8492
TCONS_00077361	5.23267	39.2428	40.0521	9.38818	65.8564	80.2186
TCONS_00079501	20.1763	100.499	50.7816	6.74732	143.867	58.421
TCONS_00079645	11.186	11.6525	14.9184	4.22411	26.5481	103.162
TCONS_00082483	7.19857	20.0385	280.685	2.44056	7.33477	65.2441
TCONS_00085215	388.016	30.4201	2.98122	159.8	35.7636	9.1091
TCONS_00087062	0	0	3.07536	0	0.5394	3.9396
TCONS_00089133	1.20616	0.708201	0	6.26844	1.72161	0.147952
TCONS_00091592	1.88144	10.0026	21.9161	3.62755	21.0575	32.549
TCONS_00093650	1.7209	0	4.31546	7.49125	1.94084	2.41684
TCONS_00093686	0	0.311685	0	0	0.359459	4.61
TCONS_00099646	4.58473	2.02881	0.218264	2.2506	0.0513094	0
TCONS_00103573	0.620402	0.401962	111.821	0.705993	2.31684	74.3108
TCONS_00104274	909.231	252.598	13.5026	630.229	260.773	62.7228
TCONS_00106685	0	0.000522345	5.84839	0	0	0
TCONS_00107458	0.589221	2.39788	1.09079	0	3.16594	0
TCONS_00108813	0.0500246	1.4598	0.812803	0.336746	10.5039	1.18253
TCONS_00113013	1.84765	15.4778	7.39873	2.14106	18.0951	19.0273
TCONS_00114247	0.754795	16.7592	21.1255	2.16948	57.5107	39.742
TCONS_00117814	0.868944	0.451145	0.258367	2.36877	0.36439	0
TCONS_00118678	2.02194	1.34948	0	0.212494	0.196543	0.268683
TCONS_00122974	15.7946	132.359	343.764	6.70522	342.651	841.189
TCONS_00123509	3.77835E-06	1.39847	0.264607	0	2.68408	1.79413
TCONS_00125159	3.07451	85.1336	268.053	3.62293	108.653	731.575
TCONS_00128625	1.70516	0	0	1.12075	0.749423	0.168878
TCONS_00129708	6.22357	20.2483	51.0683	3.21661	12.0812	67.2375
TCONS_00131148	106.577	11.693	9.54675	82.1639	28.3868	22.7101
