# Supplementary material for: Transcriptomic Analysis Reveals the Role of Long Non-Coding RNAs in Response to Drought Stress in Tibetan Hulless Barley
Source: Biology (Basel). 2025 Jun 20;14(7):737. doi: 10.3390/biology14070737 (PMC12292109; doi:10.3390/biology14070737)
Supplement: Supplementary file 1 [file biology-14-00737-s001.zip › Table S15. Expression profile and function annotated of 12 co-expressed lncRNA-PCGs pairs under different drought treatment conditions.xlsx]

## Sheet: Sheet1
Table S15. Expression profile and function annotated of 12 co-expressed lncRNA-PCGs pairs under different drought treatment conditions.
LncRNA and Targe PCG	T0	T1	T5	S0	S1	S5
TCONS_00118699	22.5494	1.87912	0	0	4.92997	3.08123
D1007_56089 (hypotential protein)	2.02194	1.34948	0	0.212494	0.196543	0.268683
TCONS_00099675	12.1538	8.01044	0.855654	3.94126	0.362342	0
D1007_46973(putative anion transporter 2, chloroplastic)	2.42382	1.73464	0.0327501	0.579287	0.327838	0
TCONS_00051036	7.32895	2.70473	0	4.4576	0.343356	0
D1007_24041(cellulose synthase 8)	34.3359	15.3482	1.79749	19.5409	17.1929	5.56989
TCONS_00004693	4.11134	0	1.75716	5.20394	0	0
D1007_02105(ZF-HD transcription factor)	74.1723	3.835	0.849659	47.8375	5.30359	1.49586
TCONS_00020976	0	2.02691	0.259611	4.04741	4.88221	0
D1007_09804(putative disease resistance protein RGA1)	0	0.210525	0.128828	2.66261	3.02334	0
TCONS_00023895	2.8557	1.9038	12.867	0	9.36511	12.4868
D1007_11257 (hypotential protein)	0	19.0056	27.9509	0	40.7043	55.1315
TCONS_00060403	1.15264	1.72896	1.21723	0	1.89001	4.72504
D1007_28477(Myb3)	0	1.34636	0.394889	0	1.86465	3.05213
TCONS_00122975	0	6.84309	4.04688	0	15.2602	63.9581
D1007_58167(Triticum aestivum gliadin)	15.7946	132.359	343.764	6.70522	342.651	841.189
TCONS_00026388	0	0.433927	1.53969	0	1.70765	11.5266
D1007_12461(MAD1-like)	0	1.63548	1.57472	0.341475	4.5219	11.2414
TCONS_00071826	0	0	0	0	19.3306	10.068
D1007_33860(putative glutathione S-transferase GSTU6)	0.677443	2.92235	1.51457	0.860295	16.726	7.31158
TCONS_00108852	0	1.60221	0.902394	0	21.0174	2.62717
D1007_51314(UDP-glycosyltransferase 73C10-ike)	0.0500246	1.4598	0.812803	0.336746	10.5039	1.18253
TCONS_00055204	0	2.97355	1.07663	0	11.1447	6.96546
D1007_25929(ethylene-responsive transcription factor ERF109-like)	0	6.10345	2.24951	0.0893118	75.5315	57.5911
