# Supplementary material for: Transcriptomic Analysis Reveals the Role of Long Non-Coding RNAs in Response to Drought Stress in Tibetan Hulless Barley
Source: Biology (Basel). 2025 Jun 20;14(7):737. doi: 10.3390/biology14070737 (PMC12292109; doi:10.3390/biology14070737)
Supplement: Supplementary file 1 [file biology-14-00737-s001.zip › Table S2. Molecular length characteristics of IncRNAs.xlsx]

## Sheet: Sheet1
Table S2. Molecular length characteristics of IncRNAs.
Length	Number
200~399	1077
400~599	803
600~799	459
800~999	223
1000~1199	119
1200~1399	56
1400~1599	40
1600~1799	32
1800~1999	33
2000~2999	25
3000	10
