# Supplementary material for: Transcriptomic Analysis Reveals the Role of Long Non-Coding RNAs in Response to Drought Stress in Tibetan Hulless Barley
Source: Biology (Basel). 2025 Jun 20;14(7):737. doi: 10.3390/biology14070737 (PMC12292109; doi:10.3390/biology14070737)
Supplement: Supplementary file 1 [file biology-14-00737-s001.zip › Table S3. Distribution pattern of exon numbers among IncRNAs.xlsx]

## Sheet: Sheet1
Table S3. Distribution pattern of exon numbers among IncRNAs.
Exon number	Number
1	1664
2	691
3	284
4	141
5	41
6	34
7	12
8	6
9	2
10	2
