# Supplementary material for: Transcriptomic Analysis Reveals the Role of Long Non-Coding RNAs in Response to Drought Stress in Tibetan Hulless Barley
Source: Biology (Basel). 2025 Jun 20;14(7):737. doi: 10.3390/biology14070737 (PMC12292109; doi:10.3390/biology14070737)
Supplement: Supplementary file 1 [file biology-14-00737-s001.zip › Table S4. Allocation of IncRNAs class code (i, o, u, j, x).xlsx]

## Sheet: Sheet1
Table S4. Allocation of IncRNAs class_code.
Class_code	Number
"u"	2812
"o"	21
"x"	35
"j"	9
"i"	0
