# Supplementary material for: Transcriptomic Analysis Reveals the Role of Long Non-Coding RNAs in Response to Drought Stress in Tibetan Hulless Barley
Source: Biology (Basel). 2025 Jun 20;14(7):737. doi: 10.3390/biology14070737 (PMC12292109; doi:10.3390/biology14070737)
Supplement: Supplementary file 1 [file biology-14-00737-s001.zip › Table S5. Unique and shared lncRNAs expressed in two cultivars of hulless barley.xlsx]

## Sheet: Sheet1
Table S5. Unique and shared lncRNAs expressed in two cultivars of hulless barley.
	T_unique	S_unique	Shared
1	TCONS_00025946	TCONS_00025946	TCONS_00058495
2	TCONS_00020431	TCONS_00020431	TCONS_00131614
3	TCONS_00125464	TCONS_00117987	TCONS_00131610
4	TCONS_00108012	TCONS_00125464	TCONS_00131611
5	TCONS_00090022	TCONS_00108012	TCONS_00058497
6	TCONS_00085916	TCONS_00052119	TCONS_00131613
7	TCONS_00111736	TCONS_00090022	TCONS_00058496
8	TCONS_00122465	TCONS_00085916	TCONS_00027755
9	TCONS_00051859	TCONS_00125944	TCONS_00072794
10	TCONS_00054473	TCONS_00054473	TCONS_00072795
11	TCONS_00059115	TCONS_00075590	TCONS_00025573
12	TCONS_00075590	TCONS_00009036	TCONS_00072797
13	TCONS_00009036	TCONS_00098286	TCONS_00073645
14	TCONS_00098286	TCONS_00078602	TCONS_00104481
15	TCONS_00009611	TCONS_00009611	TCONS_00082110
16	TCONS_00081208	TCONS_00102303	TCONS_00051859
17	TCONS_00102303	TCONS_00081208	TCONS_00087822
18	TCONS_00036980	TCONS_00036980	TCONS_00038873
19	TCONS_00077832	TCONS_00077832	TCONS_00131608
20	TCONS_00058495	TCONS_00058495	TCONS_00119980
21	TCONS_00111374	TCONS_00129394	TCONS_00119981
22	TCONS_00106441	TCONS_00088742	TCONS_00131603
23	TCONS_00092913	TCONS_00111374	TCONS_00038871
24	TCONS_00030592	TCONS_00097739	TCONS_00038870
25	TCONS_00095275	TCONS_00030592	TCONS_00005969
26	TCONS_00103217	TCONS_00082402	TCONS_00104495
27	TCONS_00046807	TCONS_00095275	TCONS_00107522
28	TCONS_00102371	TCONS_00040416	TCONS_00108852
29	TCONS_00101376	TCONS_00103217	TCONS_00082109
30	TCONS_00108434	TCONS_00046807	TCONS_00051861
31	TCONS_00026384	TCONS_00102371	TCONS_00128444
32	TCONS_00072275	TCONS_00016267	TCONS_00082107
33	TCONS_00110495	TCONS_00047392	TCONS_00128442
34	TCONS_00079996	TCONS_00101376	TCONS_00082106
35	TCONS_00076620	TCONS_00108434	TCONS_00038869
36	TCONS_00102305	TCONS_00104844	TCONS_00014439
37	TCONS_00002120	TCONS_00055203	TCONS_00062991
38	TCONS_00044464	TCONS_00072275	TCONS_00022052
39	TCONS_00058263	TCONS_00110495	TCONS_00039711
40	TCONS_00103410	TCONS_00079996	TCONS_00039715
41	TCONS_00059290	TCONS_00102305	TCONS_00116487
42	TCONS_00019780	TCONS_00002120	TCONS_00038867
43	TCONS_00014455	TCONS_00044464	TCONS_00036203
44	TCONS_00076831	TCONS_00044421	TCONS_00116004
45	TCONS_00090230	TCONS_00116378	TCONS_00095412
46	TCONS_00046054	TCONS_00059290	TCONS_00072331
47	TCONS_00130128	TCONS_00053145	TCONS_00024223
48	TCONS_00022968	TCONS_00019780	TCONS_00104024
49	TCONS_00080448	TCONS_00063261	TCONS_00072335
50	TCONS_00081825	TCONS_00014455	TCONS_00022049
51	TCONS_00001041	TCONS_00076831	TCONS_00024225
52	TCONS_00072797	TCONS_00090230	TCONS_00071006
53	TCONS_00116619	TCONS_00046054	TCONS_00029910
54	TCONS_00048685	TCONS_00130128	TCONS_00074518
55	TCONS_00057760	TCONS_00081825	TCONS_00046053
56	TCONS_00095466	TCONS_00080448	TCONS_00046054
57	TCONS_00131614	TCONS_00068136	TCONS_00083462
58	TCONS_00088159	TCONS_00001041	TCONS_00116494
59	TCONS_00036256	TCONS_00072797	TCONS_00095424
60	TCONS_00099324	TCONS_00116619	TCONS_00022028
61	TCONS_00063600	TCONS_00123652	TCONS_00091064
62	TCONS_00114708	TCONS_00016356	TCONS_00095423
63	TCONS_00085336	TCONS_00057760	TCONS_00106210
64	TCONS_00058164	TCONS_00095466	TCONS_00108873
65	TCONS_00104181	TCONS_00102818	TCONS_00052734
66	TCONS_00108723	TCONS_00131614	TCONS_00052735
67	TCONS_00022655	TCONS_00088159	TCONS_00108874
68	TCONS_00080690	TCONS_00012454	TCONS_00110706
69	TCONS_00090751	TCONS_00036256	TCONS_00010032
70	TCONS_00097298	TCONS_00063600	TCONS_00010031
71	TCONS_00001316	TCONS_00109486	TCONS_00113395
72	TCONS_00117533	TCONS_00058164	TCONS_00003744
73	TCONS_00042637	TCONS_00084942	TCONS_00003745
74	TCONS_00028532	TCONS_00108723	TCONS_00003743
75	TCONS_00025219	TCONS_00022655	TCONS_00022027
76	TCONS_00125604	TCONS_00080690	TCONS_00022025
77	TCONS_00097158	TCONS_00090751	TCONS_00034473
78	TCONS_00065347	TCONS_00021593	TCONS_00085685
79	TCONS_00037604	TCONS_00096827	TCONS_00085688
80	TCONS_00021838	TCONS_00001316	TCONS_00085689
81	TCONS_00025974	TCONS_00012702	TCONS_00112075
82	TCONS_00080512	TCONS_00042637	TCONS_00095495
83	TCONS_00044559	TCONS_00028532	TCONS_00096342
84	TCONS_00025671	TCONS_00104146	TCONS_00000244
85	TCONS_00024843	TCONS_00025219	TCONS_00095496
86	TCONS_00024009	TCONS_00044765	TCONS_00024673
87	TCONS_00062482	TCONS_00125604	TCONS_00023340
88	TCONS_00093454	TCONS_00097158	TCONS_00096341
89	TCONS_00056562	TCONS_00065347	TCONS_00120928
90	TCONS_00014439	TCONS_00037604	TCONS_00001573
91	TCONS_00019638	TCONS_00058904	TCONS_00075859
92	TCONS_00096388	TCONS_00025974	TCONS_00085693
93	TCONS_00013168	TCONS_00080512	TCONS_00085695
94	TCONS_00024479	TCONS_00025671	TCONS_00085652
95	TCONS_00080689	TCONS_00024843	TCONS_00082186
96	TCONS_00057984	TCONS_00111841	TCONS_00040306
97	TCONS_00089607	TCONS_00062482	TCONS_00087833
98	TCONS_00072638	TCONS_00093454	TCONS_00115111
99	TCONS_00080998	TCONS_00042159	TCONS_00086504
100	TCONS_00099675	TCONS_00113719	TCONS_00115112
101	TCONS_00007801	TCONS_00014439	TCONS_00042964
102	TCONS_00052344	TCONS_00000815	TCONS_00086989
103	TCONS_00011028	TCONS_00019638	TCONS_00115110
104	TCONS_00063605	TCONS_00012020	TCONS_00118624
105	TCONS_00004886	TCONS_00096388	TCONS_00024659
106	TCONS_00067936	TCONS_00074394	TCONS_00115113
107	TCONS_00078610	TCONS_00013168	TCONS_00024658
108	TCONS_00014489	TCONS_00087822	TCONS_00072381
109	TCONS_00019440	TCONS_00036895	TCONS_00095453
110	TCONS_00051514	TCONS_00109893	TCONS_00095454
111	TCONS_00018247	TCONS_00080689	TCONS_00124071
112	TCONS_00032856	TCONS_00057984	TCONS_00024660
113	TCONS_00104282	TCONS_00089607	TCONS_00072379
114	TCONS_00010542	TCONS_00080998	TCONS_00103133
115	TCONS_00091155	TCONS_00104462	TCONS_00049128
116	TCONS_00013908	TCONS_00019312	TCONS_00082176
117	TCONS_00030823	TCONS_00052344	TCONS_00086992
118	TCONS_00079336	TCONS_00102092	TCONS_00009035
119	TCONS_00054044	TCONS_00011028	TCONS_00085665
120	TCONS_00115682	TCONS_00063605	TCONS_00009034
121	TCONS_00086827	TCONS_00012413	TCONS_00009036
122	TCONS_00016964	TCONS_00004886	TCONS_00096319
123	TCONS_00096116	TCONS_00067936	TCONS_00051452
124	TCONS_00063220	TCONS_00078610	TCONS_00095466
125	TCONS_00130612	TCONS_00014489	TCONS_00094141
126	TCONS_00045799	TCONS_00019440	TCONS_00037956
127	TCONS_00041065	TCONS_00051514	TCONS_00102299
128	TCONS_00022793	TCONS_00032856	TCONS_00020290
129	TCONS_00029039	TCONS_00001467	TCONS_00108833
130	TCONS_00027610	TCONS_00104282	TCONS_00013526
131	TCONS_00059076	TCONS_00091155	TCONS_00105326
132	TCONS_00124897	TCONS_00023630	TCONS_00013985
133	TCONS_00035447	TCONS_00030823	TCONS_00038802
134	TCONS_00109509	TCONS_00099730	TCONS_00107906
135	TCONS_00081679	TCONS_00079336	TCONS_00010476
136	TCONS_00127376	TCONS_00078142	TCONS_00107905
137	TCONS_00116150	TCONS_00115682	TCONS_00037955
138	TCONS_00130906	TCONS_00086827	TCONS_00113354
139	TCONS_00067819	TCONS_00004697	TCONS_00113356
140	TCONS_00037006	TCONS_00016964	TCONS_00113355
141	TCONS_00028807	TCONS_00096675	TCONS_00112027
142	TCONS_00064181	TCONS_00130366	TCONS_00021130
143	TCONS_00057647	TCONS_00096116	TCONS_00021131
144	TCONS_00130804	TCONS_00063220	TCONS_00021133
145	TCONS_00122172	TCONS_00113097	TCONS_00025974
146	TCONS_00029975	TCONS_00128461	TCONS_00101376
147	TCONS_00095424	TCONS_00045799	TCONS_00100043
148	TCONS_00080080	TCONS_00041065	TCONS_00094190
149	TCONS_00035534	TCONS_00022793	TCONS_00089607
150	TCONS_00025210	TCONS_00029039	TCONS_00091920
151	TCONS_00077450	TCONS_00027610	TCONS_00089606
152	TCONS_00075036	TCONS_00059076	TCONS_00051471
153	TCONS_00012562	TCONS_00041067	TCONS_00116873
154	TCONS_00052112	TCONS_00124897	TCONS_00020271
155	TCONS_00100138	TCONS_00000121	TCONS_00117717
156	TCONS_00096341	TCONS_00022048	TCONS_00024633
157	TCONS_00016330	TCONS_00081679	TCONS_00034428
158	TCONS_00099076	TCONS_00127376	TCONS_00034427
159	TCONS_00026135	TCONS_00101016	TCONS_00020270
160	TCONS_00072448	TCONS_00130906	TCONS_00082187
161	TCONS_00033899	TCONS_00067819	TCONS_00067827
162	TCONS_00089439	TCONS_00044551	TCONS_00067822
163	TCONS_00004224	TCONS_00037006	TCONS_00008134
164	TCONS_00023950	TCONS_00028807	TCONS_00067821
165	TCONS_00081611	TCONS_00064181	TCONS_00085217
166	TCONS_00038869	TCONS_00130804	TCONS_00085218
167	TCONS_00082745	TCONS_00095424	TCONS_00067824
168	TCONS_00038630	TCONS_00077400	TCONS_00067823
169	TCONS_00086371	TCONS_00080080	TCONS_00025946
170	TCONS_00044865	TCONS_00085521	TCONS_00023766
171	TCONS_00072996	TCONS_00025210	TCONS_00020259
172	TCONS_00122751	TCONS_00077450	TCONS_00067829
173	TCONS_00110861	TCONS_00075036	TCONS_00095497
174	TCONS_00054885	TCONS_00012562	TCONS_00097201
175	TCONS_00028924	TCONS_00052112	TCONS_00097200
176	TCONS_00094611	TCONS_00027460	TCONS_00067830
177	TCONS_00039752	TCONS_00096341	TCONS_00126216
178	TCONS_00123806	TCONS_00102499	TCONS_00044717
179	TCONS_00008374	TCONS_00016330	TCONS_00062124
180	TCONS_00096674	TCONS_00099076	TCONS_00088736
181	TCONS_00023860	TCONS_00026135	TCONS_00030057
182	TCONS_00058168	TCONS_00089439	TCONS_00030056
183	TCONS_00050424	TCONS_00004224	TCONS_00067819
184	TCONS_00066753	TCONS_00123596	TCONS_00094178
185	TCONS_00045455	TCONS_00081611	TCONS_00094177
186	TCONS_00076929	TCONS_00023411	TCONS_00001988
187	TCONS_00038868	TCONS_00100565	TCONS_00094179
188	TCONS_00097385	TCONS_00038869	TCONS_00044718
189	TCONS_00086826	TCONS_00038630	TCONS_00055847
190	TCONS_00121390	TCONS_00086371	TCONS_00025943
191	TCONS_00057347	TCONS_00044865	TCONS_00025942
192	TCONS_00100043	TCONS_00072996	TCONS_00025941
193	TCONS_00025220	TCONS_00066098	TCONS_00050159
194	TCONS_00006862	TCONS_00110861	TCONS_00104437
195	TCONS_00089704	TCONS_00054885	TCONS_00067820
196	TCONS_00040107	TCONS_00023952	TCONS_00104439
197	TCONS_00068139	TCONS_00028924	TCONS_00088742
198	TCONS_00077261	TCONS_00113420	TCONS_00088741
199	TCONS_00016263	TCONS_00087184	TCONS_00095088
200	TCONS_00024032	TCONS_00068069	TCONS_00116815
201	TCONS_00063078	TCONS_00094611	TCONS_00052344
202	TCONS_00100503	TCONS_00034922	TCONS_00011756
203	TCONS_00055467	TCONS_00039752	TCONS_00011755
204	TCONS_00124397	TCONS_00123806	TCONS_00104846
205	TCONS_00009424	TCONS_00067297	TCONS_00089641
206	TCONS_00112769	TCONS_00096674	TCONS_00089642
207	TCONS_00073471	TCONS_00023860	TCONS_00126616
208	TCONS_00082344	TCONS_00110491	TCONS_00029040
209	TCONS_00094178	TCONS_00050424	TCONS_00104847
210	TCONS_00002322	TCONS_00058168	TCONS_00051033
211	TCONS_00010476	TCONS_00025204	TCONS_00030032
212	TCONS_00014033	TCONS_00031926	TCONS_00051034
213	TCONS_00085057	TCONS_00045455	TCONS_00002813
214	TCONS_00118766	TCONS_00076929	TCONS_00030031
215	TCONS_00047049	TCONS_00086826	TCONS_00030030
216	TCONS_00059894	TCONS_00121390	TCONS_00100492
217	TCONS_00113888	TCONS_00057347	TCONS_00105701
218	TCONS_00085058	TCONS_00100043	TCONS_00097270
219	TCONS_00096844	TCONS_00025220	TCONS_00101343
220	TCONS_00048952	TCONS_00006862	TCONS_00103520
221	TCONS_00068200	TCONS_00130220	TCONS_00101342
222	TCONS_00051653	TCONS_00040107	TCONS_00132062
223	TCONS_00062659	TCONS_00045211	TCONS_00092819
224	TCONS_00058476	TCONS_00068139	TCONS_00029041
225	TCONS_00034689	TCONS_00016263	TCONS_00009424
226	TCONS_00023949	TCONS_00024032	TCONS_00019226
227	TCONS_00052019	TCONS_00063078	TCONS_00074161
228	TCONS_00044549	TCONS_00100503	TCONS_00009426
229	TCONS_00025354	TCONS_00055467	TCONS_00009425
230	TCONS_00093863	TCONS_00044815	TCONS_00115999
231	TCONS_00030245	TCONS_00124397	TCONS_00096388
232	TCONS_00063259	TCONS_00009424	TCONS_00075012
233	TCONS_00047539	TCONS_00112769	TCONS_00080837
234	TCONS_00045020	TCONS_00073471	TCONS_00058904
235	TCONS_00067889	TCONS_00082344	TCONS_00029039
236	TCONS_00051513	TCONS_00094178	TCONS_00051035
237	TCONS_00032210	TCONS_00002322	TCONS_00098571
238	TCONS_00046111	TCONS_00010476	TCONS_00029038
239	TCONS_00018250	TCONS_00058560	TCONS_00051036
240	TCONS_00046974	TCONS_00014033	TCONS_00029037
241	TCONS_00128397	TCONS_00085057	TCONS_00105714
242	TCONS_00040824	TCONS_00047049	TCONS_00105715
243	TCONS_00106210	TCONS_00059894	TCONS_00029036
244	TCONS_00082107	TCONS_00048952	TCONS_00066528
245	TCONS_00039597	TCONS_00068200	TCONS_00115525
246	TCONS_00001881	TCONS_00051653	TCONS_00079837
247	TCONS_00032305	TCONS_00062659	TCONS_00125312
248	TCONS_00060403	TCONS_00058476	TCONS_00063023
249	TCONS_00090915	TCONS_00034689	TCONS_00030122
250	TCONS_00109934	TCONS_00023949	TCONS_00020799
251	TCONS_00015266	TCONS_00119183	TCONS_00057961
252	TCONS_00023195	TCONS_00044549	TCONS_00057960
253	TCONS_00094515	TCONS_00025354	TCONS_00097183
254	TCONS_00016568	TCONS_00093863	TCONS_00055777
255	TCONS_00095755	TCONS_00030245	TCONS_00066442
256	TCONS_00003353	TCONS_00063259	TCONS_00100440
257	TCONS_00089036	TCONS_00045020	TCONS_00124897
258	TCONS_00038192	TCONS_00047539	TCONS_00125744
259	TCONS_00099676	TCONS_00067889	TCONS_00121369
260	TCONS_00123651	TCONS_00051513	TCONS_00123548
261	TCONS_00066097	TCONS_00002748	TCONS_00089565
262	TCONS_00044417	TCONS_00046111	TCONS_00043329
263	TCONS_00072900	TCONS_00005610	TCONS_00043328
264	TCONS_00095333	TCONS_00043229	TCONS_00066426
265	TCONS_00115887	TCONS_00018250	TCONS_00057973
266	TCONS_00031091	TCONS_00046974	TCONS_00121380
267	TCONS_00070781	TCONS_00067822	TCONS_00057972
268	TCONS_00025491	TCONS_00089436	TCONS_00030592
269	TCONS_00057985	TCONS_00128397	TCONS_00054460
270	TCONS_00080076	TCONS_00008920	TCONS_00057971
271	TCONS_00061062	TCONS_00040824	TCONS_00030591
272	TCONS_00018014	TCONS_00052574	TCONS_00078896
273	TCONS_00047160	TCONS_00122538	TCONS_00022967
274	TCONS_00085689	TCONS_00106210	TCONS_00022968
275	TCONS_00009385	TCONS_00098144	TCONS_00097199
276	TCONS_00029413	TCONS_00082107	TCONS_00131174
277	TCONS_00107346	TCONS_00039597	TCONS_00052279
278	TCONS_00128584	TCONS_00014458	TCONS_00124888
279	TCONS_00120815	TCONS_00001881	TCONS_00087359
280	TCONS_00119981	TCONS_00032305	TCONS_00091854
281	TCONS_00119378	TCONS_00090915	TCONS_00121392
282	TCONS_00128909	TCONS_00109934	TCONS_00115951
283	TCONS_00065059	TCONS_00023195	TCONS_00057985
284	TCONS_00048725	TCONS_00094515	TCONS_00007325
285	TCONS_00015223	TCONS_00021658	TCONS_00054474
286	TCONS_00060754	TCONS_00016568	TCONS_00057984
287	TCONS_00053750	TCONS_00095755	TCONS_00121390
288	TCONS_00004228	TCONS_00015274	TCONS_00053145
289	TCONS_00044247	TCONS_00026237	TCONS_00121391
290	TCONS_00060095	TCONS_00003353	TCONS_00109272
291	TCONS_00060852	TCONS_00110385	TCONS_00019782
292	TCONS_00002791	TCONS_00089036	TCONS_00019781
293	TCONS_00044349	TCONS_00038192	TCONS_00054473
294	TCONS_00088807	TCONS_00123651	TCONS_00019780
295	TCONS_00076930	TCONS_00066097	TCONS_00097159
296	TCONS_00093894	TCONS_00027606	TCONS_00097158
297	TCONS_00037469	TCONS_00072900	TCONS_00099337
298	TCONS_00074660	TCONS_00095333	TCONS_00077105
299	TCONS_00072381	TCONS_00115887	TCONS_00081602
300	TCONS_00022362	TCONS_00031091	TCONS_00011812
301	TCONS_00072379	TCONS_00070781	TCONS_00067795
302	TCONS_00001319	TCONS_00025491	TCONS_00032755
303	TCONS_00012746	TCONS_00130646	TCONS_00064283
304	TCONS_00054382	TCONS_00057985	TCONS_00064282
305	TCONS_00038600	TCONS_00080076	TCONS_00125764
306	TCONS_00122549	TCONS_00061062	TCONS_00125765
307	TCONS_00043916	TCONS_00047160	TCONS_00101799
308	TCONS_00029911	TCONS_00115098	TCONS_00068641
309	TCONS_00067795	TCONS_00118198	TCONS_00011813
310	TCONS_00001032	TCONS_00085689	TCONS_00068640
311	TCONS_00048466	TCONS_00080783	TCONS_00088216
312	TCONS_00124992	TCONS_00128584	TCONS_00125747
313	TCONS_00096666	TCONS_00120815	TCONS_00032751
314	TCONS_00056932	TCONS_00027609	TCONS_00032752
315	TCONS_00095191	TCONS_00126184	TCONS_00019312
316	TCONS_00094807	TCONS_00128909	TCONS_00019310
317	TCONS_00042123	TCONS_00119378	TCONS_00053150
318	TCONS_00089642	TCONS_00119981	TCONS_00053149
319	TCONS_00111690	TCONS_00070469	TCONS_00028254
320	TCONS_00060517	TCONS_00048725	TCONS_00034922
321	TCONS_00113643	TCONS_00015223	TCONS_00028255
322	TCONS_00030829	TCONS_00060754	TCONS_00028252
323	TCONS_00066248	TCONS_00053750	TCONS_00032749
324	TCONS_00057812	TCONS_00004228	TCONS_00088224
325	TCONS_00070843	TCONS_00060095	TCONS_00103901
326	TCONS_00030125	TCONS_00044247	TCONS_00123994
327	TCONS_00016499	TCONS_00060852	TCONS_00123990
328	TCONS_00085331	TCONS_00027161	TCONS_00017588
329	TCONS_00102541	TCONS_00079231	TCONS_00017586
330	TCONS_00128771	TCONS_00002791	TCONS_00017583
331	TCONS_00092669	TCONS_00044349	TCONS_00106183
332	TCONS_00059053	TCONS_00088807	TCONS_00017584
333	TCONS_00012162	TCONS_00076930	TCONS_00078468
334	TCONS_00077262	TCONS_00120294	TCONS_00016251
335	TCONS_00078825	TCONS_00076389	TCONS_00119019
336	TCONS_00099729	TCONS_00117821	TCONS_00017580
337	TCONS_00083980	TCONS_00037469	TCONS_00081625
338	TCONS_00056146	TCONS_00072381	TCONS_00081626
339	TCONS_00106885	TCONS_00022362	TCONS_00083803
340	TCONS_00117717	TCONS_00072379	TCONS_00067333
341	TCONS_00024508	TCONS_00054382	TCONS_00071825
342	TCONS_00041777	TCONS_00012746	TCONS_00071827
343	TCONS_00083963	TCONS_00099967	TCONS_00043361
344	TCONS_00054131	TCONS_00122549	TCONS_00043360
345	TCONS_00015056	TCONS_00054214	TCONS_00120497
346	TCONS_00074823	TCONS_00043916	TCONS_00016267
347	TCONS_00093449	TCONS_00029486	TCONS_00007796
348	TCONS_00004827	TCONS_00062658	TCONS_00058866
349	TCONS_00078662	TCONS_00067795	TCONS_00016265
350	TCONS_00064501	TCONS_00048466	TCONS_00014085
351	TCONS_00078755	TCONS_00067213	TCONS_00058865
352	TCONS_00097388	TCONS_00124992	TCONS_00016263
353	TCONS_00014102	TCONS_00068276	TCONS_00056683
354	TCONS_00031120	TCONS_00096666	TCONS_00017590
355	TCONS_00122987	TCONS_00095191	TCONS_00056682
356	TCONS_00096647	TCONS_00094807	TCONS_00109224
357	TCONS_00081681	TCONS_00123933	TCONS_00081614
358	TCONS_00049600	TCONS_00042123	TCONS_00081615
359	TCONS_00007524	TCONS_00089642	TCONS_00081612
360	TCONS_00050943	TCONS_00111690	TCONS_00113719
361	TCONS_00124071	TCONS_00060517	TCONS_00081613
362	TCONS_00014376	TCONS_00113643	TCONS_00081610
363	TCONS_00081873	TCONS_00066248	TCONS_00081611
364	TCONS_00095088	TCONS_00057812	TCONS_00100893
365	TCONS_00043193	TCONS_00070843	TCONS_00043376
366	TCONS_00098188	TCONS_00030125	TCONS_00041197
367	TCONS_00111075	TCONS_00016499	TCONS_00042043
368	TCONS_00095971	TCONS_00085331	TCONS_00041196
369	TCONS_00042641	TCONS_00128771	TCONS_00092748
370	TCONS_00076927	TCONS_00092669	TCONS_00090567
371	TCONS_00003847	TCONS_00059053	TCONS_00079336
372	TCONS_00073891	TCONS_00077262	TCONS_00056694
373	TCONS_00047063	TCONS_00062660	TCONS_00091891
374	TCONS_00079995	TCONS_00105070	TCONS_00009948
375	TCONS_00004692	TCONS_00099729	TCONS_00079329
376	TCONS_00017586	TCONS_00083980	TCONS_00058867
377	TCONS_00017716	TCONS_00056146	TCONS_00068200
378	TCONS_00106183	TCONS_00106885	TCONS_00123546
379	TCONS_00099785	TCONS_00024508	TCONS_00118198
380	TCONS_00003841	TCONS_00067829	TCONS_00121368
381	TCONS_00118223	TCONS_00011591	TCONS_00101756
382	TCONS_00063967	TCONS_00015056	TCONS_00045569
383	TCONS_00068138	TCONS_00074823	TCONS_00108393
384	TCONS_00105575	TCONS_00093449	TCONS_00054044
385	TCONS_00034730	TCONS_00004827	TCONS_00045571
386	TCONS_00076625	TCONS_00093034	TCONS_00044247
387	TCONS_00052237	TCONS_00078662	TCONS_00080783
388	TCONS_00101011	TCONS_00064501	TCONS_00125710
389	TCONS_00089966	TCONS_00014102	TCONS_00045570
390	TCONS_00093839	TCONS_00031120	TCONS_00124805
391	TCONS_00107230	TCONS_00096647	TCONS_00014035
392	TCONS_00020550	TCONS_00081681	TCONS_00014033
393	TCONS_00066426	TCONS_00055096	TCONS_00049938
394	TCONS_00107905	TCONS_00049600	TCONS_00005564
395	TCONS_00104372	TCONS_00017375	TCONS_00081661
396	TCONS_00007046	TCONS_00007524	TCONS_00054060
397	TCONS_00053953	TCONS_00050943	TCONS_00094515
398	TCONS_00001317	TCONS_00081873	TCONS_00094514
399	TCONS_00069335	TCONS_00095088	TCONS_00078009
400	TCONS_00024033	TCONS_00131316	TCONS_00079338
401	TCONS_00032632	TCONS_00098188	TCONS_00079339
402	TCONS_00001040	TCONS_00111075	TCONS_00026010
403	TCONS_00075859	TCONS_00095971	TCONS_00089175
404	TCONS_00062246	TCONS_00042641	TCONS_00060753
405	TCONS_00065718	TCONS_00076927	TCONS_00039318
406	TCONS_00107655	TCONS_00084742	TCONS_00019701
407	TCONS_00028580	TCONS_00072558	TCONS_00013168
408	TCONS_00036310	TCONS_00086989	TCONS_00060754
409	TCONS_00034129	TCONS_00038905	TCONS_00100859
410	TCONS_00022359	TCONS_00004692	TCONS_00111995
411	TCONS_00077058	TCONS_00017586	TCONS_00007719
412	TCONS_00022027	TCONS_00017716	TCONS_00050943
413	TCONS_00014953	TCONS_00106183	TCONS_00081208
414	TCONS_00124814	TCONS_00099785	TCONS_00004697
415	TCONS_00035448	TCONS_00003841	TCONS_00004695
416	TCONS_00103007	TCONS_00118223	TCONS_00130274
417	TCONS_00066749	TCONS_00063967	TCONS_00026483
418	TCONS_00115340	TCONS_00015047	TCONS_00004693
419	TCONS_00104901	TCONS_00034730	TCONS_00004692
420	TCONS_00097199	TCONS_00076625	TCONS_00026484
421	TCONS_00099322	TCONS_00115113	TCONS_00004691
422	TCONS_00005751	TCONS_00101011	TCONS_00004690
423	TCONS_00097159	TCONS_00097389	TCONS_00123968
424	TCONS_00108013	TCONS_00089966	TCONS_00081681
425	TCONS_00032751	TCONS_00093839	TCONS_00081682
426	TCONS_00000244	TCONS_00023766	TCONS_00081680
427	TCONS_00126558	TCONS_00107905	TCONS_00060740
428	TCONS_00124888	TCONS_00104372	TCONS_00124814
429	TCONS_00071312	TCONS_00053953	TCONS_00057590
430	TCONS_00043704	TCONS_00001317	TCONS_00038458
431	TCONS_00129610	TCONS_00024033	TCONS_00110670
432	TCONS_00063702	TCONS_00069335	TCONS_00112854
433	TCONS_00092235	TCONS_00032632	TCONS_00004229
434	TCONS_00005303	TCONS_00111582	TCONS_00004228
435	TCONS_00011024	TCONS_00001040	TCONS_00004227
436	TCONS_00009610	TCONS_00065718	TCONS_00004226
437	TCONS_00085695	TCONS_00075859	TCONS_00004224
438	TCONS_00114579	TCONS_00062246	TCONS_00081678
439	TCONS_00116031	TCONS_00107655	TCONS_00004223
440	TCONS_00009384	TCONS_00036255	TCONS_00081679
441	TCONS_00111713	TCONS_00036310	TCONS_00081676
442	TCONS_00105300	TCONS_00028580	TCONS_00081677
443	TCONS_00009035	TCONS_00022359	TCONS_00024291
444	TCONS_00010099	TCONS_00031562	TCONS_00024295
445	TCONS_00020290	TCONS_00022027	TCONS_00054093
446	TCONS_00119250	TCONS_00014646	TCONS_00056273
447	TCONS_00051112	TCONS_00018723	TCONS_00054092
448	TCONS_00026132	TCONS_00014953	TCONS_00054098
449	TCONS_00013307	TCONS_00109487	TCONS_00130693
450	TCONS_00062742	TCONS_00035448	TCONS_00048654
451	TCONS_00014121	TCONS_00104901	TCONS_00126195
452	TCONS_00108657	TCONS_00097199	TCONS_00127047
453	TCONS_00073858	TCONS_00127301	TCONS_00029976
454	TCONS_00002745	TCONS_00099322	TCONS_00029975
455	TCONS_00046971	TCONS_00005751	TCONS_00083400
456	TCONS_00013001	TCONS_00097159	TCONS_00036256
457	TCONS_00078270	TCONS_00089977	TCONS_00014489
458	TCONS_00051519	TCONS_00108013	TCONS_00036255
459	TCONS_00084452	TCONS_00000244	TCONS_00017997
460	TCONS_00099583	TCONS_00126558	TCONS_00006862
461	TCONS_00035903	TCONS_00037391	TCONS_00049507
462	TCONS_00055202	TCONS_00097324	TCONS_00093221
463	TCONS_00042125	TCONS_00124888	TCONS_00093220
464	TCONS_00020270	TCONS_00071312	TCONS_00093222
465	TCONS_00117848	TCONS_00043704	TCONS_00029967
466	TCONS_00105035	TCONS_00026676	TCONS_00126184
467	TCONS_00091565	TCONS_00092235	TCONS_00003353
468	TCONS_00030248	TCONS_00004859	TCONS_00082545
469	TCONS_00116291	TCONS_00009610	TCONS_00116391
470	TCONS_00097470	TCONS_00085695	TCONS_00116390
471	TCONS_00028858	TCONS_00114579	TCONS_00014457
472	TCONS_00099731	TCONS_00116031	TCONS_00014459
473	TCONS_00085706	TCONS_00111713	TCONS_00117251
474	TCONS_00068948	TCONS_00058866	TCONS_00039752
475	TCONS_00056788	TCONS_00009035	TCONS_00014458
476	TCONS_00038249	TCONS_00020290	TCONS_00014452
477	TCONS_00122819	TCONS_00119250	TCONS_00014455
478	TCONS_00002367	TCONS_00088687	TCONS_00118585
479	TCONS_00078141	TCONS_00051112	TCONS_00026439
480	TCONS_00088462	TCONS_00026132	TCONS_00058476
481	TCONS_00063222	TCONS_00013307	TCONS_00006836
482	TCONS_00086504	TCONS_00115429	TCONS_00105277
483	TCONS_00051290	TCONS_00062742	TCONS_00090172
484	TCONS_00079278	TCONS_00014121	TCONS_00128399
485	TCONS_00072578	TCONS_00108657	TCONS_00128397
486	TCONS_00097884	TCONS_00073858	TCONS_00128398
487	TCONS_00026905	TCONS_00046971	TCONS_00090173
488	TCONS_00011594	TCONS_00014452	TCONS_00090174
489	TCONS_00108911	TCONS_00013001	TCONS_00090175
490	TCONS_00088126	TCONS_00126345	TCONS_00130220
491	TCONS_00033258	TCONS_00005342	TCONS_00108796
492	TCONS_00054208	TCONS_00078270	TCONS_00048685
493	TCONS_00016357	TCONS_00060472	TCONS_00048684
494	TCONS_00004690	TCONS_00051519	TCONS_00130221
495	TCONS_00078122	TCONS_00121910	TCONS_00068274
496	TCONS_00063717	TCONS_00017582	TCONS_00066095
497	TCONS_00026312	TCONS_00084452	TCONS_00066096
498	TCONS_00016251	TCONS_00084037	TCONS_00048686
499	TCONS_00091836	TCONS_00099583	TCONS_00024258
500	TCONS_00027755	TCONS_00055202	TCONS_00024257
501	TCONS_00079139	TCONS_00042125	TCONS_00084744
502	TCONS_00060097	TCONS_00105035	TCONS_00069129
503	TCONS_00004454	TCONS_00020270	TCONS_00084743
504	TCONS_00095423	TCONS_00091565	TCONS_00066097
505	TCONS_00081743	TCONS_00059078	TCONS_00084742
506	TCONS_00060233	TCONS_00030248	TCONS_00068275
507	TCONS_00044717	TCONS_00116291	TCONS_00123933
508	TCONS_00001988	TCONS_00097470	TCONS_00063967
509	TCONS_00047579	TCONS_00028858	TCONS_00097739
510	TCONS_00128737	TCONS_00099731	TCONS_00095559
511	TCONS_00048918	TCONS_00063262	TCONS_00025209
512	TCONS_00058165	TCONS_00085706	TCONS_00025208
513	TCONS_00118175	TCONS_00041064	TCONS_00118766
514	TCONS_00024842	TCONS_00068948	TCONS_00025207
515	TCONS_00029314	TCONS_00056788	TCONS_00118765
516	TCONS_00125878	TCONS_00044350	TCONS_00058134
517	TCONS_00042219	TCONS_00038249	TCONS_00048333
518	TCONS_00105326	TCONS_00061333	TCONS_00025213
519	TCONS_00070788	TCONS_00028430	TCONS_00025212
520	TCONS_00076218	TCONS_00078141	TCONS_00025210
521	TCONS_00083187	TCONS_00086504	TCONS_00048334
522	TCONS_00057758	TCONS_00063222	TCONS_00047000
523	TCONS_00041066	TCONS_00051290	TCONS_00118774
524	TCONS_00074753	TCONS_00028060	TCONS_00028713
525	TCONS_00042230	TCONS_00130670	TCONS_00028712
526	TCONS_00047523	TCONS_00033006	TCONS_00005614
527	TCONS_00113595	TCONS_00079278	TCONS_00072421
528	TCONS_00002072	TCONS_00072578	TCONS_00005612
529	TCONS_00043360	TCONS_00070714	TCONS_00005611
530	TCONS_00115897	TCONS_00033010	TCONS_00025204
531	TCONS_00004227	TCONS_00108911	TCONS_00125056
532	TCONS_00008134	TCONS_00088126	TCONS_00073756
533	TCONS_00000496	TCONS_00033258	TCONS_00128563
534	TCONS_00091743	TCONS_00054208	TCONS_00084405
535	TCONS_00130057	TCONS_00016357	TCONS_00107649
536	TCONS_00100328	TCONS_00004690	TCONS_00073758
537	TCONS_00121537	TCONS_00130905	TCONS_00052836
538	TCONS_00118996	TCONS_00074161	TCONS_00052837
539	TCONS_00042731	TCONS_00078122	TCONS_00113097
540	TCONS_00093373	TCONS_00051738	TCONS_00080080
541	TCONS_00087359	TCONS_00027755	TCONS_00062657
542	TCONS_00086383	TCONS_00091836	TCONS_00011027
543	TCONS_00073047	TCONS_00016251	TCONS_00062658
544	TCONS_00066755	TCONS_00045935	TCONS_00011026
545	TCONS_00087266	TCONS_00060097	TCONS_00113096
546	TCONS_00123060	TCONS_00004454	TCONS_00011025
547	TCONS_00080891	TCONS_00115683	TCONS_00011024
548	TCONS_00082109	TCONS_00095423	TCONS_00094204
549	TCONS_00129163	TCONS_00081743	TCONS_00094203
550	TCONS_00119980	TCONS_00060233	TCONS_00062659
551	TCONS_00068274	TCONS_00001988	TCONS_00094685
552	TCONS_00079329	TCONS_00048918	TCONS_00094202
553	TCONS_00109908	TCONS_00058165	TCONS_00051513
554	TCONS_00099269	TCONS_00025378	TCONS_00051514
555	TCONS_00089667	TCONS_00024842	TCONS_00091184
556	TCONS_00063606	TCONS_00029314	TCONS_00051515
557	TCONS_00066617	TCONS_00125878	TCONS_00083105
558	TCONS_00095753	TCONS_00042219	TCONS_00104146
559	TCONS_00038603	TCONS_00105326	TCONS_00025671
560	TCONS_00131613	TCONS_00078827	TCONS_00062660
561	TCONS_00055134	TCONS_00109143	TCONS_00080077
562	TCONS_00099337	TCONS_00083187	TCONS_00107655
563	TCONS_00100667	TCONS_00076218	TCONS_00025670
564	TCONS_00084432	TCONS_00057758	TCONS_00108986
565	TCONS_00061412	TCONS_00074753	TCONS_00080078
566	TCONS_00043327	TCONS_00125605	TCONS_00084432
567	TCONS_00071760	TCONS_00078611	TCONS_00080075
568	TCONS_00025670	TCONS_00015263	TCONS_00051518
569	TCONS_00075012	TCONS_00042230	TCONS_00080076
570	TCONS_00052100	TCONS_00047523	TCONS_00051519
571	TCONS_00009789	TCONS_00113595	TCONS_00058165
572	TCONS_00008256	TCONS_00004227	TCONS_00037642
573	TCONS_00092607	TCONS_00079339	TCONS_00058164
574	TCONS_00088216	TCONS_00115897	TCONS_00036310
575	TCONS_00105701	TCONS_00008134	TCONS_00043900
576	TCONS_00122548	TCONS_00106225	TCONS_00059491
577	TCONS_00067539	TCONS_00000496	TCONS_00040874
578	TCONS_00056694	TCONS_00091743	TCONS_00013691
579	TCONS_00077688	TCONS_00100328	TCONS_00091185
580	TCONS_00008866	TCONS_00118996	TCONS_00058168
581	TCONS_00042043	TCONS_00093373	TCONS_00058167
582	TCONS_00047614	TCONS_00087359	TCONS_00058166
583	TCONS_00064177	TCONS_00086383	TCONS_00093373
584	TCONS_00085652	TCONS_00073047	TCONS_00025661
585	TCONS_00045733	TCONS_00080891	TCONS_00128584
586	TCONS_00032339	TCONS_00089981	TCONS_00011028
587	TCONS_00111622	TCONS_00082109	TCONS_00074629
588	TCONS_00038873	TCONS_00129163	TCONS_00012359
589	TCONS_00089848	TCONS_00015671	TCONS_00121955
590	TCONS_00110393	TCONS_00129203	TCONS_00060472
591	TCONS_00097855	TCONS_00068274	TCONS_00120622
592	TCONS_00008430	TCONS_00049866	TCONS_00043914
593	TCONS_00112910	TCONS_00079329	TCONS_00061346
594	TCONS_00014457	TCONS_00109908	TCONS_00031090
595	TCONS_00044348	TCONS_00099269	TCONS_00031091
596	TCONS_00096319	TCONS_00089667	TCONS_00074660
597	TCONS_00076621	TCONS_00001054	TCONS_00043917
598	TCONS_00067888	TCONS_00067937	TCONS_00059026
599	TCONS_00001044	TCONS_00063606	TCONS_00043916
600	TCONS_00085688	TCONS_00121369	TCONS_00074661
601	TCONS_00005857	TCONS_00101342	TCONS_00076831
602	TCONS_00103624	TCONS_00095496	TCONS_00047049
603	TCONS_00128398	TCONS_00131613	TCONS_00026983
604	TCONS_00037956	TCONS_00029764	TCONS_00035448
605	TCONS_00020604	TCONS_00099337	TCONS_00084452
606	TCONS_00011692	TCONS_00095495	TCONS_00061333
607	TCONS_00037642	TCONS_00084432	TCONS_00031088
608	TCONS_00038191	TCONS_00122539	TCONS_00062669
609	TCONS_00052111	TCONS_00091184	TCONS_00035447
610	TCONS_00118257	TCONS_00096828	TCONS_00085329
611	TCONS_00052836	TCONS_00025670	TCONS_00023458
612	TCONS_00092561	TCONS_00075012	TCONS_00072471
613	TCONS_00028429	TCONS_00052100	TCONS_00101060
614	TCONS_00023895	TCONS_00009789	TCONS_00104572
615	TCONS_00048905	TCONS_00092607	TCONS_00000365
616	TCONS_00110706	TCONS_00088216	TCONS_00000364
617	TCONS_00095559	TCONS_00105701	TCONS_00126345
618	TCONS_00010765	TCONS_00122548	TCONS_00076829
619	TCONS_00070790	TCONS_00067539	TCONS_00126344
620	TCONS_00116290	TCONS_00060808	TCONS_00047050
621	TCONS_00130450	TCONS_00056694	TCONS_00047051
622	TCONS_00078140	TCONS_00077688	TCONS_00047052
623	TCONS_00061049	TCONS_00008866	TCONS_00055907
624	TCONS_00060753	TCONS_00042043	TCONS_00085330
625	TCONS_00003848	TCONS_00047614	TCONS_00055908
626	TCONS_00008865	TCONS_00085330	TCONS_00085331
627	TCONS_00011756	TCONS_00112792	TCONS_00055906
628	TCONS_00063718	TCONS_00032304	TCONS_00034582
629	TCONS_00090387	TCONS_00085652	TCONS_00012797
630	TCONS_00068033	TCONS_00109910	TCONS_00065720
631	TCONS_00089982	TCONS_00104481	TCONS_00086625
632	TCONS_00126216	TCONS_00071736	TCONS_00033258
633	TCONS_00025492	TCONS_00045733	TCONS_00088807
634	TCONS_00028118	TCONS_00032339	TCONS_00088808
635	TCONS_00032755	TCONS_00113355	TCONS_00093398
636	TCONS_00123484	TCONS_00038873	TCONS_00092067
637	TCONS_00064086	TCONS_00111622	TCONS_00095583
638	TCONS_00093866	TCONS_00038459	TCONS_00003841
639	TCONS_00038681	TCONS_00089848	TCONS_00104584
640	TCONS_00040438	TCONS_00110393	TCONS_00055912
641	TCONS_00056989	TCONS_00008430	TCONS_00003842
642	TCONS_00054886	TCONS_00112910	TCONS_00095582
643	TCONS_00023340	TCONS_00002124	TCONS_00055911
644	TCONS_00078143	TCONS_00030030	TCONS_00126376
645	TCONS_00063079	TCONS_00014457	TCONS_00126377
646	TCONS_00059278	TCONS_00071825	TCONS_00037604
647	TCONS_00106838	TCONS_00044348	TCONS_00047061
648	TCONS_00048747	TCONS_00062323	TCONS_00047062
649	TCONS_00043076	TCONS_00096319	TCONS_00047063
650	TCONS_00035536	TCONS_00076621	TCONS_00062221
651	TCONS_00032998	TCONS_00025573	TCONS_00040438
652	TCONS_00069430	TCONS_00119195	TCONS_00059053
653	TCONS_00118215	TCONS_00067888	TCONS_00040437
654	TCONS_00044780	TCONS_00014459	TCONS_00059051
655	TCONS_00044039	TCONS_00103624	TCONS_00118750
656	TCONS_00058134	TCONS_00037956	TCONS_00072490
657	TCONS_00041776	TCONS_00128398	TCONS_00053750
658	TCONS_00012797	TCONS_00020604	TCONS_00065718
659	TCONS_00101510	TCONS_00011692	TCONS_00003848
660	TCONS_00065939	TCONS_00089565	TCONS_00074664
661	TCONS_00003743	TCONS_00038191	TCONS_00104594
662	TCONS_00072590	TCONS_00023953	TCONS_00055923
663	TCONS_00022358	TCONS_00028445	TCONS_00104595
664	TCONS_00068839	TCONS_00052111	TCONS_00055924
665	TCONS_00109534	TCONS_00121391	TCONS_00104596
666	TCONS_00084667	TCONS_00118257	TCONS_00055922
667	TCONS_00077402	TCONS_00052836	TCONS_00003851
668	TCONS_00025943	TCONS_00081550	TCONS_00014953
669	TCONS_00045570	TCONS_00092561	TCONS_00130804
670	TCONS_00014101	TCONS_00028429	TCONS_00035412
671	TCONS_00053378	TCONS_00048905	TCONS_00041773
672	TCONS_00095752	TCONS_00110706	TCONS_00076400
673	TCONS_00030366	TCONS_00000812	TCONS_00054603
674	TCONS_00125122	TCONS_00010765	TCONS_00125464
675	TCONS_00050425	TCONS_00095559	TCONS_00101013
676	TCONS_00076678	TCONS_00076388	TCONS_00101014
677	TCONS_00012745	TCONS_00116290	TCONS_00101011
678	TCONS_00071982	TCONS_00082545	TCONS_00101015
679	TCONS_00102913	TCONS_00044545	TCONS_00101016
680	TCONS_00043376	TCONS_00091566	TCONS_00055939
681	TCONS_00032429	TCONS_00120497	TCONS_00042637
682	TCONS_00082641	TCONS_00059074	TCONS_00059078
683	TCONS_00110753	TCONS_00061049	TCONS_00062224
684	TCONS_00104596	TCONS_00060753	TCONS_00086214
685	TCONS_00099599	TCONS_00003848	TCONS_00059076
686	TCONS_00010201	TCONS_00008865	TCONS_00129807
687	TCONS_00079338	TCONS_00011756	TCONS_00059075
688	TCONS_00021136	TCONS_00039930	TCONS_00059074
689	TCONS_00100379	TCONS_00068068	TCONS_00062226
690	TCONS_00131174	TCONS_00068033	TCONS_00117848
691	TCONS_00118815	TCONS_00089982	TCONS_00102351
692	TCONS_00019899	TCONS_00067666	TCONS_00102350
693	TCONS_00093895	TCONS_00126216	TCONS_00038905
694	TCONS_00103227	TCONS_00028118	TCONS_00042641
695	TCONS_00029782	TCONS_00057761	TCONS_00102353
696	TCONS_00008491	TCONS_00032755	TCONS_00123299
697	TCONS_00066096	TCONS_00071758	TCONS_00008257
698	TCONS_00066303	TCONS_00064086	TCONS_00042642
699	TCONS_00013909	TCONS_00067823	TCONS_00008258
700	TCONS_00063601	TCONS_00038681	TCONS_00072061
701	TCONS_00110790	TCONS_00040438	TCONS_00117858
702	TCONS_00105989	TCONS_00056989	TCONS_00051112
703	TCONS_00094360	TCONS_00054886	TCONS_00023411
704	TCONS_00028926	TCONS_00108602	TCONS_00023895
705	TCONS_00112855	TCONS_00018243	TCONS_00108903
706	TCONS_00049601	TCONS_00023340	TCONS_00103217
707	TCONS_00064282	TCONS_00078143	TCONS_00012745
708	TCONS_00076461	TCONS_00059278	TCONS_00012746
709	TCONS_00079889	TCONS_00063079	TCONS_00067936
710	TCONS_00121524	TCONS_00106838	TCONS_00062246
711	TCONS_00017640	TCONS_00016498	TCONS_00083187
712	TCONS_00008258	TCONS_00129162	TCONS_00067935
713	TCONS_00091708	TCONS_00032998	TCONS_00089700
714	TCONS_00073894	TCONS_00064500	TCONS_00067937
715	TCONS_00057241	TCONS_00069430	TCONS_00089701
716	TCONS_00027159	TCONS_00118215	TCONS_00115683
717	TCONS_00095972	TCONS_00044780	TCONS_00083182
718	TCONS_00024724	TCONS_00115863	TCONS_00089704
719	TCONS_00040676	TCONS_00058134	TCONS_00010101
720	TCONS_00105277	TCONS_00012797	TCONS_00115682
721	TCONS_00066442	TCONS_00101510	TCONS_00026905
722	TCONS_00086625	TCONS_00065939	TCONS_00024724
723	TCONS_00014180	TCONS_00003743	TCONS_00117864
724	TCONS_00073405	TCONS_00072590	TCONS_00097324
725	TCONS_00030055	TCONS_00022358	TCONS_00023881
726	TCONS_00080077	TCONS_00068839	TCONS_00076403
727	TCONS_00126195	TCONS_00092819	TCONS_00102371
728	TCONS_00012359	TCONS_00079190	TCONS_00013607
729	TCONS_00055923	TCONS_00084667	TCONS_00128985
730	TCONS_00083400	TCONS_00109534	TCONS_00129838
731	TCONS_00110093	TCONS_00077402	TCONS_00103227
732	TCONS_00059491	TCONS_00045570	TCONS_00108911
733	TCONS_00021657	TCONS_00025943	TCONS_00103226
734	TCONS_00103008	TCONS_00014101	TCONS_00075590
735	TCONS_00102914	TCONS_00053378	TCONS_00097388
736	TCONS_00126616	TCONS_00095752	TCONS_00097387
737	TCONS_00072210	TCONS_00030366	TCONS_00097386
738	TCONS_00128783	TCONS_00012163	TCONS_00097385
739	TCONS_00103901	TCONS_00004694	TCONS_00010544
740	TCONS_00081625	TCONS_00125122	TCONS_00102305
741	TCONS_00036203	TCONS_00076678	TCONS_00032339
742	TCONS_00043774	TCONS_00012745	TCONS_00102303
743	TCONS_00058632	TCONS_00071982	TCONS_00062268
744	TCONS_00084197	TCONS_00061425	TCONS_00062269
745	TCONS_00039124	TCONS_00102913	TCONS_00062267
746	TCONS_00084405	TCONS_00043376	TCONS_00084052
747	TCONS_00020617	TCONS_00092912	TCONS_00084050
748	TCONS_00085912	TCONS_00112341	TCONS_00090751
749	TCONS_00045551	TCONS_00110753	TCONS_00114772
750	TCONS_00022330	TCONS_00099599	TCONS_00078611
751	TCONS_00000601	TCONS_00010201	TCONS_00078610
752	TCONS_00000492	TCONS_00079338	TCONS_00097389
753	TCONS_00002813	TCONS_00131174	TCONS_00023859
754	TCONS_00034427	TCONS_00118815	TCONS_00023860
755	TCONS_00039929	TCONS_00019899	TCONS_00065784
756	TCONS_00059889	TCONS_00093895	TCONS_00042683
757	TCONS_00079837	TCONS_00103227	TCONS_00060095
758	TCONS_00022853	TCONS_00029782	TCONS_00100138
759	TCONS_00056561	TCONS_00113395	TCONS_00060097
760	TCONS_00053150	TCONS_00008491	TCONS_00068838
761	TCONS_00050063	TCONS_00065913	TCONS_00068839
762	TCONS_00097134	TCONS_00066096	TCONS_00067987
763	TCONS_00053056	TCONS_00066303	TCONS_00044865
764	TCONS_00022028	TCONS_00063601	TCONS_00076461
765	TCONS_00024225	TCONS_00014171	TCONS_00018014
766	TCONS_00086214	TCONS_00098571	TCONS_00099536
767	TCONS_00040172	TCONS_00094360	TCONS_00100144
768	TCONS_00060684	TCONS_00028926	TCONS_00029156
769	TCONS_00053996	TCONS_00003242	TCONS_00100145
770	TCONS_00114710	TCONS_00017585	TCONS_00040034
771	TCONS_00067827	TCONS_00049601	TCONS_00012702
772	TCONS_00110670	TCONS_00064282	TCONS_00029154
773	TCONS_00117076	TCONS_00076461	TCONS_00012703
774	TCONS_00064698	TCONS_00079889	TCONS_00042219
775	TCONS_00053376	TCONS_00014166	TCONS_00040035
776	TCONS_00072580	TCONS_00109909	TCONS_00092912
777	TCONS_00088530	TCONS_00121524	TCONS_00021656
778	TCONS_00004226	TCONS_00076387	TCONS_00022503
779	TCONS_00111840	TCONS_00091708	TCONS_00117821
780	TCONS_00079192	TCONS_00073894	TCONS_00021657
781	TCONS_00095754	TCONS_00057241	TCONS_00009557
782	TCONS_00024673	TCONS_00095972	TCONS_00030132
783	TCONS_00032854	TCONS_00024724	TCONS_00021655
784	TCONS_00032291	TCONS_00040676	TCONS_00000738
785	TCONS_00088686	TCONS_00089641	TCONS_00021658
786	TCONS_00072451	TCONS_00105277	TCONS_00056856
787	TCONS_00066756	TCONS_00086625	TCONS_00030125
788	TCONS_00048334	TCONS_00080077	TCONS_00056855
789	TCONS_00019669	TCONS_00032303	TCONS_00030124
790	TCONS_00062661	TCONS_00126195	TCONS_00095191
791	TCONS_00092236	TCONS_00013082	TCONS_00032303
792	TCONS_00039715	TCONS_00012359	TCONS_00032304
793	TCONS_00096932	TCONS_00028713	TCONS_00032305
794	TCONS_00000495	TCONS_00103068	TCONS_00101406
795	TCONS_00089963	TCONS_00055923	TCONS_00008790
796	TCONS_00070836	TCONS_00083400	TCONS_00008792
797	TCONS_00043917	TCONS_00110093	TCONS_00067888
798	TCONS_00026317	TCONS_00021657	TCONS_00008795
799	TCONS_00011026	TCONS_00102914	TCONS_00111690
800	TCONS_00098187	TCONS_00126616	TCONS_00067889
801	TCONS_00038631	TCONS_00072210	TCONS_00113871
802	TCONS_00025207	TCONS_00103901	TCONS_00019440
803	TCONS_00038599	TCONS_00081625	TCONS_00075036
804	TCONS_00127047	TCONS_00026484	TCONS_00023949
805	TCONS_00058533	TCONS_00045213	TCONS_00077688
806	TCONS_00037751	TCONS_00058632	TCONS_00023952
807	TCONS_00028857	TCONS_00043774	TCONS_00023950
808	TCONS_00125553	TCONS_00084405	TCONS_00100563
809	TCONS_00041933	TCONS_00085912	TCONS_00089681
810	TCONS_00032749	TCONS_00022330	TCONS_00100566
811	TCONS_00110349	TCONS_00080849	TCONS_00100567
812	TCONS_00068546	TCONS_00000492	TCONS_00100564
813	TCONS_00071643	TCONS_00002813	TCONS_00031561
814	TCONS_00112771	TCONS_00034427	TCONS_00123201
815	TCONS_00014104	TCONS_00059889	TCONS_00042117
816	TCONS_00102751	TCONS_00039929	TCONS_00089209
817	TCONS_00131031	TCONS_00079837	TCONS_00009657
818	TCONS_00083346	TCONS_00022853	TCONS_00009656
819	TCONS_00018249	TCONS_00056561	TCONS_00112552
820	TCONS_00078009	TCONS_00129501	TCONS_00021757
821	TCONS_00067333	TCONS_00053150	TCONS_00080849
822	TCONS_00061064	TCONS_00121380	TCONS_00038192
823	TCONS_00103729	TCONS_00097134	TCONS_00020430
824	TCONS_00001038	TCONS_00053056	TCONS_00038191
825	TCONS_00104572	TCONS_00022028	TCONS_00020431
826	TCONS_00102350	TCONS_00115525	TCONS_00042123
827	TCONS_00102102	TCONS_00024225	TCONS_00089210
828	TCONS_00069219	TCONS_00055048	TCONS_00119183
829	TCONS_00123446	TCONS_00040172	TCONS_00102751
830	TCONS_00079411	TCONS_00086214	TCONS_00042124
831	TCONS_00120110	TCONS_00060684	TCONS_00042121
832	TCONS_00021655	TCONS_00111077	TCONS_00119184
833	TCONS_00085887	TCONS_00079142	TCONS_00089699
834	TCONS_00022323	TCONS_00088668	TCONS_00044780
835	TCONS_00108873	TCONS_00114710	TCONS_00119180
836	TCONS_00014085	TCONS_00075689	TCONS_00089696
837	TCONS_00004691	TCONS_00065057	TCONS_00089697
838	TCONS_00016965	TCONS_00110670	TCONS_00091975
839	TCONS_00077264	TCONS_00064698	TCONS_00042125
840	TCONS_00058265	TCONS_00053376	TCONS_00128909
841	TCONS_00058573	TCONS_00072580	TCONS_00042126
842	TCONS_00008790	TCONS_00088530	TCONS_00079411
843	TCONS_00110779	TCONS_00004226	TCONS_00113406
844	TCONS_00086008	TCONS_00111840	TCONS_00035908
845	TCONS_00052279	TCONS_00079192	TCONS_00046971
846	TCONS_00016072	TCONS_00095754	TCONS_00046972
847	TCONS_00017374	TCONS_00024673	TCONS_00079889
848	TCONS_00040626	TCONS_00027598	TCONS_00046973
849	TCONS_00055922	TCONS_00088686	TCONS_00046974
850	TCONS_00047051	TCONS_00048334	TCONS_00119195
851	TCONS_00126022	TCONS_00030825	TCONS_00063073
852	TCONS_00116289	TCONS_00019669	TCONS_00063072
853	TCONS_00000494	TCONS_00038377	TCONS_00063079
854	TCONS_00037096	TCONS_00084406	TCONS_00035904
855	TCONS_00083462	TCONS_00105696	TCONS_00063078
856	TCONS_00103226	TCONS_00039715	TCONS_00035903
857	TCONS_00096824	TCONS_00092236	TCONS_00063077
858	TCONS_00015210	TCONS_00096932	TCONS_00119192
859	TCONS_00099049	TCONS_00000495	TCONS_00089667
860	TCONS_00092272	TCONS_00107384	TCONS_00089668
861	TCONS_00089976	TCONS_00089963	TCONS_00110393
862	TCONS_00104220	TCONS_00115111	TCONS_00000813
863	TCONS_00082376	TCONS_00043917	TCONS_00000815
864	TCONS_00081587	TCONS_00068005	TCONS_00008306
865	TCONS_00044557	TCONS_00011026	TCONS_00110399
866	TCONS_00009657	TCONS_00098187	TCONS_00000812
867	TCONS_00038802	TCONS_00118506	TCONS_00000811
868	TCONS_00046053	TCONS_00038631	TCONS_00097298
869	TCONS_00057060	TCONS_00025207	TCONS_00097297
870	TCONS_00003455	TCONS_00038599	TCONS_00098143
871	TCONS_00119843	TCONS_00127047	TCONS_00103624
872	TCONS_00101231	TCONS_00058533	TCONS_00125878
873	TCONS_00096933	TCONS_00037751	TCONS_00015047
874	TCONS_00023954	TCONS_00082110	TCONS_00055466
875	TCONS_00003445	TCONS_00022360	TCONS_00055467
876	TCONS_00089175	TCONS_00041933	TCONS_00054130
877	TCONS_00048467	TCONS_00032749	TCONS_00099048
878	TCONS_00049128	TCONS_00110349	TCONS_00099049
879	TCONS_00101756	TCONS_00071337	TCONS_00107159
880	TCONS_00047050	TCONS_00112771	TCONS_00057638
881	TCONS_00039318	TCONS_00102751	TCONS_00046510
882	TCONS_00058497	TCONS_00131031	TCONS_00056788
883	TCONS_00113406	TCONS_00083346	TCONS_00081743
884	TCONS_00127747	TCONS_00078009	TCONS_00080410
885	TCONS_00003850	TCONS_00067333	TCONS_00032856
886	TCONS_00036982	TCONS_00061064	TCONS_00080891
887	TCONS_00018720	TCONS_00103729	TCONS_00098190
888	TCONS_00059292	TCONS_00009426	TCONS_00080892
889	TCONS_00116649	TCONS_00104572	TCONS_00093746
890	TCONS_00123968	TCONS_00102350	TCONS_00019899
891	TCONS_00034428	TCONS_00030250	TCONS_00099050
892	TCONS_00119019	TCONS_00102102	TCONS_00009611
893	TCONS_00119377	TCONS_00050426	TCONS_00093748
894	TCONS_00071072	TCONS_00123446	TCONS_00042159
895	TCONS_00043642	TCONS_00118816	TCONS_00009610
896	TCONS_00046646	TCONS_00120110	TCONS_00093747
897	TCONS_00123345	TCONS_00021655	TCONS_00046998
898	TCONS_00095583	TCONS_00022323	TCONS_00015056
899	TCONS_00003842	TCONS_00019943	TCONS_00091565
900	TCONS_00021461	TCONS_00004691	TCONS_00091566
901	TCONS_00016265	TCONS_00077264	TCONS_00090230
902	TCONS_00030031	TCONS_00072579	TCONS_00113835
903	TCONS_00067621	TCONS_00058573	TCONS_00080409
904	TCONS_00030310	TCONS_00110779	TCONS_00111658
905	TCONS_00076172	TCONS_00052279	TCONS_00075059
906	TCONS_00100566	TCONS_00054207	TCONS_00057649
907	TCONS_00107236	TCONS_00017374	TCONS_00108011
908	TCONS_00055847	TCONS_00040626	TCONS_00080889
909	TCONS_00115424	TCONS_00055922	TCONS_00108013
910	TCONS_00039657	TCONS_00000813	TCONS_00063080
911	TCONS_00022856	TCONS_00047051	TCONS_00057647
912	TCONS_00009390	TCONS_00116289	TCONS_00108012
913	TCONS_00038598	TCONS_00126022	TCONS_00071936
914	TCONS_00026564	TCONS_00001634	TCONS_00068772
915	TCONS_00013691	TCONS_00054060	TCONS_00039479
916	TCONS_00030591	TCONS_00000494	TCONS_00123652
917	TCONS_00061571	TCONS_00004337	TCONS_00016357
918	TCONS_00091185	TCONS_00083462	TCONS_00123651
919	TCONS_00097183	TCONS_00042865	TCONS_00044349
920	TCONS_00070787	TCONS_00096824	TCONS_00044348
921	TCONS_00082491	TCONS_00015210	TCONS_00016356
922	TCONS_00109224	TCONS_00099049	TCONS_00078122
923	TCONS_00082746	TCONS_00092272	TCONS_00014171
924	TCONS_00008792	TCONS_00008492	TCONS_00039473
925	TCONS_00087232	TCONS_00089976	TCONS_00045682
926	TCONS_00024034	TCONS_00082376	TCONS_00099019
927	TCONS_00125845	TCONS_00081587	TCONS_00112519
928	TCONS_00115851	TCONS_00044557	TCONS_00124992
929	TCONS_00071006	TCONS_00038802	TCONS_00071967
930	TCONS_00072794	TCONS_00009657	TCONS_00104901
931	TCONS_00057806	TCONS_00046053	TCONS_00088379
932	TCONS_00008489	TCONS_00003455	TCONS_00044350
933	TCONS_00104024	TCONS_00101231	TCONS_00125845
934	TCONS_00105574	TCONS_00090172	TCONS_00077264
935	TCONS_00131611	TCONS_00023954	TCONS_00077263
936	TCONS_00011812	TCONS_00096933	TCONS_00077262
937	TCONS_00030122	TCONS_00003445	TCONS_00014181
938	TCONS_00078803	TCONS_00048467	TCONS_00014180
939	TCONS_00094685	TCONS_00049128	TCONS_00114710
940	TCONS_00109651	TCONS_00101756	TCONS_00110349
941	TCONS_00052238	TCONS_00024013	TCONS_00098189
942	TCONS_00013985	TCONS_00047050	TCONS_00098188
943	TCONS_00044419	TCONS_00039318	TCONS_00098187
944	TCONS_00003744	TCONS_00058497	TCONS_00114709
945	TCONS_00084582	TCONS_00113406	TCONS_00114708
946	TCONS_00081661	TCONS_00017583	TCONS_00045213
947	TCONS_00100768	TCONS_00038629	TCONS_00005230
948	TCONS_00049938	TCONS_00127747	TCONS_00123659
949	TCONS_00062224	TCONS_00036982	TCONS_00060852
950	TCONS_00023458	TCONS_00014645	TCONS_00078141
951	TCONS_00125582	TCONS_00044548	TCONS_00048725
952	TCONS_00088224	TCONS_00018720	TCONS_00078143
953	TCONS_00111793	TCONS_00078604	TCONS_00078142
954	TCONS_00105898	TCONS_00005230	TCONS_00016330
955	TCONS_00101406	TCONS_00116649	TCONS_00058533
956	TCONS_00077445	TCONS_00123968	TCONS_00067490
957	TCONS_00066528	TCONS_00034428	TCONS_00071982
958	TCONS_00041196	TCONS_00035991	TCONS_00078139
959	TCONS_00007549	TCONS_00011593	TCONS_00071983
960	TCONS_00021851	TCONS_00119019	TCONS_00056349
961	TCONS_00117864	TCONS_00119377	TCONS_00083963
962	TCONS_00066827	TCONS_00045044	TCONS_00025290
963	TCONS_00028980	TCONS_00114514	TCONS_00038599
964	TCONS_00027425	TCONS_00043642	TCONS_00038598
965	TCONS_00009383	TCONS_00002746	TCONS_00038597
966	TCONS_00003849	TCONS_00123345	TCONS_00122751
967	TCONS_00091854	TCONS_00095583	TCONS_00118257
968	TCONS_00081678	TCONS_00003842	TCONS_00014166
969	TCONS_00047577	TCONS_00016265	TCONS_00014169
970	TCONS_00067665	TCONS_00021461	TCONS_00093307
971	TCONS_00118196	TCONS_00030031	TCONS_00014168
972	TCONS_00125123	TCONS_00067621	TCONS_00014165
973	TCONS_00031561	TCONS_00030310	TCONS_00111622
974	TCONS_00104847	TCONS_00076172	TCONS_00130366
975	TCONS_00081677	TCONS_00107236	TCONS_00080448
976	TCONS_00080889	TCONS_00055847	TCONS_00129378
977	TCONS_00097386	TCONS_00104846	TCONS_00026135
978	TCONS_00001034	TCONS_00039657	TCONS_00129377
979	TCONS_00117077	TCONS_00127853	TCONS_00026130
980	TCONS_00067820	TCONS_00099606	TCONS_00031951
981	TCONS_00068772	TCONS_00093840	TCONS_00070646
982	TCONS_00086783	TCONS_00009390	TCONS_00026131
983	TCONS_00126376	TCONS_00038598	TCONS_00026132
984	TCONS_00111922	TCONS_00026564	TCONS_00026133
985	TCONS_00124154	TCONS_00060139	TCONS_00015469
986	TCONS_00066883	TCONS_00013691	TCONS_00059889
987	TCONS_00080687	TCONS_00030591	TCONS_00055048
988	TCONS_00057762	TCONS_00091185	TCONS_00017640
989	TCONS_00130221	TCONS_00061571	TCONS_00048748
990	TCONS_00080892	TCONS_00097183	TCONS_00049600
991	TCONS_00009262	TCONS_00082491	TCONS_00004337
992	TCONS_00047443	TCONS_00014169	TCONS_00110779
993	TCONS_00118774	TCONS_00008792	TCONS_00049601
994	TCONS_00068838	TCONS_00024034	TCONS_00028301
995	TCONS_00009806	TCONS_00121698	TCONS_00069211
996	TCONS_00026010	TCONS_00125845	TCONS_00083980
997	TCONS_00020548	TCONS_00115851	TCONS_00058560
998	TCONS_00084615	TCONS_00071006	TCONS_00038577
999	TCONS_00129807	TCONS_00131304	TCONS_00120111
1000	TCONS_00131030	TCONS_00008489	TCONS_00100503
1001	TCONS_00081626	TCONS_00057806	TCONS_00120110
1002	TCONS_00114930	TCONS_00104024	TCONS_00099076
1003	TCONS_00030822	TCONS_00123659	TCONS_00110791
1004	TCONS_00118947	TCONS_00125765	TCONS_00094611
1005	TCONS_00075783	TCONS_00131611	TCONS_00059894
1006	TCONS_00038769	TCONS_00065560	TCONS_00056385
1007	TCONS_00038602	TCONS_00011812	TCONS_00129394
1008	TCONS_00072257	TCONS_00030122	TCONS_00083979
1009	TCONS_00024258	TCONS_00031951	TCONS_00049615
1010	TCONS_00003444	TCONS_00043666	TCONS_00029620
1011	TCONS_00120643	TCONS_00094685	TCONS_00072847
1012	TCONS_00088137	TCONS_00078803	TCONS_00072848
1013	TCONS_00007220	TCONS_00100893	TCONS_00082641
1014	TCONS_00131917	TCONS_00005612	TCONS_00043076
1015	TCONS_00080075	TCONS_00039477	TCONS_00057241
1016	TCONS_00017997	TCONS_00013985	TCONS_00096845
1017	TCONS_00059051	TCONS_00038872	TCONS_00096844
1018	TCONS_00023637	TCONS_00044419	TCONS_00058574
1019	TCONS_00072256	TCONS_00046211	TCONS_00091155
1020	TCONS_00055132	TCONS_00118504	TCONS_00058573
1021	TCONS_00088670	TCONS_00003744	TCONS_00031926
1022	TCONS_00029037	TCONS_00084582	TCONS_00046111
1023	TCONS_00063719	TCONS_00081661	TCONS_00047442
1024	TCONS_00017588	TCONS_00088089	TCONS_00047443
1025	TCONS_00038577	TCONS_00084744	TCONS_00046117
1026	TCONS_00090173	TCONS_00100768	TCONS_00128014
1027	TCONS_00072591	TCONS_00064925	TCONS_00106225
1028	TCONS_00000491	TCONS_00049938	TCONS_00116031
1029	TCONS_00000490	TCONS_00062224	TCONS_00069219
1030	TCONS_00072277	TCONS_00125764	TCONS_00118213
1031	TCONS_00097200	TCONS_00063254	TCONS_00060403
1032	TCONS_00103316	TCONS_00023458	TCONS_00046119
1033	TCONS_00082864	TCONS_00111793	TCONS_00014121
1034	TCONS_00012414	TCONS_00088224	TCONS_00118215
1035	TCONS_00053377	TCONS_00101406	TCONS_00118699
1036	TCONS_00125113	TCONS_00128273	TCONS_00027425
1037	TCONS_00085665	TCONS_00077445	TCONS_00049631
1038	TCONS_00095243	TCONS_00066528	TCONS_00070681
1039	TCONS_00099050	TCONS_00041196	TCONS_00047453
1040	TCONS_00102299	TCONS_00097125	TCONS_00069220
1041	TCONS_00101014	TCONS_00093425	TCONS_00128488
1042	TCONS_00010202	TCONS_00021851	TCONS_00049634
1043	TCONS_00121919	TCONS_00017783	TCONS_00108898
1044	TCONS_00028805	TCONS_00027594	TCONS_00096827
1045	TCONS_00026236	TCONS_00117864	TCONS_00118223
1046	TCONS_00116391	TCONS_00028980	TCONS_00096824
1047	TCONS_00085218	TCONS_00066827	TCONS_00095972
1048	TCONS_00046117	TCONS_00027425	TCONS_00040825
1049	TCONS_00061055	TCONS_00091854	TCONS_00007801
1050	TCONS_00003241	TCONS_00081678	TCONS_00040824
1051	TCONS_00103440	TCONS_00043775	TCONS_00095970
1052	TCONS_00059293	TCONS_00047577	TCONS_00095971
1053	TCONS_00062991	TCONS_00067665	TCONS_00112910
1054	TCONS_00071983	TCONS_00125123	TCONS_00027415
1055	TCONS_00056349	TCONS_00031561	TCONS_00003445
1056	TCONS_00128736	TCONS_00104847	TCONS_00027416
1057	TCONS_00104595	TCONS_00081677	TCONS_00026564
1058	TCONS_00122280	TCONS_00080889	TCONS_00003444
1059	TCONS_00040874	TCONS_00055466	TCONS_00014104
1060	TCONS_00030254	TCONS_00001034	TCONS_00014101
1061	TCONS_00022025	TCONS_00117077	TCONS_00014102
1062	TCONS_00072209	TCONS_00067820	TCONS_00025219
1063	TCONS_00113924	TCONS_00068772	TCONS_00085706
1064	TCONS_00020271	TCONS_00086783	TCONS_00025218
1065	TCONS_00026133	TCONS_00078603	TCONS_00110752
1066	TCONS_00021656	TCONS_00126376	TCONS_00110753
1067	TCONS_00127807	TCONS_00070646	TCONS_00108434
1068	TCONS_00058867	TCONS_00080687	TCONS_00025221
1069	TCONS_00057961	TCONS_00057762	TCONS_00002123
1070	TCONS_00051471	TCONS_00085915	TCONS_00002124
1071	TCONS_00052735	TCONS_00080892	TCONS_00003455
1072	TCONS_00038870	TCONS_00009262	TCONS_00082209
1073	TCONS_00017841	TCONS_00047443	TCONS_00048328
1074	TCONS_00107648	TCONS_00008257	TCONS_00002120
1075	TCONS_00026209	TCONS_00068838	TCONS_00001270
1076	TCONS_00072575	TCONS_00119674	TCONS_00025220
1077	TCONS_00094141	TCONS_00009806	TCONS_00063600
1078	TCONS_00026983	TCONS_00072421	TCONS_00013345
1079	TCONS_00100440	TCONS_00026010	TCONS_00012498
1080	TCONS_00093222	TCONS_00020548	TCONS_00013346
1081	TCONS_00044535	TCONS_00053149	TCONS_00079190
1082	TCONS_00129511	TCONS_00129807	TCONS_00061425
1083	TCONS_00006836	TCONS_00096155	TCONS_00079192
1084	TCONS_00112027	TCONS_00081626	TCONS_00063601
1085	TCONS_00078896	TCONS_00131030	TCONS_00063606
1086	TCONS_00082176	TCONS_00114930	TCONS_00063605
1087	TCONS_00009213	TCONS_00118947	TCONS_00073892
1088	TCONS_00051518	TCONS_00123722	TCONS_00073891
1089	TCONS_00091891	TCONS_00040171	TCONS_00105573
1090	TCONS_00044445	TCONS_00038769	TCONS_00073405
1091	TCONS_00059026	TCONS_00072257	TCONS_00110915
1092	TCONS_00092562	TCONS_00024258	TCONS_00024004
1093	TCONS_00103067	TCONS_00003444	TCONS_00109934
1094	TCONS_00082747	TCONS_00120643	TCONS_00082355
1095	TCONS_00080409	TCONS_00088137	TCONS_00068069
1096	TCONS_00003570	TCONS_00131917	TCONS_00062741
1097	TCONS_00048686	TCONS_00017997	TCONS_00062742
1098	TCONS_00040988	TCONS_00059051	TCONS_00038632
1099	TCONS_00110493	TCONS_00023637	TCONS_00058263
1100	TCONS_00058372	TCONS_00023466	TCONS_00038631
1101	TCONS_00099536	TCONS_00111603	TCONS_00058262
1102	TCONS_00094177	TCONS_00128474	TCONS_00038630
1103	TCONS_00020616	TCONS_00072256	TCONS_00061412
1104	TCONS_00036034	TCONS_00033003	TCONS_00012020
1105	TCONS_00100635	TCONS_00088670	TCONS_00064925
1106	TCONS_00030355	TCONS_00029037	TCONS_00069385
1107	TCONS_00064178	TCONS_00063719	TCONS_00025322
1108	TCONS_00076174	TCONS_00090173	TCONS_00094360
1109	TCONS_00052981	TCONS_00038577	TCONS_00048467
1110	TCONS_00083607	TCONS_00055356	TCONS_00004886
1111	TCONS_00058262	TCONS_00000491	TCONS_00048466
1112	TCONS_00038211	TCONS_00000490	TCONS_00023143
1113	TCONS_00069211	TCONS_00072277	TCONS_00126022
1114	TCONS_00022796	TCONS_00024291	TCONS_00048468
1115	TCONS_00023143	TCONS_00103316	TCONS_00024479
1116	TCONS_00042117	TCONS_00053377	TCONS_00038629
1117	TCONS_00128488	TCONS_00125113	TCONS_00082344
1118	TCONS_00096672	TCONS_00085665	TCONS_00040988
1119	TCONS_00096322	TCONS_00044552	TCONS_00096987
1120	TCONS_00116815	TCONS_00095243	TCONS_00072580
1121	TCONS_00112552	TCONS_00099050	TCONS_00072581
1122	TCONS_00079524	TCONS_00004171	TCONS_00074752
1123	TCONS_00130274	TCONS_00102299	TCONS_00072574
1124	TCONS_00090567	TCONS_00010202	TCONS_00106442
1125	TCONS_00069385	TCONS_00047061	TCONS_00072575
1126	TCONS_00108219	TCONS_00028805	TCONS_00074754
1127	TCONS_00100492	TCONS_00116391	TCONS_00076930
1128	TCONS_00126112	TCONS_00046117	TCONS_00074753
1129	TCONS_00018244	TCONS_00061055	TCONS_00072576
1130	TCONS_00068137	TCONS_00009425	TCONS_00000494
1131	TCONS_00011755	TCONS_00124805	TCONS_00072577
1132	TCONS_00039711	TCONS_00004695	TCONS_00072578
1133	TCONS_00113354	TCONS_00003241	TCONS_00000496
1134	TCONS_00078772	TCONS_00017541	TCONS_00072579
1135	TCONS_00002368	TCONS_00103440	TCONS_00000495
1136	TCONS_00056544	TCONS_00062991	TCONS_00074757
1137	TCONS_00031646	TCONS_00071983	TCONS_00000490
1138	TCONS_00102094	TCONS_00013088	TCONS_00000492
1139	TCONS_00090830	TCONS_00056349	TCONS_00048470
1140	TCONS_00088379	TCONS_00128736	TCONS_00000491
1141	TCONS_00107906	TCONS_00104595	TCONS_00082376
1142	TCONS_00072531	TCONS_00064283	TCONS_00014647
1143	TCONS_00120838	TCONS_00040874	TCONS_00082375
1144	TCONS_00072795	TCONS_00024506	TCONS_00060588
1145	TCONS_00072576	TCONS_00039347	TCONS_00097846
1146	TCONS_00087215	TCONS_00022025	TCONS_00052981
1147	TCONS_00100563	TCONS_00020271	TCONS_00028805
1148	TCONS_00076622	TCONS_00026133	TCONS_00028807
1149	TCONS_00069068	TCONS_00021656	TCONS_00028806
1150	TCONS_00058166	TCONS_00057961	TCONS_00073894
1151	TCONS_00017580	TCONS_00051471	TCONS_00102094
1152	TCONS_00089015	TCONS_00085609	TCONS_00073893
1153	TCONS_00125541	TCONS_00052735	TCONS_00070385
1154	TCONS_00051861	TCONS_00038870	TCONS_00070386
1155	TCONS_00125632	TCONS_00017841	TCONS_00073895
1156	TCONS_00110399	TCONS_00072575	TCONS_00127376
1157	TCONS_00025290	TCONS_00094141	TCONS_00004860
1158	TCONS_00112762	TCONS_00026983	TCONS_00125199
1159	TCONS_00063072	TCONS_00100440	TCONS_00076928
1160	TCONS_00104754	TCONS_00044535	TCONS_00076929
1161	TCONS_00088736	TCONS_00006836	TCONS_00076927
1162	TCONS_00077098	TCONS_00129511	TCONS_00051648
1163	TCONS_00041076	TCONS_00112027	TCONS_00068077
1164	TCONS_00108833	TCONS_00121392	TCONS_00012454
1165	TCONS_00048916	TCONS_00082176	TCONS_00038600
1166	TCONS_00083803	TCONS_00009213	TCONS_00039930
1167	TCONS_00048654	TCONS_00079017	TCONS_00084582
1168	TCONS_00126023	TCONS_00052114	TCONS_00037751
1169	TCONS_00055777	TCONS_00091891	TCONS_00013788
1170	TCONS_00073758	TCONS_00059026	TCONS_00060139
1171	TCONS_00103444	TCONS_00092562	TCONS_00038602
1172	TCONS_00022503	TCONS_00008260	TCONS_00038601
1173	TCONS_00110478	TCONS_00103067	TCONS_00012453
1174	TCONS_00082186	TCONS_00082747	TCONS_00001319
1175	TCONS_00099323	TCONS_00080409	TCONS_00001316
1176	TCONS_00017584	TCONS_00003570	TCONS_00004827
1177	TCONS_00108874	TCONS_00036981	TCONS_00001317
1178	TCONS_00044550	TCONS_00048686	TCONS_00095243
1179	TCONS_00007325	TCONS_00040988	TCONS_00051653
1180	TCONS_00058574	TCONS_00036190	TCONS_00002650
1181	TCONS_00012498	TCONS_00105697	TCONS_00047160
1182	TCONS_00046249	TCONS_00110493	TCONS_00129501
1183	TCONS_00009948	TCONS_00058372	TCONS_00086771
1184	TCONS_00058167	TCONS_00094177	TCONS_00039929
1185	TCONS_00062124	TCONS_00099536	TCONS_00036895
1186	TCONS_00030251	TCONS_00128985	TCONS_00115340
1187	TCONS_00003745	TCONS_00111331	TCONS_00063639
1188	TCONS_00082375	TCONS_00027608	TCONS_00072590
1189	TCONS_00051515	TCONS_00100635	TCONS_00072591
1190	TCONS_00099048	TCONS_00036034	TCONS_00114019
1191	TCONS_00125312	TCONS_00076174	TCONS_00072592
1192	TCONS_00086992	TCONS_00064178	TCONS_00004837
1193	TCONS_00113096	TCONS_00057061	TCONS_00114018
1194	TCONS_00074757	TCONS_00083607	TCONS_00115349
1195	TCONS_00012561	TCONS_00058262	TCONS_00072587
1196	TCONS_00008261	TCONS_00038211	TCONS_00072589
1197	TCONS_00009557	TCONS_00069211	TCONS_00099606
1198	TCONS_00126498	TCONS_00022796	TCONS_00013789
1199	TCONS_00008493	TCONS_00109588	TCONS_00013305
1200	TCONS_00111658	TCONS_00069129	TCONS_00086782
1201	TCONS_00000196	TCONS_00023143	TCONS_00013306
1202	TCONS_00020430	TCONS_00042117	TCONS_00013307
1203	TCONS_00067828	TCONS_00076557	TCONS_00086783
1204	TCONS_00116390	TCONS_00128488	TCONS_00085410
1205	TCONS_00086771	TCONS_00096672	TCONS_00116681
1206	TCONS_00072452	TCONS_00079524	TCONS_00109909
1207	TCONS_00090023	TCONS_00090567	TCONS_00109908
1208	TCONS_00110752	TCONS_00117144	TCONS_00117534
1209	TCONS_00103043	TCONS_00069385	TCONS_00093034
1210	TCONS_00083752	TCONS_00108219	TCONS_00073471
1211	TCONS_00075667	TCONS_00100492	TCONS_00130984
1212	TCONS_00061346	TCONS_00126112	TCONS_00130990
1213	TCONS_00015668	TCONS_00018244	TCONS_00104220
1214	TCONS_00107385	TCONS_00068137	TCONS_00126498
1215	TCONS_00023859	TCONS_00039711	TCONS_00052528
1216	TCONS_00048333	TCONS_00028013	TCONS_00106885
1217	TCONS_00029910	TCONS_00130681	TCONS_00109910
1218	TCONS_00055912	TCONS_00113354	TCONS_00009262
1219	TCONS_00095970	TCONS_00085055	TCONS_00062323
1220	TCONS_00088808	TCONS_00002368	TCONS_00064501
1221	TCONS_00048470	TCONS_00095497	TCONS_00064500
1222	TCONS_00080999	TCONS_00031646	TCONS_00011593
1223	TCONS_00078756	TCONS_00102094	TCONS_00011592
1224	TCONS_00029967	TCONS_00090830	TCONS_00010267
1225	TCONS_00131020	TCONS_00088379	TCONS_00010266
1226	TCONS_00108898	TCONS_00107906	TCONS_00042731
1227	TCONS_00129838	TCONS_00072531	TCONS_00011591
1228	TCONS_00101914	TCONS_00120838	TCONS_00011590
1229	TCONS_00070468	TCONS_00072795	TCONS_00096556
1230	TCONS_00115112	TCONS_00072576	TCONS_00097884
1231	TCONS_00023960	TCONS_00087215	TCONS_00129511
1232	TCONS_00021654	TCONS_00100563	TCONS_00021386
1233	TCONS_00054093	TCONS_00118817	TCONS_00034689
1234	TCONS_00123201	TCONS_00076622	TCONS_00012894
1235	TCONS_00047000	TCONS_00070033	TCONS_00012413
1236	TCONS_00094190	TCONS_00065720	TCONS_00035534
1237	TCONS_00094287	TCONS_00069068	TCONS_00113595
1238	TCONS_00030323	TCONS_00058166	TCONS_00116619
1239	TCONS_00102138	TCONS_00022051	TCONS_00075667
1240	TCONS_00057638	TCONS_00131608	TCONS_00125582
1241	TCONS_00112772	TCONS_00017580	TCONS_00054722
1242	TCONS_00131603	TCONS_00089015	TCONS_00103316
1243	TCONS_00042788	TCONS_00121371	TCONS_00110093
1244	TCONS_00025661	TCONS_00071759	TCONS_00090830
1245	TCONS_00018246	TCONS_00130481	TCONS_00089847
1246	TCONS_00025574	TCONS_00056855	TCONS_00089848
1247	TCONS_00059075	TCONS_00125541	TCONS_00118815
1248	TCONS_00055731	TCONS_00051861	TCONS_00130913
1249	TCONS_00125539	TCONS_00079141	TCONS_00077832
1250	TCONS_00044422	TCONS_00110399	TCONS_00097470
1251	TCONS_00022967	TCONS_00112762	TCONS_00012418
1252	TCONS_00019226	TCONS_00025290	TCONS_00032005
1253	TCONS_00131015	TCONS_00060589	TCONS_00105989
1254	TCONS_00038632	TCONS_00063072	TCONS_00012415
1255	TCONS_00025493	TCONS_00101579	TCONS_00089850
1256	TCONS_00044540	TCONS_00104754	TCONS_00064555
1257	TCONS_00028254	TCONS_00088736	TCONS_00040108
1258	TCONS_00103520	TCONS_00062741	TCONS_00040107
1259	TCONS_00105573	TCONS_00077098	TCONS_00035991
1260	TCONS_00029366	TCONS_00114772	TCONS_00064554
1261	TCONS_00017301	TCONS_00041076	TCONS_00008377
1262	TCONS_00077105	TCONS_00071827	TCONS_00007045
1263	TCONS_00123299	TCONS_00108833	TCONS_00106838
1264	TCONS_00110915	TCONS_00048916	TCONS_00061049
1265	TCONS_00034473	TCONS_00048654	TCONS_00052573
1266	TCONS_00116487	TCONS_00062657	TCONS_00052574
1267	TCONS_00131610	TCONS_00055777	TCONS_00116649
1268	TCONS_00065561	TCONS_00073758	TCONS_00075689
1269	TCONS_00111995	TCONS_00103444	TCONS_00073024
1270	TCONS_00065784	TCONS_00022503	TCONS_00093080
1271	TCONS_00018721	TCONS_00110478	TCONS_00125122
1272	TCONS_00099320	TCONS_00045212	TCONS_00125123
1273	TCONS_00129189	TCONS_00099323	TCONS_00127301
1274	TCONS_00043914	TCONS_00017584	TCONS_00106845
1275	TCONS_00047052	TCONS_00108874	TCONS_00061054
1276	TCONS_00009496	TCONS_00063260	TCONS_00061055
1277	TCONS_00072471	TCONS_00101015	TCONS_00117987
1278	TCONS_00112519	TCONS_00044550	TCONS_00052100
1279	TCONS_00022329	TCONS_00007325	TCONS_00096116
1280	TCONS_00015272	TCONS_00058574	TCONS_00095275
1281	TCONS_00111375	TCONS_00123994	TCONS_00095276
1282	TCONS_00048468	TCONS_00046249	TCONS_00056932
1283	TCONS_00052528	TCONS_00070785	TCONS_00102499
1284	TCONS_00016264	TCONS_00009948	TCONS_00125112
1285	TCONS_00070681	TCONS_00058167	TCONS_00125113
1286	TCONS_00065061	TCONS_00062124	TCONS_00102498
1287	TCONS_00072639	TCONS_00030251	TCONS_00048085
1288	TCONS_00082106	TCONS_00001635	TCONS_00063222
1289	TCONS_00014647	TCONS_00003745	TCONS_00063220
1290	TCONS_00123483	TCONS_00101232	TCONS_00128626
1291	TCONS_00030032	TCONS_00082375	TCONS_00087215
1292	TCONS_00093080	TCONS_00051515	TCONS_00063248
1293	TCONS_00048684	TCONS_00117251	TCONS_00066758
1294	TCONS_00097157	TCONS_00099048	TCONS_00125539
1295	TCONS_00093424	TCONS_00020259	TCONS_00087214
1296	TCONS_00042964	TCONS_00125312	TCONS_00042788
1297	TCONS_00097133	TCONS_00085410	TCONS_00066757
1298	TCONS_00095276	TCONS_00086992	TCONS_00111374
1299	TCONS_00131521	TCONS_00113096	TCONS_00022655
1300	TCONS_00017348	TCONS_00012561	TCONS_00052111
1301	TCONS_00129980	TCONS_00009557	TCONS_00111375
1302	TCONS_00046781	TCONS_00111658	TCONS_00052112
1303	TCONS_00110494	TCONS_00020430	TCONS_00081909
1304	TCONS_00130984	TCONS_00067830	TCONS_00073047
1305	TCONS_00010031	TCONS_00024295	TCONS_00076557
1306	TCONS_00128442	TCONS_00116390	TCONS_00077402
1307	TCONS_00104437	TCONS_00086771	TCONS_00073048
1308	TCONS_00013305	TCONS_00090023	TCONS_00024843
1309	TCONS_00083105	TCONS_00110752	TCONS_00109057
1310	TCONS_00066878	TCONS_00103043	TCONS_00024842
1311	TCONS_00111316	TCONS_00083752	TCONS_00125540
1312	TCONS_00046973	TCONS_00075667	TCONS_00043642
1313	TCONS_00062221	TCONS_00061346	TCONS_00125541
1314	TCONS_00102101	TCONS_00015668	TCONS_00086370
1315	TCONS_00006843	TCONS_00107385	TCONS_00086371
1316	TCONS_00020682	TCONS_00023859	TCONS_00033787
1317	TCONS_00024660	TCONS_00048333	TCONS_00125542
1318	TCONS_00008377	TCONS_00062669	TCONS_00101579
1319	TCONS_00082209	TCONS_00033000	TCONS_00031120
1320	TCONS_00113288	TCONS_00111839	TCONS_00062388
1321	TCONS_00022322	TCONS_00095970	TCONS_00010202
1322	TCONS_00023881	TCONS_00054215	TCONS_00009213
1323	TCONS_00067987	TCONS_00103788	TCONS_00010201
1324	TCONS_00072331	TCONS_00088808	TCONS_00009212
1325	TCONS_00025221	TCONS_00077057	TCONS_00010200
1326	TCONS_00022049	TCONS_00048470	TCONS_00066746
1327	TCONS_00038871	TCONS_00080999	TCONS_00077400
1328	TCONS_00058496	TCONS_00078756	TCONS_00052117
1329	TCONS_00085059	TCONS_00029967	TCONS_00057806
1330	TCONS_00073199	TCONS_00108898	TCONS_00052118
1331	TCONS_00015669	TCONS_00101914	TCONS_00052119
1332	TCONS_00048953	TCONS_00070468	TCONS_00052114
1333	TCONS_00010307	TCONS_00129838	TCONS_00061062
1334	TCONS_00042121	TCONS_00115112	TCONS_00086383
1335	TCONS_00072997	TCONS_00054093	TCONS_00066752
1336	TCONS_00066752	TCONS_00047000	TCONS_00087233
1337	TCONS_00116004	TCONS_00094190	TCONS_00085055
1338	TCONS_00097156	TCONS_00050159	TCONS_00085057
1339	TCONS_00128469	TCONS_00030323	TCONS_00061064
1340	TCONS_00105069	TCONS_00025208	TCONS_00130905
1341	TCONS_00055903	TCONS_00102138	TCONS_00130906
1342	TCONS_00058639	TCONS_00037565	TCONS_00088529
1343	TCONS_00118213	TCONS_00057638	TCONS_00110063
1344	TCONS_00074758	TCONS_00112772	TCONS_00056973
1345	TCONS_00099535	TCONS_00066757	TCONS_00021787
1346	TCONS_00125744	TCONS_00131603	TCONS_00024815
1347	TCONS_00096342	TCONS_00008306	TCONS_00078756
1348	TCONS_00103437	TCONS_00042788	TCONS_00078755
1349	TCONS_00072274	TCONS_00025661	TCONS_00057813
1350	TCONS_00099586	TCONS_00018246	TCONS_00057812
1351	TCONS_00001037	TCONS_00059075	TCONS_00077428
1352	TCONS_00094179	TCONS_00055731	TCONS_00124233
1353	TCONS_00047442	TCONS_00125539	TCONS_00088530
1354	TCONS_00030124	TCONS_00044422	TCONS_00127747
1355	TCONS_00075358	TCONS_00065916	TCONS_00035948
1356	TCONS_00107159	TCONS_00022967	TCONS_00063259
1357	TCONS_00024008	TCONS_00098143	TCONS_00068948
1358	TCONS_00024815	TCONS_00019226	TCONS_00063258
1359	TCONS_00093398	TCONS_00131015	TCONS_00063257
1360	TCONS_00025941	TCONS_00126559	TCONS_00051290
1361	TCONS_00024257	TCONS_00038632	TCONS_00063256
1362	TCONS_00002743	TCONS_00025493	TCONS_00104627
1363	TCONS_00109049	TCONS_00044540	TCONS_00043666
1364	TCONS_00097270	TCONS_00066747	TCONS_00090854
1365	TCONS_00072490	TCONS_00038597	TCONS_00122055
1366	TCONS_00032292	TCONS_00108986	TCONS_00054320
1367	TCONS_00095164	TCONS_00028254	TCONS_00074394
1368	TCONS_00015268	TCONS_00103520	TCONS_00023954
1369	TCONS_00028806	TCONS_00105573	TCONS_00030251
1370	TCONS_00123990	TCONS_00029154	TCONS_00030250
1371	TCONS_00128735	TCONS_00005969	TCONS_00116614
1372	TCONS_00061054	TCONS_00017301	TCONS_00099675
1373	TCONS_00048085	TCONS_00070786	TCONS_00116613
1374	TCONS_00130990	TCONS_00125691	TCONS_00099676
1375	TCONS_00005564	TCONS_00089968	TCONS_00030248
1376	TCONS_00079525	TCONS_00077105	TCONS_00021785
1377	TCONS_00004696	TCONS_00123299	TCONS_00030245
1378	TCONS_00016869	TCONS_00110915	TCONS_00023960
1379	TCONS_00042683	TCONS_00034473	TCONS_00063260
1380	TCONS_00003240	TCONS_00116487	TCONS_00067621
1381	TCONS_00052231	TCONS_00131610	TCONS_00035933
1382	TCONS_00041774	TCONS_00111995	TCONS_00091708
1383	TCONS_00068987	TCONS_00123720	TCONS_00103788
1384	TCONS_00056563	TCONS_00065784	TCONS_00032429
1385	TCONS_00081676	TCONS_00129189	TCONS_00087213
1386	TCONS_00056973	TCONS_00099320	TCONS_00008430
1387	TCONS_00071600	TCONS_00018721	TCONS_00065347
1388	TCONS_00115951	TCONS_00075059	TCONS_00078662
1389	TCONS_00024223	TCONS_00043914	TCONS_00045733
1390	TCONS_00057345	TCONS_00016966	TCONS_00079994
1391	TCONS_00109272	TCONS_00047052	TCONS_00079995
1392	TCONS_00012453	TCONS_00072471	TCONS_00079996
1393	TCONS_00067935	TCONS_00022329	TCONS_00111331
1394	TCONS_00089850	TCONS_00001315	TCONS_00054208
1395	TCONS_00096673	TCONS_00015272	TCONS_00054207
1396	TCONS_00077520	TCONS_00111375	TCONS_00081825
1397	TCONS_00118197	TCONS_00008259	TCONS_00042230
1398	TCONS_00111278	TCONS_00048468	TCONS_00044419
1399	TCONS_00038795	TCONS_00052528	TCONS_00044418
1400	TCONS_00041197	TCONS_00065061	TCONS_00044417
1401	TCONS_00118944	TCONS_00113835	TCONS_00018249
1402	TCONS_00120295	TCONS_00056273	TCONS_00120294
1403	TCONS_00049631	TCONS_00072639	TCONS_00018248
1404	TCONS_00036189	TCONS_00082106	TCONS_00120295
1405	TCONS_00080994	TCONS_00039479	TCONS_00018247
1406	TCONS_00056683	TCONS_00014647	TCONS_00110493
1407	TCONS_00031090	TCONS_00030032	TCONS_00018246
1408	TCONS_00038601	TCONS_00093080	TCONS_00110494
1409	TCONS_00024010	TCONS_00073912	TCONS_00047922
1410	TCONS_00038768	TCONS_00067622	TCONS_00018245
1411	TCONS_00066249	TCONS_00097157	TCONS_00110495
1412	TCONS_00010726	TCONS_00093424	TCONS_00053377
1413	TCONS_00090854	TCONS_00116494	TCONS_00018244
1414	TCONS_00118775	TCONS_00042964	TCONS_00018243
1415	TCONS_00085914	TCONS_00097133	TCONS_00053376
1416	TCONS_00020549	TCONS_00131521	TCONS_00020548
1417	TCONS_00063248	TCONS_00095276	TCONS_00020549
1418	TCONS_00072061	TCONS_00017348	TCONS_00054218
1419	TCONS_00100859	TCONS_00046781	TCONS_00099128
1420	TCONS_00035933	TCONS_00110494	TCONS_00098286
1421	TCONS_00025218	TCONS_00130984	TCONS_00054215
1422	TCONS_00089433	TCONS_00128442	TCONS_00054217
1423	TCONS_00088529	TCONS_00104437	TCONS_00044422
1424	TCONS_00051452	TCONS_00040825	TCONS_00044421
1425	TCONS_00071967	TCONS_00083105	TCONS_00029366
1426	TCONS_00063258	TCONS_00046973	TCONS_00103729
1427	TCONS_00072848	TCONS_00102101	TCONS_00099583
1428	TCONS_00037435	TCONS_00062221	TCONS_00099586
1429	TCONS_00081614	TCONS_00104439	TCONS_00080998
1430	TCONS_00120622	TCONS_00074661	TCONS_00079525
1431	TCONS_00090914	TCONS_00024660	TCONS_00053378
1432	TCONS_00046119	TCONS_00008377	TCONS_00080999
1433	TCONS_00040306	TCONS_00082209	TCONS_00080512
1434	TCONS_00077263	TCONS_00113288	TCONS_00080996
1435	TCONS_00013306	TCONS_00022322	TCONS_00080994
1436	TCONS_00064175	TCONS_00067987	TCONS_00070714
1437	TCONS_00097051	TCONS_00072331	TCONS_00032998
1438	TCONS_00092067	TCONS_00022049	TCONS_00010726
1439	TCONS_00068077	TCONS_00038871	TCONS_00067539
1440	TCONS_00029427	TCONS_00058496	TCONS_00123345
1441	TCONS_00029038	TCONS_00085059	TCONS_00047944
1442	TCONS_00001916	TCONS_00073199	TCONS_00017374
1443	TCONS_00130613	TCONS_00015669	TCONS_00017375
1444	TCONS_00099019	TCONS_00010307	TCONS_00079524
1445	TCONS_00097387	TCONS_00042121	TCONS_00099599
1446	TCONS_00116613	TCONS_00072997	TCONS_00030323
1447	TCONS_00130693	TCONS_00066752	TCONS_00044444
1448	TCONS_00071936	TCONS_00052347	TCONS_00068875
1449	TCONS_00052099	TCONS_00097156	TCONS_00088462
1450	TCONS_00047062	TCONS_00027461	TCONS_00117077
1451	TCONS_00081682	TCONS_00012415	TCONS_00117076
1452	TCONS_00074518	TCONS_00119673	TCONS_00100634
1453	TCONS_00054460	TCONS_00029041	TCONS_00117075
1454	TCONS_00106845	TCONS_00071721	TCONS_00100635
1455	TCONS_00010200	TCONS_00058639	TCONS_00102818
1456	TCONS_00015469	TCONS_00002040	TCONS_00017348
1457	TCONS_00038796	TCONS_00118213	TCONS_00016498
1458	TCONS_00112760	TCONS_00037390	TCONS_00016499
1459	TCONS_00014375	TCONS_00125744	TCONS_00057762
1460	TCONS_00128314	TCONS_00096342	TCONS_00057761
1461	TCONS_00048948	TCONS_00072274	TCONS_00007549
1462	TCONS_00039194	TCONS_00099586	TCONS_00057760
1463	TCONS_00085693	TCONS_00001037	TCONS_00130057
1464	TCONS_00028301	TCONS_00094179	TCONS_00057759
1465	TCONS_00045682	TCONS_00030124	TCONS_00057758
1466	TCONS_00125056	TCONS_00047442	TCONS_00021851
1467	TCONS_00060740	TCONS_00075358	TCONS_00044456
1468	TCONS_00068875	TCONS_00107159	TCONS_00087185
1469	TCONS_00063023	TCONS_00125112	TCONS_00087184
1470	TCONS_00072577	TCONS_00044554	TCONS_00119250
1471	TCONS_00126344	TCONS_00093398	TCONS_00031646
1472	TCONS_00028879	TCONS_00025941	TCONS_00125944
1473	TCONS_00008795	TCONS_00024257	TCONS_00021838
1474	TCONS_00057813	TCONS_00002743	TCONS_00044457
1475	TCONS_00086884	TCONS_00089847	TCONS_00093863
1476	TCONS_00116020	TCONS_00012418	TCONS_00030310
1477	TCONS_00032005	TCONS_00060516	TCONS_00072900
1478	TCONS_00052734	TCONS_00088685	TCONS_00044464
1479	TCONS_00107239	TCONS_00097270	TCONS_00093839
1480	TCONS_00100144	TCONS_00072490	TCONS_00045799
1481	TCONS_00033404	TCONS_00015268	TCONS_00052099
1482	TCONS_00025322	TCONS_00028806	TCONS_00129081
1483	TCONS_00100634	TCONS_00072592	TCONS_00007524
1484	TCONS_00054320	TCONS_00123990	TCONS_00111793
1485	TCONS_00076169	TCONS_00086370	TCONS_00058632
1486	TCONS_00009212	TCONS_00061054	TCONS_00039597
1487	TCONS_00000365	TCONS_00120928	TCONS_00020976
1488	TCONS_00026131	TCONS_00048085	TCONS_00129082
1489	TCONS_00117075	TCONS_00117609	TCONS_00129083
1490	TCONS_00044547	TCONS_00121368	TCONS_00029314
1491	TCONS_00082355	TCONS_00005564	TCONS_00071600
1492	TCONS_00044446	TCONS_00079525	TCONS_00005345
1493	TCONS_00071005	TCONS_00016869	TCONS_00029315
1494	TCONS_00103441	TCONS_00042683	TCONS_00005342
1495	TCONS_00089965	TCONS_00003240	TCONS_00064086
1496	TCONS_00099209	TCONS_00052231	TCONS_00005341
1497	TCONS_00101060	TCONS_00044351	TCONS_00080553
1498	TCONS_00104584	TCONS_00081676	TCONS_00101510
1499	TCONS_00076173	TCONS_00056973	TCONS_00100667
1500	TCONS_00001573	TCONS_00071600	TCONS_00066248
1501	TCONS_00072574	TCONS_00064697	TCONS_00123300
1502	TCONS_00096272	TCONS_00079994	TCONS_00066249
1503	TCONS_00063080	TCONS_00024223	TCONS_00008865
1504	TCONS_00082401	TCONS_00057345	TCONS_00093840
1505	TCONS_00007719	TCONS_00010544	TCONS_00008866
1506	TCONS_00119184	TCONS_00032198	TCONS_00110478
1507	TCONS_00026439	TCONS_00015670	TCONS_00009709
1508	TCONS_00096987	TCONS_00067935	TCONS_00109488
1509	TCONS_00052018	TCONS_00066099	TCONS_00109486
1510	TCONS_00080553	TCONS_00054218	TCONS_00058639
1511	TCONS_00089978	TCONS_00089850	TCONS_00109487
1512	TCONS_00028581	TCONS_00107522	TCONS_00029782
1513	TCONS_00024505	TCONS_00038867	TCONS_00081873
1514	TCONS_00029036	TCONS_00041070	TCONS_00084942
1515	TCONS_00106442	TCONS_00041197	TCONS_00017301
1516	TCONS_00082865	TCONS_00118944	TCONS_00038249
1517	TCONS_00008373	TCONS_00120295	TCONS_00017783
1518	TCONS_00004431	TCONS_00049631	TCONS_00093895
1519	TCONS_00052119	TCONS_00036189	TCONS_00037390
1520	TCONS_00052527	TCONS_00086782	TCONS_00037391
1521	TCONS_00088742	TCONS_00052117	TCONS_00092561
1522	TCONS_00082402	TCONS_00031090	TCONS_00093894
1523	TCONS_00049634	TCONS_00038601	TCONS_00092562
1524	TCONS_00102818	TCONS_00038768	TCONS_00107236
1525	TCONS_00012454	TCONS_00066249	TCONS_00083607
1526	TCONS_00084942	TCONS_00010726	TCONS_00109893
1527	TCONS_00001053	TCONS_00090854	TCONS_00028445
1528	TCONS_00066879	TCONS_00020549	TCONS_00047523
1529	TCONS_00012020	TCONS_00089643	TCONS_00027598
1530	TCONS_00087822	TCONS_00081909	TCONS_00028446
1531	TCONS_00040034	TCONS_00063248	TCONS_00121524
1532	TCONS_00101343	TCONS_00072061	TCONS_00107239
1533	TCONS_00004697	TCONS_00068584	TCONS_00123721
1534	TCONS_00073756	TCONS_00100859	TCONS_00079580
1535	TCONS_00000121	TCONS_00025218	TCONS_00123720
1536	TCONS_00033787	TCONS_00029485	TCONS_00096933
1537	TCONS_00082187	TCONS_00088529	TCONS_00096932
1538	TCONS_00031563	TCONS_00051452	TCONS_00093425
1539	TCONS_00118699	TCONS_00071967	TCONS_00093424
1540	TCONS_00033405	TCONS_00027607	TCONS_00105069
1541	TCONS_00052574	TCONS_00072848	TCONS_00029764
1542	TCONS_00097435	TCONS_00037435	TCONS_00082747
1543	TCONS_00120294	TCONS_00081614	TCONS_00130481
1544	TCONS_00028712	TCONS_00120622	TCONS_00082746
1545	TCONS_00067213	TCONS_00090914	TCONS_00082745
1546	TCONS_00097297	TCONS_00046119	TCONS_00028430
1547	TCONS_00020799	TCONS_00013607	TCONS_00082744
1548	TCONS_00105070	TCONS_00036747	TCONS_00121537
1549	TCONS_00073645	TCONS_00077263	TCONS_00019947
1550	TCONS_00011591	TCONS_00013306	TCONS_00019945
1551	TCONS_00066422	TCONS_00064175	TCONS_00019944
1552	TCONS_00093034	TCONS_00092067	TCONS_00019943
1553	TCONS_00011590	TCONS_00068077	TCONS_00057347
1554	TCONS_00013608	TCONS_00029427	TCONS_00105070
1555	TCONS_00029620	TCONS_00029038	TCONS_00047539
1556	TCONS_00038905	TCONS_00001916	TCONS_00060517
1557	TCONS_00073127	TCONS_00099019	TCONS_00060516
1558	TCONS_00069376	TCONS_00095454	TCONS_00057345
1559	TCONS_00012417	TCONS_00116613	TCONS_00079139
1560	TCONS_00052982	TCONS_00130693	TCONS_00028429
1561	TCONS_00029156	TCONS_00071936	TCONS_00046211
1562	TCONS_00064182	TCONS_00052099	TCONS_00113924
1563	TCONS_00068557	TCONS_00047062	TCONS_00005303
1564	TCONS_00045771	TCONS_00081682	TCONS_00005302
1565	TCONS_00114177	TCONS_00072994	TCONS_00071643
1566	TCONS_00040618	TCONS_00115428	TCONS_00004454
1567	TCONS_00037876	TCONS_00106845	TCONS_00068005
1568	TCONS_00061333	TCONS_00054460	TCONS_00069335
1569	TCONS_00028060	TCONS_00010200	TCONS_00036034
1570	TCONS_00033407	TCONS_00015469	TCONS_00078270
1571	TCONS_00032197	TCONS_00117610	TCONS_00044039
1572	TCONS_00051738	TCONS_00112760	TCONS_00038211
1573	TCONS_00035505	TCONS_00039194	TCONS_00014260
1574	TCONS_00021386	TCONS_00015515	TCONS_00026237
1575	TCONS_00081613	TCONS_00085693	TCONS_00070781
1576	TCONS_00112075	TCONS_00098189	TCONS_00043193
1577	TCONS_00078827	TCONS_00028301	TCONS_00072965
1578	TCONS_00125605	TCONS_00125056	TCONS_00070787
1579	TCONS_00054217	TCONS_00060740	TCONS_00070788
1580	TCONS_00101342	TCONS_00068875	TCONS_00070789
1581	TCONS_00029764	TCONS_00096826	TCONS_00072966
1582	TCONS_00091184	TCONS_00072577	TCONS_00070308
1583	TCONS_00125540	TCONS_00063023	TCONS_00093454
1584	TCONS_00002124	TCONS_00001270	TCONS_00038681
1585	TCONS_00071825	TCONS_00126344	TCONS_00025378
1586	TCONS_00011263	TCONS_00028879	TCONS_00072994
1587	TCONS_00119195	TCONS_00097846	TCONS_00072996
1588	TCONS_00069925	TCONS_00038210	TCONS_00122819
1589	TCONS_00014459	TCONS_00008795	TCONS_00072997
1590	TCONS_00061052	TCONS_00057813	TCONS_00130450
1591	TCONS_00118750	TCONS_00000738	TCONS_00023195
1592	TCONS_00044545	TCONS_00005302	TCONS_00079142
1593	TCONS_00091566	TCONS_00086884	TCONS_00024034
1594	TCONS_00067823	TCONS_00081602	TCONS_00024033
1595	TCONS_00128530	TCONS_00032005	TCONS_00028879
1596	TCONS_00002323	TCONS_00054130	TCONS_00047576
1597	TCONS_00096845	TCONS_00107239	TCONS_00047577
1598	TCONS_00118765	TCONS_00100144	TCONS_00046249
1599	TCONS_00064500	TCONS_00025322	TCONS_00024032
1600	TCONS_00092912	TCONS_00035948	TCONS_00120643
1601	TCONS_00085329	TCONS_00089210	TCONS_00119674
1602	TCONS_00003242	TCONS_00100634	TCONS_00119675
1603	TCONS_00091064	TCONS_00054320	TCONS_00119676
1604	TCONS_00080849	TCONS_00024633	TCONS_00119673
1605	TCONS_00079142	TCONS_00049153	TCONS_00110861
1606	TCONS_00034582	TCONS_00076169	TCONS_00131316
1607	TCONS_00110139	TCONS_00009212	TCONS_00025354
1608	TCONS_00068005	TCONS_00084050	TCONS_00105035
1609	TCONS_00118506	TCONS_00026131	TCONS_00072531
1610	TCONS_00054216	TCONS_00067821	TCONS_00017716
1611	TCONS_00082110	TCONS_00103441	TCONS_00016869
1612	TCONS_00071337	TCONS_00089965	TCONS_00069376
1613	TCONS_00124179	TCONS_00063077	TCONS_00057394
1614	TCONS_00054603	TCONS_00101060	TCONS_00093449
1615	TCONS_00090172	TCONS_00104584	TCONS_00101914
1616	TCONS_00096649	TCONS_00076173	TCONS_00131304
1617	TCONS_00008057	TCONS_00001573	TCONS_00024013
1618	TCONS_00082045	TCONS_00045210	TCONS_00048442
1619	TCONS_00104846	TCONS_00072650	TCONS_00111713
1620	TCONS_00115407	TCONS_00072574	TCONS_00028858
1621	TCONS_00054722	TCONS_00096272	TCONS_00028857
1622	TCONS_00031951	TCONS_00072278	TCONS_00005751
1623	TCONS_00078858	TCONS_00063080	TCONS_00026676
1624	TCONS_00046211	TCONS_00110063	TCONS_00073858
1625	TCONS_00131094	TCONS_00007719	TCONS_00003570
1626	TCONS_00072447	TCONS_00082401	TCONS_00068033
1627	TCONS_00097125	TCONS_00119184	TCONS_00041933
1628	TCONS_00093425	TCONS_00013524	TCONS_00086840
1629	TCONS_00043775	TCONS_00096987	TCONS_00058372
1630	TCONS_00070646	TCONS_00052838	TCONS_00038769
1631	TCONS_00072421	TCONS_00051652	TCONS_00038768
1632	TCONS_00033896	TCONS_00063639	TCONS_00037435
1633	TCONS_00126963	TCONS_00028581	TCONS_00096649
1634	TCONS_00037955	TCONS_00024505	TCONS_00096647
1635	TCONS_00024291	TCONS_00106442	TCONS_00120838
1636	TCONS_00101799	TCONS_00056695	TCONS_00108723
1637	TCONS_00045569	TCONS_00089971	TCONS_00105697
1638	TCONS_00124805	TCONS_00051941	TCONS_00051738
1639	TCONS_00013088	TCONS_00089972	TCONS_00051739
1640	TCONS_00057590	TCONS_00072581	TCONS_00085521
1641	TCONS_00041773	TCONS_00035904	TCONS_00060684
1642	TCONS_00117196	TCONS_00056856	TCONS_00114177
1643	TCONS_00043361	TCONS_00022968	TCONS_00063718
1644	TCONS_00113356	TCONS_00089967	TCONS_00063717
1645	TCONS_00052114	TCONS_00099324	TCONS_00057059
1646	TCONS_00052837	TCONS_00040435	TCONS_00114178
1647	TCONS_00031088	TCONS_00114708	TCONS_00114179
1648	TCONS_00048748	TCONS_00063256	TCONS_00063719
1649	TCONS_00109588	TCONS_00097298	TCONS_00103043
1650	TCONS_00069129	TCONS_00001053	TCONS_00104372
1651	TCONS_00076557	TCONS_00044559	TCONS_00071337
1652	TCONS_00061051	TCONS_00066879	TCONS_00011263
1653	TCONS_00065720	TCONS_00056562	TCONS_00060233
1654	TCONS_00126066	TCONS_00034728	TCONS_00057060
1655	TCONS_00065060	TCONS_00024479	TCONS_00057061
1656	TCONS_00056855	TCONS_00004837	TCONS_00086826
1657	TCONS_00037388	TCONS_00040034	TCONS_00027609
1658	TCONS_00101015	TCONS_00054044	TCONS_00086827
1659	TCONS_00120111	TCONS_00073756	TCONS_00097956
1660	TCONS_00053065	TCONS_00035447	TCONS_00040627
1661	TCONS_00035694	TCONS_00067298	TCONS_00027606
1662	TCONS_00101232	TCONS_00033787	TCONS_00040626
1663	TCONS_00117251	TCONS_00128626	TCONS_00070033
1664	TCONS_00089209	TCONS_00057647	TCONS_00027607
1665	TCONS_00085410	TCONS_00074752	TCONS_00072210
1666	TCONS_00074755	TCONS_00028255	TCONS_00130671
1667	TCONS_00128549	TCONS_00100138	TCONS_00092272
1668	TCONS_00056682	TCONS_00074664	TCONS_00131521
1669	TCONS_00024295	TCONS_00055924	TCONS_00129203
1670	TCONS_00103788	TCONS_00097385	TCONS_00027610
1671	TCONS_00048947	TCONS_00123300	TCONS_00050424
1672	TCONS_00050159	TCONS_00094202	TCONS_00130670
1673	TCONS_00008306	TCONS_00089704	TCONS_00002791
1674	TCONS_00096846	TCONS_00086840	TCONS_00083346
1675	TCONS_00009656	TCONS_00071757	TCONS_00061571
1676	TCONS_00130179	TCONS_00004230	TCONS_00016966
1677	TCONS_00123720	TCONS_00096844	TCONS_00065911
1678	TCONS_00075059	TCONS_00005341	TCONS_00032196
1679	TCONS_00051036	TCONS_00000811	TCONS_00016964
1680	TCONS_00119676	TCONS_00025942	TCONS_00065913
1681	TCONS_00113835	TCONS_00080410	TCONS_00082491
1682	TCONS_00039479	TCONS_00002651	TCONS_00032198
1683	TCONS_00089176	TCONS_00124193	TCONS_00094458
1684	TCONS_00069903	TCONS_00099676	TCONS_00116378
1685	TCONS_00116873	TCONS_00044417	TCONS_00028926
1686	TCONS_00093748	TCONS_00018014	TCONS_00028925
1687	TCONS_00048442	TCONS_00128470	TCONS_00002323
1688	TCONS_00034729	TCONS_00090175	TCONS_00103067
1689	TCONS_00066423	TCONS_00065059	TCONS_00002322
1690	TCONS_00055133	TCONS_00089980	TCONS_00084667
1691	TCONS_00012418	TCONS_00001319	TCONS_00072209
1692	TCONS_00060516	TCONS_00038600	TCONS_00103068
1693	TCONS_00024659	TCONS_00028712	TCONS_00086884
1694	TCONS_00010544	TCONS_00020799	TCONS_00035694
1695	TCONS_00032198	TCONS_00100145	TCONS_00065940
1696	TCONS_00120234	TCONS_00078825	TCONS_00037876
1697	TCONS_00052117	TCONS_00073645	TCONS_00028924
1698	TCONS_00044558	TCONS_00068585	TCONS_00028923
1699	TCONS_00087213	TCONS_00117717	TCONS_00128771
1700	TCONS_00021757	TCONS_00011590	TCONS_00053953
1701	TCONS_00123050	TCONS_00078755	TCONS_00126112
1702	TCONS_00013607	TCONS_00055939	TCONS_00090914
1703	TCONS_00063073	TCONS_00014376	TCONS_00113288
1704	TCONS_00077428	TCONS_00045937	TCONS_00099730
1705	TCONS_00120572	TCONS_00033531	TCONS_00059278
1706	TCONS_00005302	TCONS_00017062	TCONS_00065939
1707	TCONS_00081602	TCONS_00073891	TCONS_00099731
1708	TCONS_00035948	TCONS_00047063	TCONS_00052632
1709	TCONS_00089210	TCONS_00090021	TCONS_00000121
1710	TCONS_00063077	TCONS_00093307	TCONS_00099729
1711	TCONS_00072650	TCONS_00048370	TCONS_00090915
1712	TCONS_00016267	TCONS_00029156	TCONS_00069068
1713	TCONS_00096827	TCONS_00124814	TCONS_00103008
1714	TCONS_00074752	TCONS_00103007	TCONS_00103007
1715	TCONS_00051035	TCONS_00032751	TCONS_00033010
1716	TCONS_00094202	TCONS_00003568	TCONS_00009384
1717	TCONS_00048949	TCONS_00005303	TCONS_00008057
1718	TCONS_00072449	TCONS_00011024	TCONS_00022358
1719	TCONS_00067822	TCONS_00073024	TCONS_00022359
1720	TCONS_00048328	TCONS_00089970	TCONS_00096666
1721	TCONS_00128251	TCONS_00009384	TCONS_00076620
1722	TCONS_00104495	TCONS_00086882	TCONS_00118506
1723	TCONS_00023766	TCONS_00002745	TCONS_00002745
1724	TCONS_00073024	TCONS_00003851	TCONS_00095333
1725	TCONS_00123053	TCONS_00035903	TCONS_00002746
1726	TCONS_00001054	TCONS_00117848	TCONS_00096672
1727	TCONS_00095495	TCONS_00065940	TCONS_00096673
1728	TCONS_00113355	TCONS_00002123	TCONS_00072256
1729	TCONS_00094514	TCONS_00122819	TCONS_00022362
1730	TCONS_00089565	TCONS_00097884	TCONS_00072257
1731	TCONS_00009191	TCONS_00026905	TCONS_00033006
1732	TCONS_00110791	TCONS_00031759	TCONS_00120815
1733	TCONS_00016498	TCONS_00063717	TCONS_00128314
1734	TCONS_00092819	TCONS_00020976	TCONS_00022360
1735	TCONS_00004693	TCONS_00079139	TCONS_00043704
1736	TCONS_00065913	TCONS_00081613	TCONS_00033000
1737	TCONS_00074662	TCONS_00112075	TCONS_00059294
1738	TCONS_00011593	TCONS_00061738	TCONS_00033003
1739	TCONS_00065560	TCONS_00041066	TCONS_00012561
1740	TCONS_00004695	TCONS_00092205	TCONS_00012562
1741	TCONS_00040437	TCONS_00130057	TCONS_00040676
1742	TCONS_00095497	TCONS_00121537	TCONS_00033004
1743	TCONS_00067212	TCONS_00055908	TCONS_00131945
1744	TCONS_00030132	TCONS_00119980	TCONS_00024528
1745	TCONS_00000364	TCONS_00092608	TCONS_00131944
1746	TCONS_00089962	TCONS_00116681	TCONS_00131946
1747	TCONS_00108386	TCONS_00061412	TCONS_00118996
1748	TCONS_00064554	TCONS_00071760	TCONS_00096674
1749	TCONS_00095582	TCONS_00064177	TCONS_00059290
1750	TCONS_00104627	TCONS_00011263	TCONS_00009390
1751	TCONS_00046998	TCONS_00094514	TCONS_00086882
1752	TCONS_00065911	TCONS_00130647	TCONS_00082045
1753	TCONS_00085217	TCONS_00001044	TCONS_00036982
1754	TCONS_00074629	TCONS_00130679	TCONS_00036980
1755	TCONS_00043329	TCONS_00037642	TCONS_00036981
1756	TCONS_00125542	TCONS_00110791	TCONS_00042865
1757	TCONS_00052984	TCONS_00118750	TCONS_00115897
1758	TCONS_00072335	TCONS_00130450	TCONS_00001884
1759	TCONS_00010029	TCONS_00081610	TCONS_00072277
1760	TCONS_00106220	TCONS_00063718	TCONS_00072278
1761	TCONS_00110063	TCONS_00094429	TCONS_00001881
1762	TCONS_00012894	TCONS_00093862	TCONS_00102102
1763	TCONS_00014167	TCONS_00010032	TCONS_00102101
1764	TCONS_00004223	TCONS_00002323	TCONS_00126558
1765	TCONS_00129394	TCONS_00100564	TCONS_00103438
1766	TCONS_00042124	TCONS_00131315	TCONS_00089962
1767	TCONS_00089440	TCONS_00118765	TCONS_00128737
1768	TCONS_00062268	TCONS_00043076	TCONS_00089963
1769	TCONS_00057974	TCONS_00081002	TCONS_00103437
1770	TCONS_00082744	TCONS_00060327	TCONS_00062482
1771	TCONS_00044421	TCONS_00044039	TCONS_00128736
1772	TCONS_00036109	TCONS_00128473	TCONS_00126559
1773	TCONS_00053145	TCONS_00125710	TCONS_00089966
1774	TCONS_00068136	TCONS_00032429	TCONS_00089967
1775	TCONS_00055806	TCONS_00100379	TCONS_00011692
1776	TCONS_00016356	TCONS_00131945	TCONS_00066827
1777	TCONS_00068583	TCONS_00060588	TCONS_00089965
1778	TCONS_00089967	TCONS_00008258	TCONS_00024506
1779	TCONS_00097956	TCONS_00028386	TCONS_00024505
1780	TCONS_00130671	TCONS_00090174	TCONS_00115424
1781	TCONS_00030329	TCONS_00103008	TCONS_00024508
1782	TCONS_00093987	TCONS_00076829	TCONS_00022329
1783	TCONS_00104146	TCONS_00067490	TCONS_00072274
1784	TCONS_00096929	TCONS_00117076	TCONS_00115425
1785	TCONS_00091975	TCONS_00034582	TCONS_00072275
1786	TCONS_00058904	TCONS_00044546	TCONS_00114579
1787	TCONS_00111841	TCONS_00045936	TCONS_00022330
1788	TCONS_00021130	TCONS_00089969	TCONS_00002743
1789	TCONS_00074394	TCONS_00070836	TCONS_00076621
1790	TCONS_00025209	TCONS_00077059	TCONS_00076622
1791	TCONS_00019312	TCONS_00068275	TCONS_00125691
1792	TCONS_00012413	TCONS_00014104	TCONS_00103441
1793	TCONS_00078468	TCONS_00018249	TCONS_00103440
1794	TCONS_00099730	TCONS_00001038	TCONS_00076625
1795	TCONS_00057973	TCONS_00069219	TCONS_00078803
1796	TCONS_00078142	TCONS_00081615	TCONS_00103444
1797	TCONS_00019947	TCONS_00054603	TCONS_00008493
1798	TCONS_00113097	TCONS_00014085	TCONS_00111075
1799	TCONS_00041067	TCONS_00008790	TCONS_00131917
1800	TCONS_00044551	TCONS_00016072	TCONS_00111077
1801	TCONS_00077400	TCONS_00091920	TCONS_00123053
1802	TCONS_00085521	TCONS_00114709	TCONS_00118947
1803	TCONS_00057852	TCONS_00104220	TCONS_00123052
1804	TCONS_00102499	TCONS_00055911	TCONS_00123051
1805	TCONS_00023952	TCONS_00089175	TCONS_00123050
1806	TCONS_00055924	TCONS_00079136	TCONS_00118944
1807	TCONS_00025213	TCONS_00032752	TCONS_00022323
1808	TCONS_00031926	TCONS_00082045	TCONS_00022322
1809	TCONS_00068504	TCONS_00100566	TCONS_00124397
1810	TCONS_00130220	TCONS_00089974	TCONS_00008492
1811	TCONS_00046510	TCONS_00070787	TCONS_00008491
1812	TCONS_00058560	TCONS_00076928	TCONS_00023637
1813	TCONS_00034732	TCONS_00066746	TCONS_00055731
1814	TCONS_00121955	TCONS_00078858	TCONS_00054884
1815	TCONS_00119183	TCONS_00131094	TCONS_00021461
1816	TCONS_00129081	TCONS_00073893	TCONS_00022793
1817	TCONS_00013788	TCONS_00087214	TCONS_00022796
1818	TCONS_00008920	TCONS_00042773	TCONS_00078827
1819	TCONS_00000811	TCONS_00118774	TCONS_00078825
1820	TCONS_00014458	TCONS_00109074	TCONS_00012998
1821	TCONS_00106699	TCONS_00057971	TCONS_00102138
1822	TCONS_00062388	TCONS_00038602	TCONS_00066879
1823	TCONS_00043328	TCONS_00007220	TCONS_00091836
1824	TCONS_00021658	TCONS_00080075	TCONS_00064698
1825	TCONS_00056147	TCONS_00103438	TCONS_00088668
1826	TCONS_00040628	TCONS_00045571	TCONS_00069903
1827	TCONS_00118198	TCONS_00127441	TCONS_00066878
1828	TCONS_00034735	TCONS_00017588	TCONS_00112341
1829	TCONS_00080783	TCONS_00072591	TCONS_00052231
1830	TCONS_00039125	TCONS_00097200	TCONS_00115851
1831	TCONS_00027609	TCONS_00101014	TCONS_00099320
1832	TCONS_00047453	TCONS_00057590	TCONS_00045935
1833	TCONS_00037095	TCONS_00072209	TCONS_00099322
1834	TCONS_00108903	TCONS_00113924	TCONS_00099323
1835	TCONS_00070469	TCONS_00031089	TCONS_00099324
1836	TCONS_00033898	TCONS_00127807	TCONS_00076678
1837	TCONS_00089980	TCONS_00058867	TCONS_00054886
1838	TCONS_00117821	TCONS_00043361	TCONS_00054885
1839	TCONS_00078139	TCONS_00113356	TCONS_00023630
1840	TCONS_00123933	TCONS_00093222	TCONS_00078858
1841	TCONS_00096930	TCONS_00078896	TCONS_00088670
1842	TCONS_00112773	TCONS_00055906	TCONS_00066883
1843	TCONS_00019945	TCONS_00052837	TCONS_00010307
1844	TCONS_00062660	TCONS_00031088	TCONS_00008489
1845	TCONS_00085717	TCONS_00040437	TCONS_00115863
1846	TCONS_00030056	TCONS_00130274	TCONS_00050064
1847	TCONS_00010266	TCONS_00063257	TCONS_00097157
1848	TCONS_00067829	TCONS_00056544	TCONS_00097156
1849	TCONS_00087833	TCONS_00086197	TCONS_00099326
1850	TCONS_00010101	TCONS_00115110	TCONS_00043774
1851	TCONS_00017375	TCONS_00065060	TCONS_00033898
1852	TCONS_00084742	TCONS_00109488	TCONS_00033897
1853	TCONS_00086989	TCONS_00083803	TCONS_00131094
1854	TCONS_00125747	TCONS_00104494	TCONS_00033899
1855	TCONS_00015047	TCONS_00120111	TCONS_00100379
1856	TCONS_00054884	TCONS_00098190	TCONS_00088687
1857	TCONS_00115113	TCONS_00115419	TCONS_00088686
1858	TCONS_00097389	TCONS_00035694	TCONS_00089978
1859	TCONS_00036255	TCONS_00089209	TCONS_00028060
1860	TCONS_00109487	TCONS_00093747	TCONS_00089976
1861	TCONS_00127301	TCONS_00074821	TCONS_00069925
1862	TCONS_00012703	TCONS_00000364	TCONS_00033896
1863	TCONS_00037391	TCONS_00089962	TCONS_00043775
1864	TCONS_00126377	TCONS_00081675	TCONS_00009789
1865	TCONS_00026676	TCONS_00000196	TCONS_00039194
1866	TCONS_00058866	TCONS_00056682	TCONS_00099785
1867	TCONS_00112853	TCONS_00064554	TCONS_00073199
1868	TCONS_00088687	TCONS_00029910	TCONS_00016072
1869	TCONS_00100567	TCONS_00072849	TCONS_00046807
1870	TCONS_00014452	TCONS_00023960	TCONS_00018250
1871	TCONS_00126345	TCONS_00123201	TCONS_00096272
1872	TCONS_00059078	TCONS_00104458	TCONS_00076218
1873	TCONS_00042866	TCONS_00005614	TCONS_00089980
1874	TCONS_00119192	TCONS_00029366	TCONS_00036913
1875	TCONS_00028430	TCONS_00094203	TCONS_00089981
1876	TCONS_00130670	TCONS_00085685	TCONS_00010765
1877	TCONS_00130905	TCONS_00065561	TCONS_00101231
1878	TCONS_00045935	TCONS_00117143	TCONS_00103410
1879	TCONS_00052118	TCONS_00130179	TCONS_00033405
1880	TCONS_00115683	TCONS_00114179	TCONS_00101232
1881	TCONS_00068582	TCONS_00029315	TCONS_00066423
1882	TCONS_00073898	TCONS_00112519	TCONS_00033404
1883	TCONS_00025378	TCONS_00071756	TCONS_00010764
1884	TCONS_00040627	TCONS_00038209	TCONS_00089982
1885	TCONS_00108796	TCONS_00048684	TCONS_00034730
1886	TCONS_00079339	TCONS_00010031	TCONS_00034732
1887	TCONS_00106225	TCONS_00060933	TCONS_00122172
1888	TCONS_00089981	TCONS_00066878	TCONS_00115887
1889	TCONS_00013000	TCONS_00002747	TCONS_00097125
1890	TCONS_00129203	TCONS_00023881	TCONS_00075358
1891	TCONS_00092608	TCONS_00025221	TCONS_00097134
1892	TCONS_00049866	TCONS_00048953	TCONS_00097133
1893	TCONS_00080996	TCONS_00105069	TCONS_00030366
1894	TCONS_00067937	TCONS_00044553	TCONS_00065560
1895	TCONS_00011027	TCONS_00026483	TCONS_00034729
1896	TCONS_00051034	TCONS_00048442	TCONS_00104754
1897	TCONS_00085330	TCONS_00034729	TCONS_00034728
1898	TCONS_00104481	TCONS_00066423	TCONS_00065561
1899	TCONS_00089606	TCONS_00075690	TCONS_00089438
1900	TCONS_00005611	TCONS_00108622	TCONS_00089439
1901	TCONS_00030030	TCONS_00100146	TCONS_00089436
1902	TCONS_00062323	TCONS_00073048	TCONS_00092608
1903	TCONS_00114019	TCONS_00130990	TCONS_00092607
1904	TCONS_00007045	TCONS_00033004	TCONS_00007220
1905	TCONS_00040617	TCONS_00068987	TCONS_00077450
1906	TCONS_00028445	TCONS_00097201	TCONS_00022853
1907	TCONS_00121391	TCONS_00056563	TCONS_00001916
1908	TCONS_00128102	TCONS_00115951	TCONS_00056991
1909	TCONS_00011813	TCONS_00092699	TCONS_00018350
1910	TCONS_00081550	TCONS_00109272	TCONS_00056989
1911	TCONS_00099325	TCONS_00040436	TCONS_00089440
1912	TCONS_00039930	TCONS_00096673	TCONS_00040171
1913	TCONS_00044418	TCONS_00123721	TCONS_00040172
1914	TCONS_00057761	TCONS_00118624	TCONS_00125604
1915	TCONS_00010032	TCONS_00044558	TCONS_00100328
1916	TCONS_00018243	TCONS_00087213	TCONS_00125605
1917	TCONS_00085716	TCONS_00063258	TCONS_00123446
1918	TCONS_00074663	TCONS_00021757	TCONS_00066303
1919	TCONS_00129162	TCONS_00040306	TCONS_00044535
1920	TCONS_00010267	TCONS_00001884	TCONS_00057852
1921	TCONS_00079190	TCONS_00063073	TCONS_00077445
1922	TCONS_00005345	TCONS_00074518	TCONS_00113643
1923	TCONS_00057649	TCONS_00128314	TCONS_00034829
1924	TCONS_00131945	TCONS_00077428	TCONS_00109143
1925	TCONS_00027697	TCONS_00048565	TCONS_00044541
1926	TCONS_00014166	TCONS_00125542	TCONS_00044540
1927	TCONS_00059294	TCONS_00055907	TCONS_00088126
1928	TCONS_00090174	TCONS_00052734	TCONS_00085058
1929	TCONS_00103068	TCONS_00033404	TCONS_00085059
1930	TCONS_00045213	TCONS_00082355	TCONS_00044549
1931	TCONS_00067490	TCONS_00004229	TCONS_00019669
1932	TCONS_00131946	TCONS_00026439	TCONS_00044548
1933	TCONS_00013789	TCONS_00089440	TCONS_00044545
1934	TCONS_00129501	TCONS_00089346	TCONS_00055202
1935	TCONS_00115525	TCONS_00084398	TCONS_00037095
1936	TCONS_00067796	TCONS_00017590	TCONS_00055203
1937	TCONS_00055048	TCONS_00000195	TCONS_00037096
1938	TCONS_00088668	TCONS_00101343	TCONS_00048905
1939	TCONS_00130913	TCONS_00082187	TCONS_00032632
1940	TCONS_00064173	TCONS_00064555	TCONS_00044555
1941	TCONS_00027598	TCONS_00093894	TCONS_00044552
1942	TCONS_00038377	TCONS_00128251	TCONS_00044551
1943	TCONS_00095412	TCONS_00004860	TCONS_00070836
1944	TCONS_00107384	TCONS_00024528	TCONS_00027292
1945	TCONS_00115111	TCONS_00064656	TCONS_00044550
1946	TCONS_00022360	TCONS_00068138	TCONS_00127807
1947	TCONS_00068275	TCONS_00002367	TCONS_00043229
1948	TCONS_00054092	TCONS_00112789	TCONS_00091743
1949	TCONS_00095453	TCONS_00052118	TCONS_00044559
1950	TCONS_00129378	TCONS_00044717	TCONS_00068504
1951	TCONS_00016570	TCONS_00043360	TCONS_00068987
1952	TCONS_00106222	TCONS_00049615	TCONS_00044558
1953	TCONS_00056543	TCONS_00095753	TCONS_00044557
1954	TCONS_00004337	TCONS_00100667	TCONS_00044556
1955	TCONS_00055911	TCONS_00068586	TCONS_00056544
1956	TCONS_00013345	TCONS_00005970	TCONS_00056543
1957	TCONS_00038629	TCONS_00109057	TCONS_00048916
1958	TCONS_00017583	TCONS_00085688	TCONS_00048918
1959	TCONS_00044548	TCONS_00045045	TCONS_00055204
1960	TCONS_00032752	TCONS_00010102	TCONS_00055205
1961	TCONS_00047580	TCONS_00096845	TCONS_00067665
1962	TCONS_00027292	TCONS_00010267	TCONS_00125632
1963	TCONS_00035991	TCONS_00044764	TCONS_00029460
1964	TCONS_00071313	TCONS_00131946	TCONS_00089433
1965	TCONS_00099606	TCONS_00036913	TCONS_00029461
1966	TCONS_00093840	TCONS_00095412	TCONS_00119377
1967	TCONS_00053067	TCONS_00094458	TCONS_00119378
1968	TCONS_00076403	TCONS_00094204	TCONS_00121698
1969	TCONS_00060139	TCONS_00057060	TCONS_00101608
1970	TCONS_00050064	TCONS_00115424	TCONS_00101606
1971	TCONS_00121698	TCONS_00109224	TCONS_00037071
1972	TCONS_00123659	TCONS_00105715	TCONS_00076168
1973	TCONS_00087185	TCONS_00080078	TCONS_00076169
1974	TCONS_00125765	TCONS_00033896	TCONS_00130179
1975	TCONS_00119180	TCONS_00030822	TCONS_00029457
1976	TCONS_00009192	TCONS_00037955	TCONS_00064181
1977	TCONS_00005612	TCONS_00123051	TCONS_00129189
1978	TCONS_00083979	TCONS_00044718	TCONS_00056546
1979	TCONS_00084744	TCONS_00041773	TCONS_00041067
1980	TCONS_00064925	TCONS_00025944	TCONS_00067213
1981	TCONS_00125764	TCONS_00126066	TCONS_00067212
1982	TCONS_00073893	TCONS_00125632	TCONS_00041065
1983	TCONS_00073404	TCONS_00019944	TCONS_00041066
1984	TCONS_00017783	TCONS_00053065	TCONS_00101611
1985	TCONS_00008257	TCONS_00055912	TCONS_00088159
1986	TCONS_00076400	TCONS_00024478	TCONS_00100768
1987	TCONS_00119674	TCONS_00046645	TCONS_00093987
1988	TCONS_00053149	TCONS_00112790	TCONS_00053056
1989	TCONS_00103438	TCONS_00103437	TCONS_00056562
1990	TCONS_00051033	TCONS_00015273	TCONS_00054382
1991	TCONS_00033003	TCONS_00046998	TCONS_00056563
1992	TCONS_00000193	TCONS_00065911	TCONS_00114930
1993	TCONS_00123051	TCONS_00012453	TCONS_00056561
1994	TCONS_00129161	TCONS_00074629	TCONS_00028118
1995	TCONS_00122975	TCONS_00007548	TCONS_00109588
1996	TCONS_00044552	TCONS_00035933	TCONS_00131015
1997	TCONS_00102353	TCONS_00123050	TCONS_00070843
1998	TCONS_00047061	TCONS_00118507	TCONS_00064175
[truncated: 548 more rows]
