# Supplementary material for: Transcriptomic Analysis Reveals the Role of Long Non-Coding RNAs in Response to Drought Stress in Tibetan Hulless Barley
Source: Biology (Basel). 2025 Jun 20;14(7):737. doi: 10.3390/biology14070737 (PMC12292109; doi:10.3390/biology14070737)
Supplement: Supplementary file 1 [file biology-14-00737-s001.zip › Table S6. The expression distribution and patterns of IncRNAs in two hulless barely cultivars.xlsx]

## Sheet: Sheet1
Table S6. The expression distribution and patterns of IncRNAs in two hulless barely cultivars.
LncRNA	T0	T1	T5	S0	S1	S5
TCONS_00003240	44.8696	104.322	58.7559	48.0165	406.127	95.6459
TCONS_00003241	12.2484	1.53105	0.646736	3.17116	1.0042	0.627624
TCONS_00003242	10.8195	2.1639	0.45703	0.746989	2.12892	1.77409
TCONS_00003353	0.625291	2.49525	4.75526	4.60266	9.75267	6.87921
TCONS_00003444	4.28303	5.65919	5.04331	5.68989	4.22421	3.78584
TCONS_00003445	3.99898	2.85903	10.8241	11.9036	6.40508	6.21448
TCONS_00003455	5.87672	6.57947	1.71185	6.83481	9.19002	0.99978
TCONS_00003568	0	0	0	4.23365	2.87283	0
TCONS_00003570	1.0038	11.0418	32.6493	0.693032	11.1925	6.58381
TCONS_00003743	4.0944	2.82135	3.7307	9.53372	2.13134	4.16586
TCONS_00003744	8.3798	2.86661	5.85572	13.3264	5.88133	13.8961
TCONS_00003745	4.37448	0.659466	8.27982	5.68115	7.19459	3.19856
TCONS_00003841	126.38	198.645	86.0759	241.959	234.114	268.125
TCONS_00003842	69.3303	89.1095	56.9306	139.987	120.989	125.923
TCONS_00003847	2.37436	2.37436	5.34914	1.09286	0	0
TCONS_00003848	1.89683	3.98334	1.76274	6.0241	1.24411	2.48821
TCONS_00003849	20.308	8.78493	1.73495	0	0	0
TCONS_00003850	6.64661	18.2782	12.6343	0	0	0
TCONS_00003851	0	0.30665	1.29533	2.32885	0.804512	0.25141
TCONS_00004171	0	0	0	2.35896	6.35525	0.684374
TCONS_00004223	0	1.70925	1.23793	0.337184	8.64833	26.4254
TCONS_00004224	32.4503	16.2252	29.9072	28.5142	13.5442	19.3489
TCONS_00004225	0.731269	0.365634	3.70677	0	0.479631	0
TCONS_00004226	5.93614	3.71009	6.89564	10.2459	0.973363	6.08352
TCONS_00004227	6.65693	1.10949	9.37332	4.59601	4.36621	7.27701
TCONS_00004228	265.545	36.2204	6.90968	181.722	87.9201	39.8845
TCONS_00004229	0	7.85057	24.3187	7.22681	20.5964	0
TCONS_00004230	0	0	0	4.28605	1.13104	0
TCONS_00004337	0	3.18623	5.04991	4.71849	5.86078	0.953074
TCONS_00004430	0	0.659128	0.278424	0	3.45852	6.21452
TCONS_00004431	6.36815	6.89883	4.93168	0	0	0
TCONS_00004454	0.99748	4.01715	9.97227	7.46849	10.0911	13.5977
TCONS_00004690	2.12514	2.12514	0.89769	16.1394	2.78771	6.96929
TCONS_00004691	158.419	377.188	269.267	432.288	499.735	1456.53
TCONS_00004692	3.87215	12.5845	8.99607	6.68342	2.5397	4.76194
TCONS_00004693	4.11134	0	1.75716	5.20394	0	0
TCONS_00004694	0	0	0.721121	1.55319	2.58218	1.84441
TCONS_00004695	1.56774	0.391936	2.31783	3.78835	2.05653	1.92799
TCONS_00004696	108.011	116.32	24.5675	0	0	0
TCONS_00004697	17.8104	8.90521	0	29.5115	11.6817	5.84086
TCONS_00004827	6.31655	2.18995	4.09641	11.5908	12.3212	11.1984
TCONS_00004837	2.52327	0.346294	0	5.7077	2.1289	0.44208
TCONS_00004859	0	0	0	38.242	12.7155	4.54124
TCONS_00004860	0	0	2.45765	15.8803	0	7.73776
TCONS_00004886	21.0631	4.34453	2.99927	15.3038	4.67668	11.4413
TCONS_00005230	0	0.56487	1.59844	0.577923	4.95278	24.2609
TCONS_00005302	1.20783	0.523717	0	10.3911	2.45397	0.799876
TCONS_00005303	1.17447	1.09338	0.495374	12.6637	3.92372	0
TCONS_00005341	0	0.699063	2.36234	0.965279	2.75105	0.764181
TCONS_00005342	0	1.37944	0	14.2856	2.71427	1.13095
TCONS_00005345	0	2.34266	2.63886	0	15.3653	7.68266
TCONS_00005564	8.71011	10.7903	1.19627	17.3994	10.8644	2.56376
TCONS_00005610	0	0	0	5.92473	2.55841	0.639604
TCONS_00005611	0	1.61201	16.6148	0.222589	1.69168	19.2957
TCONS_00005612	0	2.68524	5.29332	1.23594	2.34829	2.20152
TCONS_00005614	2.91922	0	0	3.02318	9.57341	0
TCONS_00005751	13.8357	8.65219	6.91279	24.5188	18.424	16.4699
TCONS_00005857	10.8898	3.81144	4.14001	0.751843	0	0
TCONS_00005858	0	2.04525	0.863962	0	5.03048	0
TCONS_00005859	0	3.27023	0	0	5.80387	0.630854
TCONS_00005969	0	1.53528	0	8.54797	14.3412	13.12
TCONS_00005970	0	0	0	3.39937	0	1.28209
TCONS_00006382	0	0	9.80514	0	0	0
TCONS_00006836	27.4986	35.7519	20.0732	34.532	36.8858	15.9802
TCONS_00006843	0.954525	2.1526	20.7	0	0	0
TCONS_00006860	0	0.405529	0	0	7.97945	0
TCONS_00006862	12.8734	24.6328	10.9804	10.5972	80.376	58.4553
TCONS_00006864	0	0.998238	0.722864	0	7.8568	7.015
TCONS_00007044	0	0	0	0	6.71574	35.6774
TCONS_00007045	0	3.7778	2.6113	0	7.88396	12.3891
TCONS_00007046	3.35393	5.03089	7.08376	0	0	0
TCONS_00007220	0.968219	1.31829	5.25456	1.31405	0.668251	0
TCONS_00007325	24.2541	17.1108	14.4556	17.204	17.8693	15.2543
TCONS_00007524	2.55899	1.43943	0.540477	1.54591	3.56663	3.93378
TCONS_00007548	0.000161191	0.000434875	0.00168831	7.96225	0.00016422	1.71317
TCONS_00007549	15.4028	5.44864	2.28516	0.000216153	4.69059	0.000139497
TCONS_00007719	30.1244	16.8741	12.947	35.7327	34.5228	47.9792
TCONS_00007796	0	0	7.06505	0	1.10779	3.48789
TCONS_00007801	10.0784	1.69057	7.71299	0.721744	0.675008	4.36922
TCONS_00008057	6.96046	2.61017	0	0	11.4132	0
TCONS_00008134	35.3533	19.1973	21.0057	65.9873	63.1752	64.2236
TCONS_00000121	3.51357	0.709074	0.209175	8.41499	1.10709	0.560916
TCONS_00000193	0	10.2402	1.33096	0	0	0
TCONS_00000195	8.16056	0	0	13.5219	0	1.31772
TCONS_00000196	7.82588	3.35395	5.19477	15.4373	3.66636	0
TCONS_00000244	4.76982	4.18669	7.73779	3.04771	6.07143	6.97398
TCONS_00000364	5.52102	0.000411577	1.67304	9.57757	2.37479	0.000143746
TCONS_00000365	15.6046	8.6139	8.4219	0.0834023	2.39133	9.92847
TCONS_00000490	16.2122	9.45709	14.8378	18.655	3.54446	13.2917
TCONS_00000491	0.90298	1.65546	2.79716	2.90932	1.18451	0.987088
TCONS_00000492	0.840831	3.15312	3.3742	8.12725	1.93022	2.75746
TCONS_00000494	5.03089	2.51545	9.91724	4.63117	2.1998	5.49952
TCONS_00000495	1.66327	1.24745	1.75647	7.4642	1.63638	3.40912
TCONS_00000496	19.9189	32.3682	48.3806	24.0664	9.79845	40.8269
TCONS_00000601	47.5502	6.00655	4.04893	0	0	0
TCONS_00000738	0	3.0277	1.85602	0.585983	9.93482	2.46899
TCONS_00000811	0	1.70528	5.69257	0.615522	3.05007	0.701723
TCONS_00000812	0	0.832124	5.79067	1.9716	3.25811	2.79689
TCONS_00000813	0.541897	0	5.4542	0.69531	7.17825	1.67
TCONS_00000815	0	0.515823	4.56432	1.54106	3.7807	0.898935
TCONS_00001032	5.38972	8.08458	3.41505	0	0	0
TCONS_00001034	11.487	6.46145	3.63921	14.8702	8.47599	1.17722
TCONS_00001037	17.7558	7.60962	9.10749	12.2588	22.4598	7.27863
TCONS_00001038	10.5684	3.41272	5.02228	1.3681	0.722053	0.541539
TCONS_00001040	2.12514	10.6257	6.28356	2.93443	19.514	5.22696
TCONS_00001041	3.48023	9.57063	4.41014	2.40278	11.4132	4.27993
TCONS_00001042	0	3.96332	1.93846	0.288033	5.19899	2.73631
TCONS_00001043	0	0.794816	3.3571	0	7.29694	0
TCONS_00001044	4.7551	1.78316	5.52369	1.64148	1.55941	0
TCONS_00001053	0.701086	1.22444	6.29793e-06	4.77674	1.46091	0
TCONS_00001054	17.1319	0.00109509	0.730864	35.5635	4.23398	10.5205
TCONS_00001270	0	4.23989	9.27269	3.77969	11.215	11.2251
TCONS_00001315	0	0	0	1.28467	3.66132	16.781
TCONS_00001316	18.3546	8.97337	1.98139	15.3474	7.0894	1.67203
TCONS_00001317	8.18923	4.54957	0.768723	13.8207	4.77442	2.23801
TCONS_00001319	3.66885	6.11475	0.516591	3.37735	1.60424	0
TCONS_00001467	0	0	0	9.21053	18.9495	31.8684
TCONS_00001573	27.4365	45.8676	120.547	28.869	28.5848	91.8536
TCONS_00001634	0	0.237775	0	3.61156	2.18335	8.57746
TCONS_00001635	0	0.552355	0	4.83044	3.38131	8.75518
TCONS_00001881	2.7938	4.82393	9.098	3.31282	13.9315	6.37578
TCONS_00001884	7.8771	0	0	10.8769	1.0333	0
TCONS_00001916	4.86232	4.77299	2.469	14.9145	9.74566	1.52465
TCONS_00001988	0.891465	3.91839	3.50406	6.56901	6.14247	2.46944
TCONS_00002040	0.549963	0.400699	0.588741	5.32331	0.925077	0.733207
TCONS_00002072	15.3481	7.03865	2.04211	0	0	0
TCONS_00002120	3.66885	3.05738	11.365	10.9764	7.21908	10.0265
TCONS_00002123	1.35372	0.315868	0.152488	4.54849	0.710313	0.0739909
TCONS_00002124	10.3883	3.71009	0	10.2459	3.89345	6.08352
TCONS_00002322	11.3667	2.37086	0.645315	8.84806	5.05665	1.47791
TCONS_00002323	2.76182	1.3233	0	3.64671	0.79093	0
TCONS_00002367	4.44068	11.9827	7.77224	36.7964	0	36.3891
TCONS_00002368	3.56941	5.56563	1.39949	3.31042	2.32941	1.56634
TCONS_00002649	0	0.000273076	0.579128	0.0369761	7.59713	0.113695
TCONS_00002650	0	4.85315	8.52984e-05	0	5.91084	1.63026
TCONS_00002651	0	0.835091	0.696587	1.13842	6.53942	1.16619
TCONS_00002743	18.5155	9.96986	2.40651	8.84994	5.60496	3.5031
TCONS_00002744	0.671133	0.335567	8.7884	0.463357	0.440189	1.10048
TCONS_00002745	3.34323	1.33729	0.564889	6.00131	0.730929	0
TCONS_00002746	0	1.74642	0.983612	8.8421	1.52727	2.86363
TCONS_00002747	0	0	0	24.884	3.37711	0
TCONS_00002748	0	0	0.50986	1.09817	1.56489	22.1692
TCONS_00002791	10.0246	6.19146	4.47174	5.96238	2.88591	7.47972
TCONS_00002813	6.13619	3.69158	2.49254	6.07874	3.47703	1.07127
TCONS_00008256	9.18765	4.0196	6.30661	0	0	0
TCONS_00008257	0	1.27327	1.07569	0.586053	4.45401	8.35127
TCONS_00008258	43.1998	5.99997	3.04136	29.8255	11.0189	0
TCONS_00008259	0	0	0	13.34	10.3688	2.88021
TCONS_00008260	0	0.780888	0	2.15653	11.2679	3.84133
TCONS_00008261	5.76451	3.0212	8.50528	0	0	0
TCONS_00008306	4.38078	2.90027	0.212739	8.84551	1.86646	6.38592
TCONS_00008373	2.92492	1.69857	2.70223	0	0	0
TCONS_00008374	2.35524	2.6727	3.3047	0	0	0
TCONS_00008377	3.63181	9.54892	24.7121	14.6884	6.97677	27.8556
TCONS_00008430	1.42556	3.07575	1.03074	0.754094	1.82127	3.57281
TCONS_00008487	0.857719	0	11.5474	0	0	0
TCONS_00008489	11.9759	8.55418	11.8037	11.0243	14.2135	24.3125
TCONS_00008491	2.17124	10.8562	15.5918	10.4933	7.12047	39.1626
TCONS_00008492	0	7.87273	0	2.17416	28.9163	7.74543
TCONS_00008493	5.86709	3.91139	0.826113	0	2.56544	24.051
TCONS_00008790	7.54921	1.50984	0.637778	5.21205	5.44659	0
TCONS_00008792	19.7577	6.20299	12.6159	9.51689	5.42463	12.4315
TCONS_00008795	32.4866	40.0439	10.7255	22.4032	42.1954	22.4271
TCONS_00008865	17.5666	8.51661	5.45943	15.4206	14.4958	16.0951
TCONS_00008866	2.75809	1.07994	3.08031	13.5624	11.8916	13.5581
TCONS_00008920	0	8.2433	37.6348	68.8286	49.9656	14.8226
TCONS_00009034	0	0.316068	1.86916	0	5.38994	1.5548
TCONS_00009035	1.46912	0.734558	5.58516	2.02858	2.89073	3.01117
TCONS_00009036	2.41128	4.21974	4.07423	11.6534	4.7446	4.94229
TCONS_00009191	1.35696	0.00101544	1.97962	0.431407	0.00647486	0.00653876
TCONS_00009192	7.20186e-05	1.54754	1.56604	0.434819	0.987524	0.168776
TCONS_00009212	1.64314	3.30661	17.3029	3.38542	11.7554	7.00921
TCONS_00009213	175.318	169.89	69.0577	106.939	140.962	127.533
TCONS_00009262	115.419	58.195	54.2	77.3325	77.8185	108.482
TCONS_00009383	5.39352	1.34838	0.89505	0	0	0
TCONS_00009384	15.4412	20.5882	8.69673	14.2143	54.0143	0
TCONS_00009385	38.0996	25.977	4.38922	0	0	0
TCONS_00009390	7.8546	3.63978	6.90248	7.61898	5.60734	9.98911
TCONS_00009424	1.29213	0.757622	2.68892	0.780657	2.10577	4.54862
TCONS_00009425	0.275986	2.60361	2.81624	4.35388	1.73499	0.681975
TCONS_00009426	0	0	14.5384	10.219	6.52172	3.55227
TCONS_00009496	17.2229	32.5818	26.495	0	0	0
TCONS_00009557	7.36067	0.852699	6.00085	3.65362	19.9229	19.1095
TCONS_00009610	8.32238	7.28208	14.9409	22.9834	15.011	10.2348
TCONS_00009611	4.46761	3.72301	1.25812	2.05632	2.44188	1.22094
TCONS_00009612	0	0.378485	0	0	7.94382	5.5855
TCONS_00009613	0	0.313638	0	0	9.87415	6.17135
TCONS_00009656	24.7552	3.30049	0	0	4.37954	1.83754
TCONS_00009657	9.03708	2.68709	1.37617	4.73843	2.60607	4.07889
TCONS_00009709	8.76012	0	0.561603	1.81442	0	0
TCONS_00009789	10.0644	10.2256	20.6955	11.8584	7.72265	15.537
TCONS_00009806	25.7759	11.8139	6.35138	1.48299	5.63537	1.76106
TCONS_00009948	3.32194	3.84425	1.71243	7.16438	7.1857	7.2772
TCONS_00010029	6.20249	0	5.35844	0	0	0.000415826
TCONS_00010030	0.0148097	0.000253002	0.110483	0.00871359	8.36276	3.01484
TCONS_00010031	1.68304	1.50647	0.835695	3.0865	1.50336	0
TCONS_00010032	0.0263635	4.14553	2.65953	12.5484	1.58288	0.0200957
TCONS_00010099	0.571357	2.96533	3.74471	0	0	0
TCONS_00010101	0	1.69064	3.28197	0.301141	1.33109	1.83477
TCONS_00010102	0	0	0	2.91476	0.0545537	15.7862
TCONS_00010200	2.73485	6.94944	6.22796	3.22123	8.10519	6.79819
TCONS_00010201	1.7095	2.76701	5.1594	1.87385	4.6361	5.24477
TCONS_00010202	5.68055	1.72814	2.71481	1.00714	1.73839	1.81828
TCONS_00010266	0	5.09387	12.0497	0	13.3641	18.3757
TCONS_00010267	0	2.4358	6.17349	1.34536	0	1.57328
TCONS_00010307	14.9917	4.32013	3.2157	14.8345	5.66358	2.55401
TCONS_00010476	22.6242	17.6409	40.7681	15.0471	26.7585	54.8177
TCONS_00010542	4.19214	3.66812	5.31244	0	0	0
TCONS_00010544	3.58032	2.68524	0	12.3594	4.69659	17.6122
TCONS_00010726	6.94129	16.2827	1.17512	22.8618	18.7885	1.65517
TCONS_00010764	0	1.38866	1.75551	3.99662	0	0
TCONS_00010765	9.08397	9.49289	9.07369	13.6772	9.21776	3.80951
TCONS_00011021	0	0.926665	2.60958	0.853037	0	0.997551
TCONS_00011022	0	2.05889	8.69701	0	0	0
TCONS_00011023	0	0.991805	10.4738	0	0.650514	0
TCONS_00011024	0.793932	1.58786	4.52744	0.959242	1.30183	0.97637
TCONS_00011025	0	1.46145	4.93869	0.403599	2.68394	0
TCONS_00011026	3.75823	1.87912	8.73143	3.89208	2.46498	1.54062
TCONS_00011027	0	13.8476	7.01931	0	3.63299	2.27062
TCONS_00011028	4.40735	2.93823	4.6543	3.04287	2.89073	0.602235
TCONS_00011263	4.77437	1.85904	0	9.15456	1.55179	0
TCONS_00011590	4.73316	0.946632	0.39987	6.31778	0.827847	0.258703
TCONS_00011591	18.9081	4.63433	0.313217	11.7745	4.37703	1.21584
TCONS_00011592	0.259784	0	6.6618	0	0	9.64815
TCONS_00011593	6.73715	0	0.863825	1.86056	5.30259	14.3612
TCONS_00011594	7.23871	6.75613	1.83463	0	0	0
TCONS_00011692	3.34514	8.47349	8.88731	3.28937	5.61135	7.1778
TCONS_00011755	0.700222	4.35888	7.14794	0.463032	13.173	19.6941
TCONS_00011756	5.45455	16.7828	17.5104	4.58797	31.8914	44.9998
TCONS_00011807	1.07541	0	8.13674	0	0.729251	0.88491
TCONS_00011812	38.2461	48.87	19.7458	32.2733	36.2342	62.7131
TCONS_00011813	0	3.48465	7.06543	0	10.0564	21.1413
TCONS_00012020	11.6749	1.59204	0	1.46554	0.696133	0.870167
TCONS_00012162	11.3271	7.29567	4.17107	0.00113845	0.00459645	0.00670342
TCONS_00012163	0.00400515	2.42843	0.203427	9.86326	9.68037	7.86296
TCONS_00012359	12.142	2.67911	3.86973	9.90111	4.18304	4.80869
TCONS_00012413	0	8.54925	31.298	47.2198	22.4294	18.6912
TCONS_00012414	21.9553	2.9939	0.843112	0	0	0
TCONS_00012415	0	3.19068	2.09655	2.93717	3.25536	8.71972
TCONS_00012417	18.7705	1.87705	0.432486	0	0	0
TCONS_00012418	2.85567	0.892398	0	13.0617	6.55552	2.63391
TCONS_00012453	2.57919	1.20839	1.14426	17.7133	0	2.17394
TCONS_00012454	6.1774	1.56344	0.275308	10.0841	1.83422	2.17506
TCONS_00012498	2.52724	1.32899	18.4845	0	1.58762	9.05225
TCONS_00012561	30.0876	23.8067	7.74906	39.9319	33.5456	18.3495
TCONS_00012562	44.7701	35.342	12.341	86.6036	56.3393	34.6716
TCONS_00012702	1.92401	0.00530342	0.0108356	2.81056	5.25851	0.995411
TCONS_00012703	0.000478939	4.52249	2.84522	0.000138796	0.00057169	3.09218
TCONS_00012745	3.80481	1.90241	1.60721	12.2588	4.99107	6.23884
TCONS_00012746	1.40153	9.81073	2.36811	1.93526	4.59625	2.29813
TCONS_00012797	119.957	97.3505	341.464	53.1622	63.1292	70.8695
TCONS_00012894	0.281524	8.39719	10.9317	0.335477	11.0136	9.05395
TCONS_00012997	0	0	1.11725	0	1.14304	10.0016
TCONS_00012998	0	1.11713	3.53918	0	1.09907	7.32714
TCONS_00013000	0	7.70378	9.18301	0.291439	6.22951	5.53735
TCONS_00013001	58.3978	20.971	19.4123	40.7341	30.7999	27.1474
TCONS_00013082	0	0.324308	0	3.14528	3.02302	0.788902
TCONS_00013088	0.720812	2.00691	0.579652	2.36787	3.76674	1.39811
TCONS_00013168	9.12964	4.18255	10.2972	18.0339	7.61401	8.79398
TCONS_00013305	5.53902	4.0004	0.779918	0	5.6513	4.54122
TCONS_00013306	5.26149	2.89382	2.00027	6.17539	4.14114	4.31369
TCONS_00013307	1.41195	5.2948	3.87677	2.43705	4.6304	1.7364
TCONS_00013345	0.128156	4.2594	2.88138	0	3.17818	3.32723
TCONS_00013346	0.297109	3.91441	1.68092	0	6.04885	1.40181
TCONS_00013347	3.49745e-05	3.87942	0.52239	0	0.255869	0.000492025
TCONS_00013524	0	0.30955	0	22.1768	18.9619	22.8634
TCONS_00013525	0	1.7826e-05	0	0.845134	0.00594928	14.0994
TCONS_00013526	0	0	2.36664	4.68764	0	19.3868
TCONS_00013607	3.85194	0.962984	0	15.2916	4.42127	3.94755
TCONS_00013608	19.3501	8.06253	0	0	0	0
TCONS_00013691	5.8377	89.7107	94.4905	12.0854	78.8005	28.3314
TCONS_00013788	0	2.35156	6.9533	0	1.15677	2.65093
TCONS_00013789	0.27797	2.96501	11.781	0	3.40325	5.16566
TCONS_00013908	7.30777	37.3191	8.71792	0.0619149	0	0
TCONS_00013909	8.29354	16.5088	0.687919	0.00033962	0	0
TCONS_00013985	4.89804	3.50796	3.11507	3.59758	1.23458	3.35184
TCONS_00014033	8.4094	12.5707	2.29125	4.65649	9.29073	5.60642
TCONS_00014035	0.17214	0.511497	1.21304	0.453252	0.469631	1.77443
TCONS_00014085	4.52941	3.0845	0.88201	21.0219	4.4181	0
TCONS_00014101	5.88049	1.47012	4.55399	4.05994	2.5713	4.01765
TCONS_00014102	2.69991	3.1499	4.56193	1.86405	1.18056	1.47569
TCONS_00014104	7.76	10.3467	1.09265	0.595286	7.35178	0.706901
TCONS_00014121	5.42056	8.07827	8.94418	3.94735	10.6042	11.3406
TCONS_00014165	0	0	10.485	0	1.19134	2.75914
TCONS_00014166	0	7.63904	13.2137	1.7269	5.13465	8.04581
TCONS_00014167	0	1.16293	5.97704	0	0.900639	0
TCONS_00014168	0	3.01235	6.8146	0.427288	1.80121	2.06267
TCONS_00014169	0	0.875087	7.6253	1.28356	8.86221	4.49831
TCONS_00014171	0.281008	0.751885	5.78279	1.09959	1.1668	3.30477
TCONS_00014180	15.3401	6.01298	4.34263	6.54326	0.00673872	0.00166056
TCONS_00014181	0.0177758	1.86548	0	0.000111198	2.42265	0.223835
TCONS_00014260	0	0.244413	1.43787	0	2.30518	0.144176
TCONS_00014375	4.93582	12.3447	27.1266	7.05315	0.212769	56.7646
TCONS_00014376	4.4793	29.6918	15.3361	0.52975	76.3933	0.550711
TCONS_00014439	5.27384	9.99472	6.31229	17.5521	32.9719	12.6267
TCONS_00014452	0	6.0546	31.9694	12.5405	21.8413	19.8558
TCONS_00014454	0.620124	0.620124	0.523898	0	4.88079	1.01683
TCONS_00014455	1.50919	9.80972	3.825	7.2937	6.92901	1.23733
TCONS_00014457	0.70904	3.19068	5.99016	0.979056	3.25536	1.74395
TCONS_00014458	0	2.63704	13.3671	1.82064	3.45921	6.48602
TCONS_00014459	5.30897	1.89606	0	1.04725	4.97442	2.4872
TCONS_00014489	4.27793	2.21927	4.36958	3.47225	0.703708	2.71691
TCONS_00014645	0	0	0	4.13321	13.0885	0.818033
TCONS_00014646	0	0	0	25.9146	9.23206	1.92335
TCONS_00014647	1.26427	4.10888	2.67023	7.41935	2.90227	3.62784
TCONS_00014760	0	3.39111	0	0	0	0
TCONS_00014953	10.4431	16.1258	9.16296	6.74284	31.3799	6.98056
TCONS_00015047	0	1.87557	2.4101	7.29125	6.88455	39.9376
TCONS_00015056	13.1885	7.32123	6.05026	5.20266	2.747	3.6809
TCONS_00015210	1.31395	2.00515	3.6605	1.089	7.79589	4.77378
TCONS_00015223	49.0628	34.9492	6.61285	38.5788	42.4966	45.8772
TCONS_00015263	0.574293	0.287146	0.242589	4.36147	9.41681	7.0626
TCONS_00015266	8.37038	20.926	7.07151	0	0	0
TCONS_00015268	12.1644	5.14649	1.58105	38.116	19.0257	6.90448
TCONS_00015269	0	1.32106	0	0	10.3976	0.722056
TCONS_00015270	0	1.73522	0.837693	0.342289	10.7308	2.43882
TCONS_00015271	0	0	1.24488	0	0.636805	5.57205
TCONS_00015272	11.8471	27.9243	6.43397	39.7269	44.4006	16.6502
TCONS_00015273	0	0	0	5.60639	0	0.546348
TCONS_00015274	0	0	0	6.83199	1.0525	1.5349
TCONS_00015469	163.058	80.862	82.0312	108.638	55.6339	128.387
TCONS_00015515	0	0.773241	0.0816563	18.5514	6.84666	2.21883
TCONS_00015668	2.61303	2.98632	2.36524	7.7317	4.89674	2.75442
TCONS_00015669	8.39903	9.79886	8.57397	9.18138	10.0995	5.73835
TCONS_00015670	0	8.90631	30.2166	0.780825	17.8028	56.5611
TCONS_00015671	0	0.663411	52.6839	1.8321	6.09173	105.517
TCONS_00015867	0	0	27.4964	0	0	0
TCONS_00016072	2.50454	4.68278	0.991696	16.8654	3.23257	0
TCONS_00016251	1.52166	1.56382	0.636789	9.23055	4.99217	1.60795
TCONS_00016263	12.8961	3.54642	2.85993	1.55812	2.1146	6.34379
TCONS_00016264	2.63925	6.86206	13.8243	0.364433	0	0
TCONS_00016265	1.54832	0.870927	1.0628	6.54745	3.17351	0.634702
TCONS_00016267	18.6846	0	1.71122	27.6429	15.7564	4.37679
TCONS_00016330	5.7254	4.81468	6.53067	10.2223	8.49638	12.9852
TCONS_00016356	0.40846	4.35637	2.32353	2.67233	4.90921	2.54607
TCONS_00016357	5.29457	29.3666	18.0478	14.4285	14.2947	4.40192
TCONS_00016498	4.38496	0.401185	0.672736	10.8593	7.92825	3.30474
TCONS_00016499	10.1714	5.16901	5.97047	19.6568	12.4714	7.84274
TCONS_00016567	0	1.50919	0	0	19.7972	7.42396
TCONS_00016568	2.32168	8.1259	4.41322	8.01456	61.6721	28.552
TCONS_00016570	0	2.53654	2.14294	0	8.31844	4.15923
TCONS_00016869	7.18296	46.2897	3.34509	31.7218	64.1403	23.783
TCONS_00016964	4.82004	12.0501	50.9012	13.3112	25.2913	79.0355
TCONS_00016965	64.7308	94.4808	120.144	0	0	0
TCONS_00016966	0	4.86642	7.04791	2.87985	6.38367	1.13994
TCONS_00016967	0	18.6215	4.55399	0	0	0
TCONS_00017062	0.382678	0.502635	0.925241	4.10031	0.931563	0.279544
TCONS_00017301	7.8335	13.5097	5.14783	8.77044	10.5898	4.77623
TCONS_00017348	3.45537	3.0997	5.66364	3.71896	2.78937	2.14917
TCONS_00017374	3.77013	4.91077	4.6262	5.96064	4.41614	6.55856
TCONS_00017375	0	17.4318	12.2514	8.82591	11.9486	14.1459
TCONS_00017541	0	0	0.169886	1.55809	1.05879	1.12283
TCONS_00017580	3.00615	0.718721	4.71055	5.96459	0.980832	2.33569
TCONS_00017582	0	0.452458	0.382249	0.624763	13.6511	5.19336
TCONS_00017583	0	22.9695	15.5242	22.2017	6.02618	11.2991
TCONS_00017584	1.32853	0.929971	3.25491	3.48547	3.65974	2.17842
TCONS_00017585	0	0.847381	0	6.14291	6.11366	8.68417
TCONS_00017586	48.6324	15.7166	1.25262	17.6071	17.5047	2.43121
TCONS_00017588	1.60621	0.803103	3.73165	1.10894	0.526746	0.658433
TCONS_00017590	0.688114	0.344057	4.06936	4.27572	0.451326	0.564158
TCONS_00017640	1.19872	3.08153	5.52459	0.400107	3.19599	4.63707
TCONS_00017716	1.67564	3.21797	1.65088	2.88296	2.87155	2.46197
TCONS_00017783	0	2.29868	5.05806	1.18285	1.55934	4.87891
TCONS_00017841	4.99972	4.33183	5.37057	9.02666	7.81596	9.47992
TCONS_00017997	64.6922	39.6933	36.6041	49.3726	46.4648	76.5594
TCONS_00018014	2.73399	3.85989	1.29923	0.569753	2.24018	0
TCONS_00018243	0	2.58593	4.36932	3.5707	11.3072	2.8268
TCONS_00018244	2.88895	6.2594	7.32201	1.99456	6.3161	3.94756
TCONS_00018245	0	2.8009	26.0291	0	0	9.04547
TCONS_00018246	8.11663	8.48557	16.5195	3.56605	14.035	35.0875
TCONS_00018247	30.8454	15.4227	10.0227	0	6.22497	13.6171
TCONS_00018248	0	0	8.9641	0.247531	0	5.49984
TCONS_00018249	10.2844	1.74312	0.589055	6.73943	0.800307	0
TCONS_00018250	7.44602	5.58451	1.88718	3.08448	0.976752	1.22094
TCONS_00018350	0	2.7858	0	0	4.7419	5.4417
TCONS_00018720	7.26018	3.14608	1.22672	2.33917	5.07933	1.98411
TCONS_00018721	4.69188	2.34594	13.8734	1.61966	1.53868	5.77005
TCONS_00018723	0	0	0	4.07984	1.16275	0.96896
TCONS_00019226	3.85025	0.51841	1.76097	3.04707	2.38428	4.38332
TCONS_00019310	0	0.668527	6.77752	0	1.75392	1.0962
TCONS_00019311	0	0.930451	4.32339	0	0.610273	0.762841
TCONS_00019312	0.453102	7.70273	13.3977	4.37956	5.05213	21.5459
TCONS_00019384	0	0.305373	0	1.93502	0.218157	0
TCONS_00019440	3.31383	13.9438	14.7374	4.77307	8.9747	6.67633
TCONS_00019638	16.3685	12.7967	12.8805	37.7779	19.257	17.1109
TCONS_00019669	11.5369	1.53826	2.59913	8.49621	2.01785	4.41405
TCONS_00019701	0	1.03516	10.8325	0	1.62784	12.0634
TCONS_00019780	54.2215	25.3034	16.0327	21.2132	28.4506	191.153
TCONS_00019781	0	0	15.473	0	1.13072	0
TCONS_00019782	0	0	6.59447	0	1.34934	2.53002
TCONS_00019899	12.1911	23.3134	40.9252	16.6955	26.4981	81.0054
TCONS_00019925	1.07535	0.936601	2.82608	0.144183	1.07686	0.510664
TCONS_00019943	0	1.22801	0	20.348	16.1088	8.05441
TCONS_00019944	0	2.12478	19.7458	5.86788	0	20.5859
TCONS_00019945	0	1.40212	11.8455	0	3.67854	2.29909
TCONS_00019946	0	0	1.83075	0	0.468251	0.292657
TCONS_00019947	0	1.23178	7.8048	0	2.42373	5.04943
TCONS_00020112	0	0	5.50761	0	0	0
TCONS_00020259	0	3.85097	2.12073	3.9405	2.38833	1.87483
TCONS_00020270	8.86606	12.4125	2.24709	6.12121	1.16303	4.36138
TCONS_00020271	12.4307	13.9846	6.56365	32.1836	16.3064	10.1914
TCONS_00020290	17.2478	5.9696	13.4725	15.5413	10.86	14.3694
TCONS_00020430	12.581	8.33714	10.3517	20.241	21.6048	27.4827
TCONS_00020431	11.1211	9.31851	11.9858	21.7754	20.6725	17.4087
TCONS_00020548	5.32246	13.3061	8.99309	14.6987	45.3822	4.36367
TCONS_00020549	26.1686	31.4023	6.6324	10.8402	6.86547	17.1636
TCONS_00020550	2.08298	1.56224	4.39942	0	0.683103	0.853878
TCONS_00020604	5.55161	13.216	24.3915	14.587	16.3651	22.9313
TCONS_00020616	3.81477	1.0907	6.6806	0.0911662	0	0
TCONS_00020617	3.75644	4.10809	2.35149	0.111935	0	0
TCONS_00020618	0.0323214	0.00097776	5.69013	0.0592904	0	0
TCONS_00020682	2.45603	11.0521	7.26218	0	0	0
TCONS_00020799	1.41851	0.52854	0	2.85087	0.742691	0
TCONS_00020976	0	2.02691	0.259611	4.04741	4.88221	0
TCONS_00021130	0	4.70219	1.5279	0	35.5859	25.5032
TCONS_00021131	0	3.49124	0.938476	0	12.9065	15.3525
TCONS_00021132	0	0	0	0	5.73661	0.358538
TCONS_00021133	0.474299	3.87344	0.467484	0	18.8726	5.96248
TCONS_00021136	2.34903	5.01838	1.98452	0	0	0
TCONS_00021137	0	0	8.31463	0	0	0
TCONS_00021386	6.40476	5.4898	0	0	2.40046	0
TCONS_00021461	1.61295	2.15472	1.84333	2.78568	2.78314	1.12234
TCONS_00021593	0.337231	0.989914	0.673844	0.894904	3.65484	2.81555
TCONS_00021654	41.9241	16.7696	8.50044	0	0	0
TCONS_00021655	66.9868	17.6771	51.8764	35.9709	59.8016	259.343
TCONS_00021656	2.49676	2.49676	2.46088	4.30947	6.27746	0.682332
TCONS_00021657	4.0353	0.807061	1.36366	6.12923	8.46948	5.29343
TCONS_00021658	0	1.88234	2.12034	0.866392	4.93844	2.82931
TCONS_00021757	7.68097	1.28016	0.154502	3.78786	0.959592	0.299873
TCONS_00021785	0	0	3.70678	0.225725	2.2295	17.7659
TCONS_00021786	0	0	0.0775319	0.000115377	0.000137167	11.9613
TCONS_00021787	0	0.595048	1.61922	0.600362	0	5.76896
TCONS_00021838	10.6548	0.968619	2.04578	1.33749	0	0
TCONS_00021851	1.84109	3.13302	4.76454	1.24322	6.28695	0.717188
TCONS_00022025	12.661	7.46098	3.17049	11.4624	6.27641	8.0138
TCONS_00022027	5.47661	3.59943	3.93307	3.22377	7.98827	3.11149
TCONS_00022028	12.1074	2.75717	2.94758	6.25986	7.34437	2.4319
TCONS_00022046	0	0	0	0	3.23163	15.1482
TCONS_00022047	0	0	0	0.38564	2.19815	5.49539
TCONS_00022048	0	1.14294	0	0.526064	2.4988	12.494
TCONS_00022049	10.4407	1.74011	7.35047	2.40278	3.42397	1.42665
TCONS_00022050	0	6.21579	0.308898	0	0	0
TCONS_00022051	0	0.647178	0.820132	1.78727	4.66924	2.12238
TCONS_00022052	0	0.438006	1.11012	0	3.4474	9.33669
TCONS_00022322	24.2375	38.682	28.9891	38.3564	52.9198	85.6535
TCONS_00022323	10.0852	11.6661	15.6061	19.9576	20.5657	29.4225
TCONS_00022329	2.58417	5.42596	0.521748	8.28169	7.04561	3.02293
TCONS_00022330	2.3175	2.52065	0.553016	3.54765	8.83433	3.1813
TCONS_00022358	1.94462	25.1828	58.3217	1.87962	56.8853	229.423
TCONS_00022359	0.562417	43.3061	156.56	3.88298	42.7904	131.876
TCONS_00022360	0	19.0713	34.9092	3.29175	11.4662	16.9387
TCONS_00022362	2.49949	0.93731	2.90351	2.58851	0.819695	2.04923
TCONS_00022503	17.2219	9.75324	7.13331	14.9511	16.9319	28.6947
TCONS_00022504	1.99541	0	0.00253565	0.608637	1.08237	0.455182
TCONS_00022655	22.5787	11.295	4.11575	16.7009	5.07135	5.16895
TCONS_00022793	55.4626	56.0719	7.7073	1.78467	3.91474	2.12244
TCONS_00022796	27.4407	12.8055	15.6937	28.7085	18.3581	13.2336
TCONS_00022853	3.07606	1.66247	8.3711	13.1906	4.2834	11.7046
TCONS_00022856	5.08804	19.0802	3.22389	0	0	0
TCONS_00022967	15.1159	14.4296	2.28043	13.0203	7.07351	0.699635
TCONS_00022968	22.6755	15.0497	1.26415	16.7018	20.9356	5.31218e-05
TCONS_00023143	9.03876	4.43479	4.44951	18.9725	7.91969	8.08302
TCONS_00023195	16.1463	5.19488	0.556284	25.4546	8.75764	6.45775
TCONS_00023340	4.23846	4.94487	11.3391	4.87712	0.926652	3.47494
TCONS_00023411	0	1.68022	0.244982	2.37857	6.08831	3.65086
TCONS_00023458	5.91829	18.7424	6.7397	5.87159	9.23737	19.7587
TCONS_00023466	0	0.338484	0	58.4231	30.341	23.8658
TCONS_00023630	0	2.12234	0.00808499	5.62891	45.1605	18.8066
TCONS_00023637	35.4502	8.59307	1.37032	51.0463	29.5602	9.2192
TCONS_00023766	5.31964	0	2.27358	15.9152	6.97818	1.45378
TCONS_00023859	4.72842	13.5738	9.75785	7.18054	19.9756	17.4695
TCONS_00023860	2.63636	18.7534	17.0504	7.95716	32.9829	26.7798
TCONS_00023881	17.0059	5.37229	0.810239	9.72984	5.45206	0.25618
TCONS_00023895	2.8557	1.9038	12.867	0	9.36511	12.4868
TCONS_00023949	5.88047	22.2138	40.9782	5.14988	40.8473	72.5487
TCONS_00023950	4.15794	8.97855	17.5453	0	12.8804	67.6228
TCONS_00023952	0.469253	3.764	3.43434	5.29149	15.0995	6.80243
TCONS_00023953	2.62699e-05	0	0	2.7455	0.834854	1.26308
TCONS_00023954	3.85793	6.00688	3.97746	10.1591	14.2642	5.71436
TCONS_00023960	11.7428	20.6007	5.87149	10.2705	5.00123	0
TCONS_00024004	0	2.23367	0	0	5.42247	0
TCONS_00024008	9.82599	8.08579	5.46348	0	0	0
TCONS_00024009	3.17446	3.73105	1.21882	0	0	0
TCONS_00024010	1.8309	1.25118	1.42315	0	0	0
TCONS_00024013	0.369794	0	1.62252	0.704939	1.51006	1.83695
TCONS_00024032	3.52987	0.705974	5.0696	2.43705	3.24128	2.894
TCONS_00024033	3.9513	10.8661	5.00725	1.36401	5.18322	8.09878
TCONS_00024034	2.15001	5.37502	1.36229	2.96877	0.705083	1.76271
TCONS_00024223	48.54	36.511	20.4867	56.2063	52.2691	54.86
TCONS_00024225	11.034	17.6493	25.9921	16.5588	20.2755	53.6346
TCONS_00024257	5.15448	12.9727	1.87936	17.9178	25.2307	6.55707
TCONS_00024258	8.22519	13.6109	6.61778	32.3127	30.9661	13.8031
TCONS_00024291	14.258	3.49558	5.55748e-05	9.44172	8.62708	2.26692
TCONS_00024295	6.60556	6.63109	0.364941	14.7945	9.41545	2.53707
TCONS_00024478	0.000217588	0.0323852	0.556245	8.22459	0.000515207	2.69466
TCONS_00024479	10.1023	4.03618	0.776443	1.37481	4.89552	9.46547e-05
TCONS_00024505	13.6527	12.4481	7.80254	10.5349	9.48143	8.55963
TCONS_00024506	0	1.15982	0	22.421	4.56427	1.90178
TCONS_00024508	9.44727	22.0436	7.98129	52.1799	64.0291	25.8182
TCONS_00024528	0	0.0111548	2.86842	3.9218	0.00914433	4.02163
TCONS_00024633	0	8.62297	7.69381	0.974583	4.74274	4.41493
TCONS_00024658	4.09141	0.127856	0	7.06186	0.335438	0
TCONS_00024659	1.25455	0.940913	0	7.79538	0.411423	0
TCONS_00024660	2.12712	3.19068	7.48772	2.44764	7.44083	11.045
TCONS_00024673	5.32785	7.3328	8.56724	7.07326	7.79463	11.7707
TCONS_00024724	19.7411	31.2735	19.1357	25.6148	16.3532	28.0433
TCONS_00024815	24.6615	13.9827	1.00961	0	8.64614	3.78507
TCONS_00024842	149.3	88.8916	178.274	130.617	102.353	354.139
TCONS_00024843	181.39	98.9829	171.898	165.072	88.6868	369.91
TCONS_00025203	0	0.374005	4.42358	0	0	0.603923
TCONS_00025204	0	1.93605	0.613361	1.0025	9.84121	2.77776
TCONS_00025207	7.13265	5.34949	7.03018	4.92445	7.01734	1.94926
TCONS_00025208	0.904917	0	5.80134	0.624763	2.96762	4.45143
TCONS_00025209	0	2.05444	3.12417	1.13472	0.269497	0.336871
TCONS_00025210	2.72974	1.36487	5.38105	5.65392	4.77442	10.4441
TCONS_00025211	0	0	0.188785	0	0.193143	9.41572
TCONS_00025212	0	1.84748	0	0	5.19317	0.432764
TCONS_00025213	0	3.86157	1.8642	0	5.06552	12.6638
TCONS_00025218	89.7179	48.3214	81.9421	52.0068	71.1764	122.597
TCONS_00025219	18.6934	11.452	20.2866	18.2204	30.5398	16.9262
TCONS_00025220	24.1053	28.03	39.5969	27.7073	37.9265	43.0238
TCONS_00025221	43.0045	19.2096	9.18538	30.2786	8.16481	0.0150099
TCONS_00025290	65.7922	16.0575	12.7436	88.3195	57.3562	27.8833
TCONS_00025322	1.73614	5.08479	3.45931	6.6818	11.6012	30.5306
TCONS_00025354	20.3088	3.13543	0.623266	12.3726	2.65843	2.4139
TCONS_00025378	0	10.2436	19.0839	4.84836	21.528	22.4051
TCONS_00025487	0	0	0	0.464259	3.92387	6.15411
TCONS_00025491	7.09225	3.12893	1.23359	9.21704	4.65173	1.36815
TCONS_00025492	65.6907	10.2889	9.02665	3.82499	0	0
TCONS_00025493	127.248	19.8733	18.4183	30.3084	9.33827	1.94547
TCONS_00025573	0	1.10578	3.73678	2.67204	1.81317	3.17304
TCONS_00025574	28.1094	0.638851	0.539719	0	0	0
TCONS_00025661	1.7724	3.95315	4.53767	8.01248	9.15204	4.35314
TCONS_00025670	7.98486	4.56278	5.30029	5.51282	6.73352	8.4169
TCONS_00025671	3.18054	4.08927	6.52559	7.84241	7.45029	4.47017
TCONS_00025941	2.88749	1.92703	0.895514	7.73476	2.00338	0.695878
TCONS_00025942	0	0.00661336	1.64315	8.19233	2.56331	0
TCONS_00025943	1.28988	13.3473	7.05021	6.72524	16.4684	5.96469
TCONS_00025944	0	0	0	9.70949	0	14.4468
TCONS_00025946	2.43117	2.32335	1.63005	3.45254	2.69147	0.803419
TCONS_00025974	166.219	68.0969	58.9203	197.167	148.817	102.036
TCONS_00026010	7.88757	5.70415	96.6568	17.8893	16.1173	159.017
TCONS_00026130	0	1.52411	0.429203	0	1.33286	9.99644
TCONS_00026131	9.73755	8.11463	1.82813	9.71085	5.67711	4.43523
TCONS_00026132	12.5964	4.72364	2.66044	30.4383	4.13091	2.58182
TCONS_00026133	10.5134	4.20535	3.5528	17.4205	8.27473	1.7239
TCONS_00026135	8.07902	4.03951	0.990779	10.9757	2.22214	1.49567
TCONS_00026209	6.19697	7.76229	3.11814	0	0	0.380383
TCONS_00026236	0.865355	3.02874	2.9243	0.298725	0.283788	0.709469
TCONS_00026237	0	0.470529	2.78261	4.54801	2.46892	0.771537
TCONS_00026312	1.17277	2.38053	4.26009	0	7.11388	11.346
TCONS_00026315	4.63747e-05	0	1.26587	0	5.04299	0
TCONS_00026317	2.56361	4.19955	1.3662	1.86232	0	0
TCONS_00026384	6.44956	4.27066	0.662688	0	0	0
TCONS_00026388	0	0.433927	1.53969	0	1.70765	11.5266
TCONS_00026439	11.2626	5.90146	0.708086	17.8692	8.66085	0
TCONS_00026483	0	8.06468	0	3.42642	1.62755	0
TCONS_00026484	0	2.95126	0.997322	0.815031	12.3885	3.8714
TCONS_00026564	0.586832	7.48211	9.66754	1.62062	11.3545	27.424
TCONS_00026676	0.287742	5.73963	2.50093	3.50848	4.24669	3.45219
TCONS_00026905	2.26796	0.588903	1.84476	3.06635	9.09555	0
TCONS_00026983	32.7843	16.3535	13.1068	20.0692	17.6305	22.6057
TCONS_00027159	3.88338	6.10246	1.17171	0	0.363867	0.909667
TCONS_00027160	0	0.232357	0	0	3.65762	0.762004
TCONS_00027161	0.390253	0.195126	0.329696	2.42491	2.81559	2.55962
TCONS_00027292	0.133772	1.23417	1.14783	0.0908106	2.47314	1.72272
TCONS_00027415	0.520396	0.910693	1.97841	0.359286	1.70661	0.426654
TCONS_00027416	0	0.460778	1.75175	0.318126	3.02219	0.755546
TCONS_00027425	6.23414	2.81207	2.98752	1.9142	1.30772	2.26705
TCONS_00027460	0.598032	0.26178	0.444256	14.0433	11.2139	13.3302
TCONS_00027461	0.00018393	0.000627546	0	4.24898	6.08326	6.04971
TCONS_00027594	0	0	0.615229	13.8753	16.1031	4.05811
TCONS_00027598	0	6.42481	9.22394	5.52906	3.21726	6.64872
TCONS_00027606	0	1.66178	0.701957	2.29462	11.9894	5.44971
TCONS_00027607	0	1.38476	0	1.9121	21.7979	22.7061
TCONS_00027608	0	0	0	2.4854	7.67366	9.59207
TCONS_00027609	0	1.66414	1.40591	0.919153	4.80257	4.36597
TCONS_00027610	0.608723	1.97835	7.71399	2.10134	4.59143	5.48975
TCONS_00027697	0.000177787	51.8675	62.6099	0.000400488	45.9546	31.1321
TCONS_00027755	5.97421	1.49355	4.03774	2.47479	4.7021	1.95921
TCONS_00028013	0	0.274058	0	3.15353	5.15286	5.54232
TCONS_00028060	18.0502	4.24292	0	28.1454	8.07147	5.02773
TCONS_00028118	18.4849	15.6812	28.6991	13.4582	11.1851	42.8028
TCONS_00028251	0	0	0.237143	0	0.242617	5.76216
TCONS_00028252	0	1.05395	1.42465	0.145531	0.276509	10.0235
TCONS_00028254	1.74813	3.27537	0.560052	1.82875	2.4949	0.786126
TCONS_00028255	0	1.92109	0.435724	0.884426	5.90789	0.648883
TCONS_00028301	3.16737	6.71842	13.8824	6.15117	4.04055	14.2732
TCONS_00028386	0.272163	0.408245	0.114965	1.97299	2.58838	0.334705
TCONS_00028429	3.07496	3.99916	2.74009	8.64373	2.04468	4.13729
TCONS_00028430	0	11.896	3.45958	6.89214	2.25315	5.46583
TCONS_00028445	0.0022229	9.19627	7.31673	5.11277	0.542916	11.9239
TCONS_00028446	3.44915	0	0.583367	0	4.08778	0
TCONS_00028532	2.14958	1.37422	1.19174	4.90113	0.967674	2.90065
TCONS_00028580	15.0892	1.135	0.465816	43.5103	19.4559	1.35989
TCONS_00028581	337.839	56.9717	77.8512	135.818	38.2627	32.0828
TCONS_00028712	2.2938	2.2938	0	47.5098	9.02687	0
TCONS_00028713	0	2.65919	0.249617	39.9824	20.542	6.29825
TCONS_00028805	1.30186	3.19388	2.88201	4.04577	5.52751	2.68112
TCONS_00028806	1.58791	1.5773	6.458	2.02473	4.21938	1.98421
TCONS_00028807	2.05819	2.16424	1.57817	1.67834	7.15669	0.694804
TCONS_00028857	32.0377	14.5626	3.69086	0	7.64114	7.16357
TCONS_00028858	6.73044	10.0957	16.1106	7.74459	1.47147	5.51801
TCONS_00028879	3.22976	1.37224	3.63503	3.96165	2.84506	3.24335
TCONS_00028923	0.987093	0.348831	1.96487	4.06132	0.483437	0.29696
TCONS_00028924	5.53945	8.30723	24.815	17.4969	20.3069	36.7936
TCONS_00028925	6.31742	0	0	7.58596	0	0
TCONS_00028926	34.2335	25.009	46.5723	32.6348	10.5753	33.6629
TCONS_00028980	4.51516	5.65625	9.10531	8.77876	5.76442	11.8691
TCONS_00029036	2.39999	4.79998	1.01379	16.5697	0	0
TCONS_00029037	16.4454	2.05567	8.10451	10.4079	4.49431	10.1122
TCONS_00029038	1.59926	1.19944	4.05327	2.48432	1.83564	1.63896
TCONS_00029039	11.1665	1.24072	12.5783	8.56604	17.0893	11.1894
TCONS_00029040	0.352335	0.176167	5.06025	0.48651	1.38655	0.288865
TCONS_00029041	0	1.03025	3.63978	2.84519	1.10574	1.38217
TCONS_00029154	0	4.787	6.74033	8.81331	12.559	28.7809
TCONS_00029156	2.26476	1.8873	0	7.29687	2.97087	0
TCONS_00029314	10.0571	7.07964	3.74515	7.67438	7.72463	4.12269
TCONS_00029315	0	1.34743	6.26091	0.930278	5.30259	1.10471
TCONS_00029366	2.10709	3.32931	1.38872	1.1605	2.31756	0.823037
TCONS_00029413	23.7569	0.921913	0.725288	0	0	0
TCONS_00029427	21.164	16.8382	24.2278	26.2683	14.2335	10.038
TCONS_00029457	0	4.37543	2.08348	0.0798074	2.6317	1.47383
TCONS_00029459	0.00026951	0.00119678	3.62223	0	0	0.000222166
TCONS_00029460	1.46452	0	0.000286053	7.35424e-05	0.000226097	8.73284
TCONS_00029461	0	6.00558	1.32795	0.432622	1.12349	1.25866
TCONS_00029485	0	0.920806	0.652115	5.4703	6.6129	14.7717
TCONS_00029486	0	0	0.550974	1.07157	4.65294	4.27895
TCONS_00029487	0	0.567295	4.11971e-05	0.213746	1.73811	20.275
TCONS_00029488	0	0.386395	0.524991	0.177095	3.86062	8.40563
TCONS_00029544	0	0	0.374769	0	1.9171	8.14769
TCONS_00029620	11.0178	7.18599	0	0.413759	8.93869	3.50488
TCONS_00029764	21.7124	2.17124	0	8.99427	4.27228	3.56023
TCONS_00029781	0	1.16785	5.03697	0.847448	0.928337	0.984747
TCONS_00029782	6.04365	5.16349	4.87291	3.77862	2.43104	8.0227
TCONS_00029910	1.54443	2.2358	2.16936	0.609224	1.19027	0.145917
TCONS_00029911	3.24585	2.1639	10.0547	0	0	0
TCONS_00029967	0.744272	2.48124	2.10954	0.633375	3.34491	1.33239
TCONS_00029975	0.50783	2.1099	5.90514	0	0.759714	1.65634
TCONS_00029976	0	2.05143	21.7183	0	5.00553	3.20298
TCONS_00030030	0.480165	4.32004	2.81858	1.91228	3.20858	4.96319
TCONS_00030031	308.094	107.888	63.2069	192.404	116.086	177.691
TCONS_00030032	344.156	116.889	84.8169	258.269	122.759	244.015
TCONS_00030055	1.39984	6.99919	6.80007	0	0	0
TCONS_00030056	0	1.73447	6.83824	0.798332	0.758415	2.84405
TCONS_00030057	0	0	7.02699	0	0.718919	2.69595
TCONS_00030122	18.2176	6.11542	8.33941	20.7103	20.0078	17.8025
TCONS_00030124	1.23274	1.7599	3.67774	16.7547	6.5274	6.19907
TCONS_00030125	3.78068	4.89435	3.47677	7.55605	7.48235	5.79653
TCONS_00030132	2.26645	0	19.4042	0	0	1.92112
TCONS_00030245	4.96964	3.72723	17.8436	12.0088	3.25953	6.11162
TCONS_00030248	3.4636	20.7816	8.77844	11.9565	22.7174	2.83968
TCONS_00030250	0	1.17234	0.990424	2.42818	7.68924	0.961155
TCONS_00030251	4.0396	2.52475	6.82552	4.18347	10.5981	2.48393
TCONS_00030253	0	0.774245	3.48855	0	0.677091	0.423182
TCONS_00030254	1.08898	2.72245	4.6	0.751843	0	0
TCONS_00030310	22.1877	23.5111	22.8897	30.4891	34.7068	50.4089
TCONS_00030323	15.1448	9.07232	11.0179	12.5947	11.1252	12.7761
TCONS_00030329	0	3.0544	9.82983	0	0	0
TCONS_00030355	5.14891	2.57445	10.8748	0	0	0
TCONS_00030366	21.6253	15.5726	6.70187	22.3445	22.5593	21.9193
TCONS_00030591	5.9965	6.50222	1.74838	15.1722	4.56643	3.79364
TCONS_00030592	3.60688	2.86855	0.723537	9.00546	3.94352	4.50531
TCONS_00030822	32.5686	4.34248	12.8403	5.99618	0	1.753
TCONS_00030823	116.306	48.1019	48.5227	84.2642	76.2839	95.3548
TCONS_00030825	0	0	0	5.27514	3.2574	0.626423
TCONS_00030827	0	0	4.66923	0	0	27.4414
TCONS_00030828	0	0	1.08497	0	1.11002	15.2627
TCONS_00030829	30.8246	4.84387	2.60415	0	0	0
TCONS_00030830	0	0.453707	0.801458	0	3.7874	8.31875
TCONS_00031088	3.64005	1.45602	0	7.53937	1.43248	0
TCONS_00031089	0	0	0	4.59621	0.727733	0.454833
TCONS_00031090	54.7165	17.5695	7.63366	91.1495	48.3993	26.7513
TCONS_00031091	41.4907	9.4297	3.18659	54.687	29.6872	12.3697
TCONS_00031120	42.1471	14.4808	8.60129	47.0112	8.86014	6.16708
TCONS_00031560	0	0	1.07533	0	2.2003	5.84455
TCONS_00031561	33.223	4.22839	3.3171	36.283	4.75432	3.46669
TCONS_00031562	0	0	0	40.5855	14.8293	11.122
TCONS_00031563	14.2557	1.69711	0.0955843	0	0	0
TCONS_00031646	1.99819	9.24483	0.813676	1.34212	12.0691	8.02367
TCONS_00031759	0	0	0	0.902207	11.9994	0
TCONS_00031926	0	6.63103	2.03712	4.16193	17.3969	7.90766
TCONS_00031951	13.1653	10.8543	0.324043	10.6425	4.24966	0.632195
TCONS_00032005	2.68521	8.52436	28.5305	1.90334	13.5419	34.6111
TCONS_00032196	0	3.85974	0.724625	0	6.75082	3.51605
TCONS_00032197	19.5672	3.66885	0	0	0	0
TCONS_00032198	8.49105	14.9711	0	9.5648	5.27607	1.09918
TCONS_00032210	2.96384	3.27891	3.14097	0	0	0
TCONS_00032291	27.0203	17.5632	3.42413	0	0	0
TCONS_00032292	23.7755	16.0485	2.00862	0.820742	0	0
TCONS_00032303	0.675076	0	6.25715	1.40693	1.46282	1.70446
TCONS_00032304	0	1.04263	4.61347	4.5803	1.30632	3.66637
TCONS_00032305	4.42427	1.67143	5.23735	3.22178	2.9688	5.51383
TCONS_00032339	12.9085	5.79362	5.42614	5.73275	7.35262	3.27982
TCONS_00032429	5.04238	2.44826	1.87393	7.83888	1.49448	0
TCONS_00032632	9.43043	24.9331	12.8805	11.5597	30.7877	27.6001
TCONS_00032749	1.48245	4.44734	9.70617	6.65272	12.6402	13.3695
TCONS_00032751	1.39041	2.78081	7.63524	3.8398	0.911952	0
TCONS_00032752	0.451847	2.03331	5.91686	2.80763	1.77817	0
TCONS_00032753	13.9536	0	0	0	0	0
TCONS_00032755	263.793	122.408	32.8679	94.3382	36.0975	71.5726
TCONS_00032854	2.03755	15.2816	1.72137	0	0	0
TCONS_00032855	0	21.6773	0	0	0	0
TCONS_00032856	1920.42	1682.45	1134.57	1256.02	1200.21	2496.81
TCONS_00032998	1.60621	10.4403	6.10634	1.10894	5.26746	3.9506
TCONS_00033000	0	4.85746	0	47.3039	37.5607	44.8549
TCONS_00033003	0	1.89617	8.59299	2.47785	4.96501	1.92156
TCONS_00033004	0	1.20299	4.52797	1.15319	1.72516	0.26743
TCONS_00033006	0	0.573342	7.4706	1.26056	6.01889	5.08956
TCONS_00033010	0	1.09809	6.72143	1.01769	2.87799	11.7626
TCONS_00033258	4.49552	14.1422	7.88011	9.70561	11.1253	15.6339
TCONS_00033404	40.4293	43.7985	4.26948	13.9564	11.0488	0
TCONS_00033405	2.79135	6.04793	0.393036	0	1.83082	0
TCONS_00033407	0.693966	3.81681	0	0	0.455165	0
TCONS_00033531	0.964269	0	0.596469	6.55147	0.641678	0
TCONS_00033787	3.05169	4.34278	0.198319	0.972421	5.69677	0.384917
TCONS_00033896	4.38006	1.31402	0	3.62884	0	2.1218
TCONS_00033897	0	0.648475	8.76559	0.895427	0	12.5655
TCONS_00033898	0	4.00035	35.4859	0	2.62378	22.958
TCONS_00033899	1.77089	2.65634	13.8389	0	0.580754	15.2448
TCONS_00034129	1.72896	1.4408	3.16479	0	0	0
TCONS_00034427	4.45118	2.22559	2.25629	9.83405	2.91948	2.91948
TCONS_00034428	1.0961	3.83635	0.463008	3.78379	15.0973	10.7838
TCONS_00034473	9.52131	11.0709	12.236	13.396	16.414	32.8021
TCONS_00034582	11.7189	13.2621	0	5.61093	3.60745	0
TCONS_00034689	21.1486	22.2876	7.07426	28.2759	32.4549	17.2482
TCONS_00034728	0	1.9557	0.826115	9.45162	12.8272	0
TCONS_00034729	7.51646	4.69779	0	24.6498	2.46498	0
TCONS_00034730	4.91148	5.2623	0.740958	60.0679	13.3457	2.01337
TCONS_00034732	0	4.48696	2.84303	0	10.3003	38.6262
TCONS_00034734	0.624873	0	0.400601	5.17702	0.409848	0.512311
TCONS_00034735	0	4.95903	2.09476	0	0	0
TCONS_00034828	0	0	0	0	0	6.45522
TCONS_00034829	0	5.1878	4.93065	0	11.9092	26.5829
TCONS_00034922	0.586681	0.293341	2.47822	2.02525	1.53919	5.29094
TCONS_00035412	0	0.448829	4.83458	0	0.441573	11.4073
TCONS_00035447	3.70616	2.19658	1.61374	9.27677	2.31454	0
TCONS_00035448	1.16114	1.87143	1.01532	6.09737	3.70597	0.571641
TCONS_00035505	8.43819	5.56301	0	0	0.380626	0
TCONS_00035534	1.99648	1.85387	10.8429	0.984561	0.374133	6.3135
TCONS_00035536	0.780505	1.36588	3.13211	0	0	0
TCONS_00035681	0	0	1.23229	0	1.18294	8.61231
TCONS_00035694	13.1952	1.3005	0	9.10033	1.63486	0
TCONS_00035903	47.0214	7.83691	1.4863	23.4094	5.87445	0.262252
TCONS_00035904	0	0.946449	4.79752	0.653437	4.96612	0.775956
TCONS_00035905	0	0	0	0	0	85.932
TCONS_00035908	9.01085	0.409584	0	3.95893	0	0
TCONS_00035933	14.4868	5.09966	1.46896	7.50793	0	0.696217
TCONS_00035948	2.3046	0.743392	0	31.4069	7.30196	0.79979
TCONS_00035990	0.343342	0	0	0.339418	0	4.11356
TCONS_00035991	0.173341	3.69645	7.58775	1.70282	11.5266	8.39433
TCONS_00036034	17.925	4.55244	5.7317	52.5857	11.3852	3.75325
TCONS_00036109	0	2.51545	2.12512	0	9.89912	35.7468
TCONS_00036110	0	0.611475	0	0	0.80212	17.0451
TCONS_00036112	0	0	0.674618	0	1.03529	12.941
TCONS_00036189	6.56684	4.72068	5.45237	1.99865	5.7621	4.18579
TCONS_00036190	0.0248084	13.4514	6.31387	4.45957	7.0388	6.07829
TCONS_00036203	58.9997	4.1175	17.9924	0	2.66835	34.6339
TCONS_00036255	0	8.09974	4.18175	0.621349	2.95141	2.21356
TCONS_00036256	19.6016	14.2112	9.936	40.5994	7.71389	30.5341
TCONS_00036310	4.88966	3.20574	2.29169	6.33683	3.42517	2.96362
TCONS_00036747	0	0	0.314967	10.5151	5.80027	4.02796
TCONS_00036895	0.783092	1.04412	4.85155	1.26153	2.05448	8.34632
TCONS_00036913	0.615578	0.546024	5.57253	2.17946	0	4.76507
TCONS_00036980	1.51065	9.38763	22.8811	1.04297	8.06811	12.0314
TCONS_00036981	0.688114	0.688114	5.5227	1.42524	3.61061	3.94911
TCONS_00036982	2.90211	1.74126	6.86498	2.00364	4.18761	2.37932
TCONS_00037006	20.6122	8.61296	11.5133	16.1961	12.7616	22.8288
TCONS_00037071	0	0.9377	23.7163	0	1.14771	29.0273
TCONS_00037095	0	1.32682	1.12093	0	1.7405	13.0538
TCONS_00037096	7.63206	3.81603	18.2687	0	0	10.2699
TCONS_00037388	12.3801	0.56273	0	0	0	0
TCONS_00037390	0	1.97094	0.0925059	11.4908	25.998	8.07949
TCONS_00037391	0	6.34258	3.82741	2.91932	12.282	6.43815
TCONS_00037435	8.5109	6.05618	1.41205	20.3601	6.91127	1.14596
TCONS_00037468	0	0	0	22.6945	0	0
TCONS_00037469	38.696	13.82	32.6914	34.3493	16.9202	78.5579
TCONS_00037565	0	0.182064	0.153812	5.27934	1.43296	1.79119
TCONS_00037604	27.5704	21.2906	18.9234	20.8878	22.9936	48.991
TCONS_00037642	1.69434	1.63556	1.02381	1.15012	11.548	0.674186
TCONS_00037751	10.2159	7.50233	6.06845	8.37565	5.23478	2.35565
TCONS_00037844	0	0	0.161157	0	1.31902	8.65604
TCONS_00037876	5.0859	1.16368	0.341747	10.9998	0.492811	0
TCONS_00037954	0	0	0	7.24204	0.237239	0
TCONS_00037955	16.1884	2.89079	0	11.1766	0	0.933578
TCONS_00037956	28.1513	12.9027	57.4757	24.2949	27.6962	53.8538
TCONS_00038191	110.716	66.0709	58.882	68.077	81.5504	79.5812
TCONS_00038192	39.6955	33.9063	30.6723	40.0672	26.6683	17.6984
TCONS_00038209	0	0	0	5.68083	2.53967	0
TCONS_00038210	0	0.219498	0.0618127	6.5669	1.24771	0.95978
TCONS_00038211	0.823851	4.9431	2.08804	4.26596	1.08071	0.675441
TCONS_00038249	23.962	13.0953	16.6972	27.0425	23.5313	40.5534
TCONS_00038377	0	1.55618	1.28283	0.882324	1.7697	11.0595
TCONS_00038458	0	0.296078	3.00162	0.40883	4.66066	12.6227
TCONS_00038459	0	0.442055	0	0.610397	6.66859	3.62424
TCONS_00038577	0.747137	1.6172	7.61452	2.38724	2.85372	3.31861
TCONS_00038597	0	30.2854	6.978	7.60339	7.22322	4.51451
TCONS_00038598	1.88618	4.14959	6.37398	3.25559	3.71137	6.64953
TCONS_00038599	0.655222	1.20124	3.96711	2.41265	3.29477	2.14876
TCONS_00038600	3.0297	2.0198	7.2521	0.697245	5.96144	0.827979
TCONS_00038601	18.6284	8.14994	0.491808	4.82297	5.34545	2.86364
TCONS_00038602	16.9621	8.97991	2.10735	5.51095	5.88982	0
TCONS_00038603	2.61354	6.53386	1.656	0.902207	0.857097	1.07137
TCONS_00038629	0.00180629	1.57858	6.84399	9.29799	7.39384	4.84442
TCONS_00038630	15.4345	3.93622	3.01074	8.25335	2.58243	2.79798
TCONS_00038631	4.30298	1.63586	3.24474	10.02	6.97923	2.81067
TCONS_00038632	1.23185	1.34904	1.01884	12.8687	11.0285	2.44871
TCONS_00038681	0.600466	2.88311	2.34548	3.50805	3.89402	2.4851
TCONS_00038768	25.3915	29.8322	4.39718	94.5365	79.886	9.53366
TCONS_00038769	11.2391	5.47131	1.76183	20.7494	14.7504	8.28881
TCONS_00038795	3.46014	3.39913	3.76901	0.522464	0	0
TCONS_00038796	1.33311	0.888986	0.539328	8.05411e-06	0	0
TCONS_00038802	3.18758	4.60844	9.47657	8.43146	2.56012	1.83167
TCONS_00038867	1.26125	0.210208	0.17759	6.67595	0.827238	0.689365
TCONS_00038868	7.28326	10.9249	4.10208	0	0	0
TCONS_00038869	46.148	6.6436	0.965621	23.6738	3.1861	1.87418
TCONS_00038870	25.4241	5.86709	2.47834	10.8019	12.8272	1.60341
TCONS_00038871	8.30943	2.35434	4.91403	1.72107	0.726675	2.04377
TCONS_00038872	0.915769	0.228942	0.709192	1.15914	2.30246	4.12942
TCONS_00038873	14.6591	5.49715	17.0285	12.651	16.8258	15.023
TCONS_00038905	28.3662	60.1544	0	39.0935	61.1296	90.7583
TCONS_00039124	1.25455	6.58639	4.76946	0	0	0
TCONS_00039125	0	1.19877	4.72619	0	0	0
TCONS_00039194	236.095	145.531	106.493	174.969	184.816	224.683
TCONS_00039318	1.84014	5.52043	6.99572	2.54091	13.2762	8.29763
TCONS_00039347	0	0.356831	0	14.2616	11.4672	4.98592
TCONS_00039473	0	4.3054	0.18886	0	4.46483	0.714649
TCONS_00039477	0	0.872294	0	2.71008	4.57702	11.085
TCONS_00039479	5.75145	11.5029	0	5.95628	3.77231	2.35769
TCONS_00039597	6.77869	6.75003	3.81569	4.39936	5.34937	17.5626
TCONS_00039657	4.9359	6.56336	1.37808	3.72793	5.16406	1.63527
TCONS_00039711	0.724778	3.2615	1.83694	3.50276	1.42612	8.31902
TCONS_00039715	1.97565	1.97565	4.17271	8.18404	15.5497	16.1976
TCONS_00039752	3.66942	10.0039	22.1437	4.85288	10.7711	20.1784
TCONS_00039929	1.58553	1.6012	0.990362	8.33737	4.01307	2.5325
TCONS_00039930	0	4.8344	11.6242	5.12486	11.7929	6.15923
TCONS_00040034	22.6215	3.48023	0	21.625	11.4132	0
TCONS_00040035	0	0	2.49439	0	1.70131	28.7095
TCONS_00040107	7.70387	6.2594	8.13555	1.32971	3.15805	7.1056
TCONS_00040108	0	2.19003	4.44048	0.604807	0.574566	2.15462
TCONS_00040171	0	0.228176	3.99656	3.66211	2.71061	2.65153
TCONS_00040172	4.16495	2.15811	4.79578	2.57711	2.92922	1.44224
TCONS_00040306	1.96787	3.27199	6.85687	3.93928	1.88631	0
TCONS_00040416	0	0.38049	0.0369948	10.3634	7.19722	1.52736
TCONS_00040417	0	0.000473451	0.000789567	7.02287	9.69669e-05	0.000574776
TCONS_00040435	0	0.152465	0	1.47369	9.40002	0.25
TCONS_00040436	0	0.366582	0	1.01237	3.84699	0
TCONS_00040437	5.21091	0	21.7143	7.19532	8.54445	0
TCONS_00040438	11.5278	0.823416	8.34769	4.54795	1.08014	2.70033
TCONS_00040439	0	0	0	0	5.32607	0
TCONS_00040617	1.91977e-05	9.45484	1.05527	0	0	0
TCONS_00040618	0.79207	3.44667	0.764047	0	0	0
TCONS_00040626	3.17855	1.58927	0.671332	1.09725	2.08477	16.9388
TCONS_00040627	0	23.0185	3.53575	0	5.49004	0
TCONS_00040628	0	10.3437	1.45644	0	0	0
TCONS_00040676	1.17492	2.53108	3.92833	2.08993	1.17926	3.98017
TCONS_00040824	43.9294	4.44524	1.19291	56.8313	4.52773	0.943277
TCONS_00040825	0	2.25092	9.50819	2.33108	4.42906	5.53633
TCONS_00040874	2.77485	3.58005	2.59676	6.08322	2.06572	1.32094
TCONS_00040988	38.7807	21.3643	24.7123	26.7499	28.7774	49.4894
TCONS_00041063	0	0	0	7.78212	0	0
TCONS_00041064	0	0	0	2.43884	4.00192	1.5797
TCONS_00041065	29.2963	16.7408	5.30366	49.1214	27.4502	30.8815
TCONS_00041066	30.3745	12.656	2.13843	62.9124	3.32038	0
TCONS_00041067	0.19921	2.68933	41.1488	0.687682	8.88485	69.5762
TCONS_00041069	0	0	0.711994	0.766768	0.728504	9.10521
TCONS_00041070	0	0	0.985057	8.6551	7.45073	3.01986
TCONS_00041076	11.1785	8.06677	14.6279	6.19469	10.477	31.4534
TCONS_00041196	5.60154	1.35905	5.58033	5.6415	3.91696	5.3454
TCONS_00041197	2.66929	4.18455	7.02026	6.59368	1.78649	5.00728
TCONS_00041773	1.56178	7.80888	0	5.39132	0	2.52187
TCONS_00041774	3.88307	2.9123	7.10781	0.893635	0	0
TCONS_00041776	3.40976	1.13659	6.4815	0.392355	0	0
TCONS_00041777	20.2227	1.92597	2.44067	0	0	0
TCONS_00041902	0	0	10.9738	0.909081	0	0
TCONS_00041933	21.8846	7.07202	2.11728	8.24936	1.3517	4.18879
TCONS_00042043	29.003	11.0592	3.75159	11.047	2.70075	2.85069
TCONS_00042117	4.59316	1.91382	4.20381	10.042	5.52311	5.64863
TCONS_00042121	140.494	76.0308	76.8551	56.0695	43.6244	20.5477
TCONS_00042123	250.345	113.814	114.569	97.2722	142.074	151.632
TCONS_00042124	0.372439	6.14524	47.8263	0	2.19851	40.306
TCONS_00042125	3.44537	1.14846	0.485127	5.55033	10.5456	0.941571
TCONS_00042126	0	0	17.9308	0	2.0383	0
TCONS_00042159	0	0.416292	1.42328	6.77779	2.59945	1.34444
TCONS_00042219	57.8091	2.76701	1.43155	34.6138	7.66011	3.19535
TCONS_00042230	0.507706	2.32926	8.0101	3.41068	12.3882	6.75075
TCONS_00042637	6.06721	3.81934	4.86234	5.60022	3.32641	2.27699
TCONS_00042641	17.5166	8.7583	15.9369	10.2331	22.0941	33.141
TCONS_00042642	0	3.94137	0	29.9327	0	0
TCONS_00042643	0.28571	0.57142	3.13788	0	0	0.922784
TCONS_00042683	2.0197	6.56716	2.84082	3.77693	10.9539	5.36957
TCONS_00042731	1.51161	1.46323	6.69926	0	1.04562	1.30615
TCONS_00042732	0	0.671637	3.92254	0	0.348572	0.398842
TCONS_00042773	0	1.0985	0	37.6013	3.96104	0
TCONS_00042788	7.28519	6.67108	3.99182	2.78564	6.15772	6.36262
TCONS_00042865	0	2.53654	0	26.2688	13.3095	8.31842
TCONS_00042866	0	1.5906	3.6954	0	0	0
TCONS_00042867	0	0	6.35837	0	0	0
TCONS_00042964	2.03855	1.01928	0.861117	2.34573	0.891376	6.68531
TCONS_00043076	14.3807	2.31455	1.40447	4.93884	1.21734	0.112459
TCONS_00043193	9.91044	1.7435	0.775238	4.30809	0.481492	0
TCONS_00043194	0	0.208596	0.176228	0	0.273631	5.81466
TCONS_00043229	0	0.672472	7.17758	0.841024	2.08721	1.97035
TCONS_00043327	4.11134	2.39828	4.34171	0	0	0
TCONS_00043328	0	10.0618	2.83349	0	1.0999	0
TCONS_00043329	1.31547	0	5.06003	1.21095	0.287601	0
TCONS_00043360	4.16519	2.88964	1.81289	4.43095	0	0.820851
TCONS_00043361	3.76374	0.857224	0.403474	4.64056	4.24854	0.000766448
TCONS_00043376	3.37638	3.93911	2.85246	10.8784	3.69088	1.84544
TCONS_00043642	0.68522	2.43359	3.87262	5.79146	3.67227	3.54686
TCONS_00043666	1.10231	0.826733	1.97894	3.61497	6.32619	3.16309
TCONS_00043704	17.4951	4.88236	2.4061	13.3429	2.13486	0.667143
TCONS_00043774	10.8387	19.8709	9.1568	12.4719	9.47861	17.7724
TCONS_00043775	0.987098	2.17162	1.00072	4.02086	2.33074	1.61857
TCONS_00043900	0	15.9378	30.7312	0.258908	12.2981	15.3726
TCONS_00043914	5.47769	6.34903	14.0994	7.27028	18.356	16.3725
TCONS_00043916	18.7276	11.381	41.6576	19.6094	52.3867	33.4524
TCONS_00043917	3.95629	8.44	10.0772	11.7272	6.10029	15.5171
TCONS_00044039	3.61477	1.80738	0.763464	13.7262	8.2981	0
TCONS_00044247	11.0048	6.354	3.03665	14.5492	25.0632	5.21731
TCONS_00044348	153.088	500.735	1059.53	125.96	489.617	1209.07
TCONS_00044349	3.12339	5.35439	2.07329	6.57195	9.36503	0.853584
TCONS_00044350	0	0.688114	3.48802	3.80064	0.902652	2.25664
TCONS_00044351	0	0	0.446795	4.81167	2.28554	1.71416
TCONS_00044417	2.19442	3.73274	9.84728	5.85013	2.84916	0
TCONS_00044418	0	2.84366	6.23289	0	3.14942	0.934738
TCONS_00044419	3.52221	0.987666	3.39905	0.768025	6.28403	4.37257
TCONS_00044421	0	6.12232	5.3492	2.15401	13.5253	1.65989
TCONS_00044422	0.587118	1.32603	3.60672	1.91089	4.98442	1.62751
TCONS_00044444	3.56951	0.00306896	0.00642485	2.09468	0	0
TCONS_00044445	9.33779	2.5145	1.09213	0.000675511	0	0
TCONS_00044446	8.32213	6.83722	0.885027	0.949035	0	0
TCONS_00044456	0	0	5.33202	0	1.46696	0.489758
TCONS_00044457	0	5.64169e-05	5.06529	0	0.413162	9.1539
TCONS_00044464	80.6526	60.5377	81.7409	98.3935	75.2019	164.637
TCONS_00044535	49.6064	45.0343	34.4622	69.0011	61.5807	110.856
TCONS_00044540	2.6251	3.08677	0.92787	7.40438	2.53965	1.23693
TCONS_00044541	0	0.358252	6.00648	0.48723	1.68816	21.3277
TCONS_00044545	3.19864	1.59932	0.150128	3.68062	10.956	0.582765
TCONS_00044546	0	0	0	9.29486	1.6981	0.424526
TCONS_00044547	1.86074	1.86074	10.2181	0	0	0
TCONS_00044548	0	2.58756	6.99533	2.85836	4.75203	1.69715
TCONS_00044549	1.27771	1.70361	3.41823	3.23451	4.19017	2.44426
TCONS_00044550	1.80738	2.71107	16.0327	2.49567	4.74177	4.44541
TCONS_00044551	0	1.87145	6.32421	3.23017	3.06866	3.06866
TCONS_00044552	0	2.66123	6.74481	3.67468	52.3641	4.36368
TCONS_00044553	0	0	0	8.34091	2.37716	0
TCONS_00044554	0	0	0	8.72864	8.29221	1.03653
TCONS_00044555	1.86074	0	0	14.1314	0	0
TCONS_00044556	1.38625	0	0	6.38053	0.303075	0
TCONS_00044557	44.6617	39.5442	45.1991	54.6033	68.3505	95.355
TCONS_00044558	7.73545	0.644621	0.272297	1.78021	0.8456	0
TCONS_00044559	4.39504	1.5932	0.649782	6.44804	1.36926	0.0900832
TCONS_00044717	5.55158	4.02454	2.97399	3.96257	0	2.41586
TCONS_00044718	0	1.86391	2.96484	1.60894	0	0.726576
TCONS_00044764	0	0	0.18966	3.03645	0.0173749	1.28854
TCONS_00044765	0	0	0.000913793	2.09484	19.3172	10.313
TCONS_00044780	2.50268	1.07289	4.53039	4.08862	1.62956	7.42798
TCONS_00044781	0	2.4621e-05	0.000299621	0.000109551	2.78968	9.5598e-05
TCONS_00044815	0	0.146708	0.123942	1.01289	5.58101	14.9148
TCONS_00044865	7.47292	2.25739	1.03573	16.7559	8.06164	3.27799
TCONS_00045020	14.0366	3.29386	3.42497	11.4667	11.8433	14.4086
TCONS_00045044	0	0.144628	0	7.18937	1.70747	2.13433
TCONS_00045045	0	0.213508	0.721513	3.24298	0	1.03428
TCONS_00045210	0	0	0	13.6069	4.84745	1.00989
TCONS_00045211	0	0.211911	0.029838	11.7532	2.91879	0.69495
TCONS_00045212	0	0.41826	0	4.04279	1.37166	1.02875
TCONS_00045213	0	1.96016	2.76	2.70662	8.57097	3.21411
TCONS_00045455	68.1322	19.5983	3.44735	30.0105	23.2203	5.83392
TCONS_00045551	10.3037	3.51345	2.90927	0	0	0
TCONS_00045569	1.21555	0.906847	0.247455	0	4.96129	0.541995
TCONS_00045570	19.5008	12.5874	5.35167	11.1126	14.998	10.4429
TCONS_00045571	0	1.59848	0.248264	0.688755	3.96594	0.418743
TCONS_00045682	2.33857	5.7834	6.52481	1.20436	0.49086	2.3252
TCONS_00045733	50.1123	15.2713	3.82858	136.543	58.0569	14.2355
TCONS_00045771	3.36911	16.8456	0	0	0	0
TCONS_00045799	6.95579	11.6851	6.44609	1.85048	5.50424	2.31319
TCONS_00045935	0	11.8139	6.35138	4.44898	1.40884	3.52211
TCONS_00045936	0	0	0	7.21766	1.71419	0
TCONS_00045937	0	0	0	32.6124	2.06545	0
TCONS_00046053	3.87644	7.64104	9.09522	7.07864	10.0613	4.97788
TCONS_00046054	6.12025	20.1364	35.2898	28.8519	47.126	9.53659
TCONS_00046111	54.5497	102.959	364.114	66.6528	146.103	443.122
TCONS_00046117	5.4605	4.94858	5.33399	6.59747	6.93913	4.75666
TCONS_00046119	5.11158	5.62274	12.0915	1.41163	10.7284	10.8961
TCONS_00046120	1.05913	0	0.339498	4.38739	0	0
TCONS_00046211	5.23854	21.4996	0.359711	9.2773	13.6941	1.97112
TCONS_00046249	4.24957	23.3726	14.3606	8.80182	11.149	3.48407
TCONS_00046510	0	12.4278	4.13413	0	3.2089	0
TCONS_00046645	0	0	0	8.90159	0	0.612331
TCONS_00046646	157.777	37.2528	5.55391	0	0	0
TCONS_00046781	144.194	68.323	7.97778	218.532	105.037	45.444
TCONS_00046807	11.282	7.09849	8.58195	18.937	21.4249	24.156
TCONS_00046971	1.54833	3.09667	2.61615	3.20695	15.233	5.07766
TCONS_00046972	0	1.89779	0	0	12.4474	0
TCONS_00046973	2.70203	13.5101	11.4137	5.59651	1.77223	2.21529
TCONS_00046974	21.5769	10.7885	1.82288	11.9175	28.3041	10.6141
TCONS_00046975	0	0.629482	6.91343	0	0	0
TCONS_00046998	3.25111	0.000241547	2.55213	2.9086	0.000247531	1.01574
TCONS_00047000	0.907968	3.57598	3.84247	1.55858	4.27965	5.91026
TCONS_00047049	8.53419	6.08893	3.462	9.83412	17.5989	4.23036
TCONS_00047050	49.3927	18.6143	16.9015	21.2444	15.3477	32.0455
TCONS_00047051	2.95827	1.69923	1.59165	8.16161	5.13387	1.24681
TCONS_00047052	8.16567	5.21335	0.886317	6.4226	13.1771	4.6307
TCONS_00047061	0	19.4192	7.29151	74.4845	56.6082	10.6141
TCONS_00047062	13.1852	15.8223	4.4557	38.2334	27.6737	8.64802
TCONS_00047063	13.5055	2.81365	2.37705	9.32433	5.90541	0
TCONS_00047160	2.65459	6.01467	10.6007	7.29687	4.46569	3.78913
TCONS_00047392	0	0	0	3.79832	4.88779	7.22018
TCONS_00047442	2.05889	3.08833	9.56673	2.84295	2.70081	10.1281
TCONS_00047443	4.82256	4.21974	15.2784	9.15625	7.1169	4.94229
TCONS_00047453	0	4.46932	3.24319	1.31963	0	0
TCONS_00047523	15.385	2.01404	2.67881	8.40661	6.20731	1.28259
TCONS_00047539	1.95819	29.8509	48.4977	22.9976	45.9227	35.2911
TCONS_00047576	0	0.53407	4.51197	0	2.10174	0
TCONS_00047577	2.99696	0.856274	8.86175	2.06913	3.93134	12.9874
TCONS_00047578	0	0.723829	7.94964	0	0	0
TCONS_00047579	1.32054	1.32054	26.2172	0.455857	0	0
TCONS_00047580	0	2.00558	9.03665	0	0	0
TCONS_00047614	6.50491	2.40218	3.85029	10.2254	2.21268	2.80051
TCONS_00047922	0.00140201	2.74247	1.81984	15.2451	0.000587305	4.22082
TCONS_00047944	0	0	8.67998	0	0	7.56785
TCONS_00048085	8.22428	12.2489	10.1527	5.08933	13.9524	16.3989
TCONS_00048221	0	0	0.676131	0	0	11.0695
TCONS_00048328	4.27755	0	29.6608	0	2.75012	6.56076
TCONS_00048333	5.5272	3.54474	4.31714	9.12635	10.3481	7.56373
TCONS_00048334	1.30397	4.70656	3.71906	5.8188	7.23734	4.33262
TCONS_00048370	0	0	0	3.33411	2.28888	0.437978
TCONS_00048442	6.59685	1.52235	0.214353	4.20418	0.832077	0
TCONS_00048466	80.8609	43.6649	36.8893	116.12	137.893	95.464
TCONS_00048467	26.7719	28.0114	12.1465	43.813	39.0209	45.118
TCONS_00048468	1.61495	19.6803	22.7245	19.4443	38.2074	32.4176
TCONS_00048470	8.11873	13.8379	5.6884	8.83264	14.7304	10.8038
TCONS_00048565	0	0.295465	1.24808	5.71178	1.16275	0
TCONS_00048654	1.05812	6.65429	12.3343	8.57657	22.7532	26.6561
TCONS_00048684	3.75592	2.23008	1.09076	4.86211	4.92693	0.192459
TCONS_00048685	4.66756	25.6716	5.91493	9.66759	0	0
TCONS_00048686	0.914966	1.82993	6.5704	2.52681	4.80093	7.50146
TCONS_00048725	50.4128	54.0112	27.9487	59.0404	70.2773	74.1135
TCONS_00048747	2.63704	17.1408	2.22785	0	0	0
TCONS_00048748	1.68896	5.06688	0.35672	0	0	1.36362
TCONS_00048905	4.34297	1.44766	6.11511	2.99843	2.84851	2.37376
TCONS_00048916	5.08854	8.97344	18.1288	13.4534	42.2192	7.9929
TCONS_00048918	9.33514	15.1636	27.0496	3.04758	9.04689	14.2136
TCONS_00048947	4.68471	3.75128	0.0221769	0.175541	0	0
TCONS_00048948	7.85156	11.4738	8.84718	1.69584e-06	0	0
TCONS_00048949	14.3518	0.000482194	4.55565	1.6396e-06	0	0
TCONS_00048952	1.26427	1.26427	2.67023	2.18216	4.14611	9.32875
TCONS_00048953	4.89633	6.52844	7.58365	2.25365	2.14097	0
TCONS_00049128	25.0599	5.36438	7.4523	13.5282	7.96012	7.22408
TCONS_00049153	0	0	0	3.97407	1.25846	10.4871
TCONS_00049154	0	0	0	0	1.48259	6.48631
TCONS_00049506	0	0.977849	0	0	5.13088	16.0341
TCONS_00049507	0	1.88183	0.26497	0	6.99419	2.57139
TCONS_00049600	0.953021	2.28637	5.31581	4.02873	7.21053	6.19955
TCONS_00049601	1.65264	2.59678	5.08922	10.2279	5.89645	5.94497
TCONS_00049615	13.5525	0	0	13.3668	0	1.56313
TCONS_00049616	0.98591	0	0	13.6136	0	0
TCONS_00049631	87.1075	23.9649	1.5711	41.517	25.0019	5.39124
TCONS_00049634	3.32545	0.922818	1.69141e-05	10.2555	0.466726	3.01782e-05
TCONS_00049866	0	2.25435	1.26969	0.518808	9.36449	8.62519
TCONS_00049867	0	0	0	0	7.93587	24.7996
TCONS_00049938	299.906	82.161	37.1772	200.201	139.593	204.186
TCONS_00050063	3.61692	5.42539	12.732	0	0.790767	0
TCONS_00050064	0	3.36911	1.42316	0	2.20976	38.6709
TCONS_00050159	11.7336	2.93341	0	10.1263	6.92636	0.961995
TCONS_00050424	45.9145	25.521	23.9237	31.0562	34.3951	53.6946
TCONS_00050425	3.04822	2.54018	5.57964	0	0	0
TCONS_00050426	0	0.575451	0	5.95945	2.64202	0.943577
TCONS_00050943	2.99608	3.38771	0.797654	7.49264	0.662898	1.5798
TCONS_00051033	0.199942	3.39902	2.53375	0.276084	4.98331	4.09812
TCONS_00051034	0	15.2486	1.98191	0	4.61603	9.61672
TCONS_00051035	9.32305	0	1.99231	21.4557	0	0
TCONS_00051036	7.32895	2.70473	0	4.4576	0.343356	0
TCONS_00051112	3.89506	4.96919	11.3146	6.23624	11.6098	9.5174
TCONS_00051290	4.03314	4.03314	9.37007	5.56903	13.2264	1.65329
TCONS_00051452	1.02522	3.47122	3.98527	7.58485	9.33964	5.21932
TCONS_00051471	2.26572	0.558064	0.504353	0.780311	7.62843	9.62069
TCONS_00051513	1.95708	3.32397	5.19257	1.93155	9.84094	6.61356
TCONS_00051514	1.03163	6.14509	1.69137	1.37111	8.26509	0.818024
TCONS_00051515	1.74354	6.72509	2.63033	2.92341	5.22775	5.51364
TCONS_00051518	11.1887	2.39755	0.675174	0.551763	0	1.29048
TCONS_00051519	22.4478	4.48956	3.16075	12.3985	4.90775	4.90775
TCONS_00051647	0	0	0	0	4.97896	18.6711
TCONS_00051648	0	1.75966	0.106186	0	10.0575	2.67925
TCONS_00051650	0	0	0.741567	0	12.8976	7.11264
TCONS_00051652	0	0	0	15.238	12.6666	1.13095
TCONS_00051653	17.5898	4.79721	20.7144	4.04805	2.44723	4.80706
TCONS_00051738	4.17049	4.26142	0.000670199	6.35545	4.56916	1.94357
TCONS_00051739	0.0354246	0.0353624	3.22642	8.69818	0.0188337	0.0208674
TCONS_00051849	0	0.11834	0.422174	0	1.03503	5.81172
TCONS_00051859	1.94661	1.16796	0.657817	0.268791	4.85168	2.23432
TCONS_00051861	16.4683	4.11708	3.47822	15.9178	4.32056	2.70035
TCONS_00051941	0.557495	0.962293	0	7.39845	2.48577	0
TCONS_00052018	15.587	5.0473	4.9414	0	0	0
TCONS_00052019	1.97577	2.06844	2.53054	0.363151	0.391709	0
TCONS_00052099	3.1761	3.09744	1.99582	6.5939	15.5768	2.79313
TCONS_00052100	8.18351	5.15814	0.990541	12.9402	2.38505	2.48907
TCONS_00052111	8.43726	1.05466	4.90052	13.8348	1.38348	2.59402
TCONS_00052112	0.652352	1.3047	1.92893	1.80156	4.70658	1.60451
TCONS_00052114	1.36862	2.05293	0	13.2287	1.79532	1.12207
TCONS_00052116	0	0	0	8.25795	0	0
TCONS_00052117	2.09079	2.43925	0	13.9538	1.82843	2.28554
TCONS_00052118	0	1.88404	1.59169	5.94634	0	1.73843
TCONS_00052119	1.36862	0.684309	0	8.50416	0.897661	1.12207
TCONS_00052231	1.32921	3.63059	5.29232	3.05602	2.99911	2.02367
TCONS_00052237	6.73141	9.83822	9.8427	0	0	0
TCONS_00052238	0.560485	4.48388	7.33946	0	0	0
TCONS_00052279	1.26415	2.80139	9.78595	0.829578	4.51554	5.81943
TCONS_00052286	0	0	0.464649	0	0	5.85166
TCONS_00052344	5.45306	30.9451	55.9558	0.903436	15.6383	30.8108
TCONS_00052347	0	0	0.157281	5.75892	8.04555	13.8786
TCONS_00052527	3.43534	2.9179	0	0	0.511582	0
TCONS_00052528	18.8324	10.2108	2.25049	23.6078	9.10701	3.3059
TCONS_00052573	0	0	2.85421	0	10.707	2.43341
TCONS_00052574	38.3504	14.7501	0	36.6611	27.0885	7.25584
TCONS_00052632	0	0.745785	2.94208	0.463392	0.732969	4.31909
TCONS_00052734	5.34332	2.87246	3.5309	18.447	3.18793	0
TCONS_00052735	20.4898	47.9142	3.64247	838.652	584.291	179.786
TCONS_00052836	105.35	98.9003	64.0278	128.399	99.4167	163.932
TCONS_00052837	4.03819	6.19189	0.227438	2.788	2.29546	0
TCONS_00052838	0.660271	0.330135	0.278908	7.74957	3.46451	1.08266
TCONS_00052981	9.70749	11.9336	12.103	3.83968	0.438083	0.286505
TCONS_00052982	12.1156	9.41275	0	0	0.310396	0
TCONS_00052983	0.00156953	5.95638	0.000265682	0	1.33991e-05	0
TCONS_00052984	3.2806	0.162748	7.30017	0	0.000733152	0
TCONS_00053056	6.99318	1.70977	1.62619	7.88404	3.11986	1.5837
TCONS_00053065	0.794899	1.89773	0	4.33076	0.470062	3.23855
TCONS_00053067	0.45975	2.05733	1.75195	0.315916	1.85822	1.1659
TCONS_00053145	0	5.74351	58.2273	0.991343	2.82533	625.105
TCONS_00053149	0	3.06084	3.3594	0.759591	4.41708	2.83421
TCONS_00053150	3.49436	18.6762	30.2563	18.1861	6.60632	23.6297
TCONS_00053376	1.80738	6.32584	8.39812	8.73484	5.92721	5.92721
TCONS_00053377	6.0546	3.0273	14.0665	2.09008	11.9134	2.48195
TCONS_00053378	1.31927	1.75903	1.95048	4.09877	2.88432	1.26189
TCONS_00053750	5.66515	5.09863	7.1791	9.38705	7.43141	11.1471
TCONS_00053953	3.45738	6.02826	15.9262	3.46016	5.69289	24.8508
TCONS_00053996	9.85951	2.65448	0.961107	0.523623	0	0
TCONS_00054044	5.22183	1.70834	4.12939	6.60123	3.41366	0
TCONS_00054060	0	0.421227	1.75372	5.50218	8.0003	13.3572
TCONS_00054092	0.16736	2.05985	6.91072	0.236949	2.35517	2.56694
TCONS_00054093	1.09919	6.20474	45.1748	1.9848	9.19565	56.9968
TCONS_00054098	0.485452	0	5.29072	0	0	2.35164
TCONS_00054130	7.56455e-05	1.86256	4.38465	1.28472	1.49533	3.07305
TCONS_00054131	1.43499	1.25493	0.8177	0.35278	0.830458	0.0878403
TCONS_00054207	0.437316	0.655974	2.21674	2.41542	0.860492	1.43416
TCONS_00054208	4.04891	1.78628	3.01819	3.78202	1.0935	1.17161
TCONS_00054214	0	0	1.16292	1.39098	12.6101	3.64881
TCONS_00054215	0.000327476	0.0148937	1.73688	3.63583	8.98924	6.00847
TCONS_00054216	0.633978	2.71881	8.88172e-05	0.0606132	0.0305436	0.000268392
TCONS_00054217	5.06214	6.16116	0	11.2971	0	0
TCONS_00054218	0	3.75378	1.73447	5.02168	2.61307	0.811332
TCONS_00054320	54.0873	56.7208	82.1299	65.7228	34.6062	94.0335
TCONS_00054382	1.50365	2.57647	1.75738	1.74622	2.85741	2.75134
TCONS_00054460	41.6806	28.3282	7.87038	19.6482	15.912	18.8642
TCONS_00054473	1.19715	1.79573	5.05694	3.30611	11.778	5.88899
TCONS_00054474	0	8.51584	3.27018	0	3.0466	2.53883
TCONS_00054603	4.35686	3.04979	0	7.21921	2.28612	0
TCONS_00054722	0.962519	2.04535	0.609871	0.498399	4.41914	0.986416
TCONS_00054884	0	1.18718	1.33728	0.546428	0.519106	7.78658
TCONS_00054885	3.79937	1.78794	1.22728	4.32043	2.63855	2.19879
TCONS_00054886	13.5964	8.49772	3.35024	13.2983	5.94513	5.57356
TCONS_00055048	0	1.34597	1.18505	2.62491	6.58966	2.33141
TCONS_00055096	0	0	0.488349	3.95197	1.30786	3.55899
TCONS_00055132	7.01784	1.93873	0.566282	0	0	0
TCONS_00055133	4.37431	1.17831	0.433036	0	0	0
TCONS_00055134	20.645	3.43971	2.89178	0	0	0
TCONS_00055202	2.32855	2.32855	1.96722	8.8421	7.63636	5.72727
TCONS_00055203	1.06136	0.530679	3.13833	6.59495	12.5304	7.83151
TCONS_00055204	0	2.97355	1.07663	0	11.1447	6.96546
TCONS_00055205	0	4.96099	0.785848	0	17.0828	5.5926
TCONS_00055356	0	0.870738	0.741719	17.8679	5.73136	2.90798
TCONS_00055466	0	0.695203	7.63524	0.95995	4.55976	3.41983
TCONS_00055467	11.7974	13.5323	13.7776	10.5407	12.2894	22.1893
TCONS_00055731	1.21337	4.09994	6.32254	1.64121	1.61311	1.92416
TCONS_00055777	1.4835	2.30584	5.1339	2.54411	2.48238	2.34621
TCONS_00055806	0.000177607	7.31992	5.01554	7.5505e-05	0	0
TCONS_00055847	146.23	72.7661	76.3759	103.678	80.595	163.057
TCONS_00055903	3.41161	18.1436	56.5965	0	0	0
TCONS_00055906	0	0.30315	2.8172	0.83719	1.59066	0
TCONS_00055907	0	1.8615	4.4034	1.02816	1.46513	0.610471
TCONS_00055908	0	0.912356	5.39548	0.503919	4.06915	1.19681
TCONS_00055909	0	0.562615	1.96915	0.665888	0.421729	0.263581
TCONS_00055910	0.458191	1.14548	3.2903	0.316339	0.601044	0.751305
TCONS_00055911	0	1.8442	3.47562	0.979426	1.86091	0.232614
TCONS_00055912	10.8195	1.62293	1.82812	1.49398	0	2.62061
TCONS_00055922	4.0418	3.71084	3.64125	5.06297	9.4437	2.89579
TCONS_00055923	2.06762	4.12733	5.53291	1.36865	3.17371	6.30823
TCONS_00055924	0	2.80391	2.43724	5.89496	9.0724	0.000489193
TCONS_00055939	0.627275	0.627275	1.05988	6.92923	1.23427	0
TCONS_00056076	0	0	0.593577	0.149447	0.197415	14.9123
TCONS_00056146	3.56095	15.134	3.76047	7.99016	19.2686	7.2987
TCONS_00056147	0	5.67104	11.4985	0	0	0
TCONS_00056273	0.288761	1.03168	2.72825	1.39644	1.52085	2.00427
TCONS_00056349	4.33798	15.386	19.9923	13.5249	21.3121	11.3501
TCONS_00056385	0	0.896131	5.80427	0	5.48578	11.2654
TCONS_00056543	0	5.14722	1.73941	0	1.3504	21.9441
TCONS_00056544	20.3268	8.67609	1.25654	5.13433	2.92657	0.406468
TCONS_00056546	0	5.91546	0.832927	0	4.52653	6.46647
TCONS_00056561	3.37114	3.51626	3.25971	4.9584	1.48097	3.2588
TCONS_00056562	1.69001	0.761072	0.704017	2.07243	1.93377	0
TCONS_00056563	7.97972	2.05053	1.08522	4.6922	0.778135	0
TCONS_00056682	5.43861	4.3393	0.0463606	4.461	0.789849	0.111616
TCONS_00056683	5.78277	4.49405	1.95379	0.00657289	2.49515	1.5995
TCONS_00056694	1.60334	1.60334	2.70909	11.0696	4.20644	3.94358
TCONS_00056695	0	0	0	24.0176	1.62977	0
TCONS_00056788	1.98789	2.29371	0.64593	3.69507	3.9115	0.752213
TCONS_00056855	14.2109	1.5632	0.120057	4.12075	0.74566	0.699056
TCONS_00056856	1.0961	0	1.4054	24.2162	0.718919	0
TCONS_00056932	3.53387	6.19251	3.27429	0.168688	4.07812	0.977158
TCONS_00056973	2.59256	3.1173	3.12322	4.86243	3.7725	3.63383
TCONS_00056989	0.991805	4.95903	8.37902	4.79326	3.25257	4.87887
TCONS_00056991	0	0.401172	56.9388	0	0.350832	90.1199
TCONS_00057059	0.604952	0.837996	1.50517	8.64091e-05	3.11093	1.6163
TCONS_00057060	3.74912	1.66545	3.71991	1.97665	0.161101	2.8103
TCONS_00057061	0.842595	0.756706	1.5129	1.12025	0.775177	3.78531
TCONS_00057241	9.00015	3.37506	0.475224	4.91925	0.737887	2.76708
TCONS_00057345	1.37564	6.06542	2.06136	0.919728	5.01992	4.24053
TCONS_00057347	61.3896	19.5195	6.86719	45.5797	22.2467	6.21804
TCONS_00057394	0	2.26378	0	0	13.858	0
TCONS_00057590	2.68038	1.32245	0.382519	6.8396	1.19046	0
TCONS_00057638	34.7168	15.3265	4.89968	45.5739	21.5616	18.5273
TCONS_00057647	11.0602	19.3553	2.59554	5.09069	3.0226	0.503766
TCONS_00057649	0	1.22801	11.412	0	1.61088	6.04081
TCONS_00057758	4.13562	5.52156	6.04742	7.2171	8.65535	9.81349
TCONS_00057759	9.70446e-05	2.93827	2.03262	0.000789867	0.595455	2.43794
TCONS_00057760	5.92544	4.7926	7.05183	5.41535	8.72818	3.29013
TCONS_00057761	0.281537	3.90545	5.99356	4.72369	4.95614	2.34421
TCONS_00057762	1.07762	1.38751	6.07434	2.58297	12.6161	11.9962
TCONS_00057806	24.4073	22.0212	6.51768	4.21346	28.1866	30.6968
TCONS_00057812	0.823898	4.8297	8.40006	3.30527	7.45327	1.98561
TCONS_00057813	1.87081	6.4831	4.49581	1.49726	4.18248	2.15587
TCONS_00057852	0	1.40016	4.06645	0	6.02062	36.3068
TCONS_00057960	6.73211e-05	1.25457	1.14972	1.865	5.47985e-05	4.91912e-05
TCONS_00057961	3.70155	2.83317	1.84111	2.69323	4.42225	2.1523
TCONS_00057971	3.82818	0.147238	0.124391	5.08271	0.772572	0.241428
TCONS_00057972	0	19.8709	1.52614	0	2.36965	0
TCONS_00057973	0	4.13267	1.62932	0	10.1195	0
TCONS_00057974	0	1.37111	9.38488	0	0	0
TCONS_00057984	9.87569	2.01449	10.6446	11.7991	1.88332	12.9422
TCONS_00057985	1.3185	1.01869	3.55969	6.47295	2.07305	0.636525
TCONS_00058134	2.54178	5.84566	0.978297	35.4569	13.6491	7.70527
TCONS_00058162	0	0	4.08996	0	0	0.245276
TCONS_00058163	0	3.64272	6.66785	0	0	0
TCONS_00058164	5.39983	4.49986	2.66112	4.34944	1.77084	3.68925
TCONS_00058165	22.1898	3.32847	2.81199	12.256	4.36621	9.09626
TCONS_00058166	10.4895	4.15963	1.22232	5.49396	2.84687	1.48274
TCONS_00058167	31.611	10.537	2.96732	26.6744	6.9111	17.2778
TCONS_00058168	57.2749	6.73822	8.53892	18.6085	4.41953	19.3354
TCONS_00058262	3.83355	2.87516	14.5741	6.6168	7.54315	20.4294
TCONS_00058263	6.65658	9.65204	10.1226	0	0	1.6123
TCONS_00058264	1.08195	1.08195	4.5703	0	0	0
TCONS_00058265	0.903694	2.93701	3.05387	0	0.296361	0
TCONS_00058372	2.61369	1.94984	2.5202	6.39592	2.42573	7.20867
TCONS_00058476	10.9202	14.7745	16.306	22.652	16.4377	27.9811
TCONS_00058495	13.3132	2.3298	8.99786	4.13619	3.05618	7.0947
TCONS_00058496	3.24443	2.20157	15.1733	1.11999	2.88798	5.12996
TCONS_00058497	0.80075	1.90178	6.0039	4.28455	6.17113	6.89329
TCONS_00058533	4.81757	1.60075	3.20267	4.25131	2.19405	1.92499
TCONS_00058560	0	13.9262	2.37954	46.6667	4.04737	4.70798
TCONS_00058573	7.81637	1.30273	19.8105	3.59766	10.2533	10.6806
TCONS_00058574	64.5099	8.15642	2.81895	43.7703	4.6202	1.5198
TCONS_00058632	8.38055	7.12347	2.36004	18.7081	9.16119	2.06127
TCONS_00058639	8.9347	7.58539	15.3244	8.78165	9.98809	11.2154
TCONS_00058865	0	0	9.83854	0	1.54856	3.87141
TCONS_00058866	0	2.03755	8.60686	1.40674	2.67281	1.6705
TCONS_00058867	4.55866	11.7223	0.550184	1.79848	2.98997	0.266961
TCONS_00058904	0	3.19029	13.957	5.62901	5.52185	10.2637
TCONS_00059026	1.29618	2.16781	3.11297	2.27977	2.6645	1.55954
TCONS_00059051	9.14378	6.9879	5.39964	6.59486	8.08347	13.3234
TCONS_00059053	5.88091	2.66969	4.80465	7.92477	2.87453	5.26719
TCONS_00059054	0.000142778	5.06211	0.000275761	0	0.944692	0.00011116
TCONS_00059074	0.831636	0.415818	3.16165	7.4642	4.90915	1.36365
TCONS_00059075	1.69896	1.69896	0.478442	7.03788	3.71443	2.32152
TCONS_00059076	6.19334	7.74167	1.96212	5.34492	1.01553	1.2694
TCONS_00059078	0	11.3048	17.1911	18.7318	29.6586	37.0732
TCONS_00059115	4.95722	5.75376	10.1757	0	0	0
TCONS_00059278	78.0478	48.1102	47.6717	81.5692	78.4285	133.597
TCONS_00059290	1.63527	16.1749	0.540594	2.11075	11.938	0.990951
TCONS_00059292	21.4913	10.7456	2.59376	0	0	0
TCONS_00059293	28.0424	5.60848	9.47641	0	0	0
TCONS_00059294	0	2.67285	4.96783	0	5.04902	17.1802
TCONS_00059467	0	0	0	0	11.7753	1.33811
TCONS_00059491	1.07229	1.84838	1.37022	0.197036	1.48421	0.239088
TCONS_00059539	0.50036	9.16153e-05	0.000122525	0	1.24049	1.14245
TCONS_00059889	43.7706	19.3865	11.7001	47.3806	36.5447	34.2376
TCONS_00059894	74.2022	33.9962	34.0718	64.36	50.3496	84.2806
TCONS_00060095	18.2022	8.66771	19.039	4.18899	20.4662	11.3701
TCONS_00060097	401.144	20.5968	1.67169	249.631	22.889	11.2086
TCONS_00060139	0.388866	4.6231	4.04698	3.7321	1.9092	9.32951
TCONS_00060231	0	0	0	0	0	3.46499
TCONS_00060233	1.488	6.36915	5.79871	2.75555	13.8136	4.97117
TCONS_00060327	0	0	1.17468	15.1555	3.58648	0
TCONS_00060403	1.15264	1.72896	1.21723	0	1.89001	4.72504
TCONS_00060472	0.462859	0.424067	2.94059	2.17802	1.92452	2.98295
TCONS_00060516	1.34002	2.72322	0.000369327	5.80282	2.66878	2.70535
TCONS_00060517	7.92541	1.51186	2.20336	2.62085	5.33793	4.69457
TCONS_00060587	0	0.524018	7.08329	0	0	0
TCONS_00060588	0	0	2.81426	1.51538	14.3961	0
TCONS_00060589	0	0	0	12.1688	4.1287	1.03217
TCONS_00060607	0	4.00066	0.750096	0	7.75614	0.630685
TCONS_00060684	1.53713	2.47528	1.24634	5.75585	1.66953	1.44377
TCONS_00060685	2.49269	0.250338	0	0	0.200255	0
TCONS_00060740	4.27476	1.86902	2.41711	3.29671	2.45429	6.59644
TCONS_00060753	0.802446	4.34209	19.9216	0.991473	6.69307	21.1181
TCONS_00060754	4.47565	26.056	66.6054	1.14797	26.632	43.6977
TCONS_00060772	0	0.369439	0.357425	1.80503	0.156637	0
TCONS_00060808	0	0.685518	0	22.4474	35.0707	17.6638
TCONS_00060852	5.90305	3.60216	7.46111	5.76195	9.32113	11.4757
TCONS_00060933	0	0	0	0.959395	2.27945	0.382517
TCONS_00061049	20.926	25.1111	17.6788	31.7844	49.4104	27.4503
TCONS_00061051	0.570279	6.27307	0	0	0	0
TCONS_00061052	5.20063	5.20063	0	0	0	0
TCONS_00061053	0	6.93284	0.557813	0	0	0
TCONS_00061054	1.87912	1.87912	1.58754	14.271	8.62744	1.54062
TCONS_00061055	10.4756	2.99304	5.0572	22.7306	8.83395	3.68082
TCONS_00061062	1.52248	1.21684	2.13069	1.20155	0.854995	1.64937
TCONS_00061064	2.09191	3.01866	1.98306	3.0788	2.27738	1.76247
TCONS_00061333	1.35617	0.576537	0	15.1691	3.45623	11.1445
TCONS_00061346	17.5678	5.34385	0.764691	19.7799	9.67686	1.29476
TCONS_00061412	2.52047	7.56141	2.12937	1.1601	1.65315	0.688811
TCONS_00061425	0.511434	1.13757	4.33948	4.20037	3.61287	3.30261
TCONS_00061571	1.83428	11.7397	6.70938	4.1114	15.7136	5.55162
TCONS_00061738	0	0	0	7.73169	1.37721	0
TCONS_00062124	22.249	13.9696	17.2824	28.5981	14.8192	12.3548
TCONS_00062221	7.40701	9.02183	10.3005	10.765	4.4844	17.7027
TCONS_00062224	6.89895	11.334	5.82844	2.72177	18.0998	22.6247
TCONS_00062225	0	0.712133	0	0	7.47329	10.5093
TCONS_00062226	0	2.75322	0	0	3.61161	40.6306
TCONS_00062246	11.8647	29.4845	8.37003	10.8727	10.8341	15.9248
TCONS_00062267	0	0	1.74114	0	0	12.0601
TCONS_00062268	0	2.8009	11.8314	0	0	54.2728
TCONS_00062269	0	0.679517	1.43519	0	0.891376	13.3707
TCONS_00062323	0	1.25106	3.67394	1.58413	0.501706	0.647705
TCONS_00062388	0	5.33415	2.03633	0	11.7818	14.6491
TCONS_00062482	1.21914	3.15111	2.25794	2.55319	5.11716	6.35999
TCONS_00062483	0.18465	0.000111039	0	0.0129893	0	3.14885
TCONS_00062657	0	3.0273	0	2.09008	5.95672	24.8197
TCONS_00062658	0	2.1023	0	13.5468	0.91925	1.14906
TCONS_00062659	1.59837	0.799183	0.675172	6.62116	1.57253	2.62088
TCONS_00062660	0	3.58969	1.8196	1.98269	17.8937	7.0633
TCONS_00062661	2.04928	2.04928	0.865641	0	0	0
TCONS_00062669	0.244179	1.80222	2.84705	0.735324	1.38877	3.80383
TCONS_00062741	0	0.982597	4.77323	0.678394	3.22237	3.62516
TCONS_00062742	1.72444	3.44889	5.46322	1.19057	1.69657	4.24144
TCONS_00062991	29.9808	13.1916	12.9176	22.355	14.1581	25.5632
TCONS_00063022	0	3.10572	0.655949	0	0	0.626869
TCONS_00063023	3.52282	1.32106	8.55653	4.25632	4.04351	10.8308
TCONS_00063072	8.09459	17.9276	13.17	14.9622	20.9636	13.8782
TCONS_00063073	1.52537	0.793019	0.164361	4.13918	0.543913	0.274854
TCONS_00063077	4.20535	12.6161	0	2.90341	4.13736	6.8956
TCONS_00063078	39.341	9.83526	4.15455	4.5269	6.45083	2.68784
TCONS_00063079	14.1021	3.99559	2.1842	6.49081	1.23325	1.15617
TCONS_00063080	12.5964	18.8945	29.2648	43.4832	47.5054	28.4
TCONS_00063220	2.31206	8.12232	7.02362	6.39843	17.0835	18.7035
TCONS_00063222	8.45712	32.9318	25.8682	55.7922	105.456	65.3183
TCONS_00063248	12.6266	5.03275	13.8531	1.10226	6.58343	3.78949
TCONS_00063254	0	0.959352	0.810487	0.883128	2.09743	4.19486
TCONS_00063255	0	0	5.60064	0	0.477493	0
TCONS_00063256	0	0	23.5954	2.11755	2.01167	0
TCONS_00063257	0.497287	2.48644	4.41128	0.686664	2.28316	0.815413
TCONS_00063258	2.42263	2.42263	2.55838	1.11507	0.794487	0.662073
TCONS_00063259	0.743181	3.34431	4.39502	3.33514	1.70605	1.52326
TCONS_00063260	0.403771	0.605657	1.87614	3.34521	2.64829	1.65518
TCONS_00063261	0	0.511311	0	42.0087	19.7864	4.19204
TCONS_00063262	0	0	0	24.2515	8.86114	4.43057
TCONS_00063600	4.05976	3.13709	7.48318	4.33175	7.98826	7.56465
TCONS_00063601	23.9354	10.1265	3.57762	4.57621	6.5211	5.43425
TCONS_00063605	448.017	60.1024	9.02486	330.174	77.4256	20.701
TCONS_00063606	94.7576	224.985	147.422	110.466	218.376	283.583
TCONS_00063639	0	1.16401	9.10657	0.590288	1.79025	10.5341
TCONS_00063702	2.85672	3.58779	0.765222	0.0460919	0	3.6727
TCONS_00063717	0.97672	1.70925	3.09433	5.73184	1.92187	0
TCONS_00063718	5.3073	3.31705	3.3628	10.0766	2.61079	0
TCONS_00063719	7.61022	3.04409	5.14346	4.20333	1.99658	17.4701
TCONS_00063967	1.70275	1.85784	1.14469	4.40451	3.55202	4.96717
TCONS_00064086	6.6436	4.9826	2.86763	4.80569	1.67269	4.18312
TCONS_00064172	0	0	7.90882	0	0.899042	13.8602
TCONS_00064173	0.36251	3.80636	41.3449	0.25028	6.18192	118.289
TCONS_00064175	9.86416	5.52393	1.08335	4.4948	2.58792	1.61745
TCONS_00064177	5.82503	2.91251	1.23029	22.1191	5.73086	0
TCONS_00064178	0.955874	1.91175	3.76856	2.4198	3.76168	1.56736
TCONS_00064181	1.02171	3.57598	4.17198	0.940529	5.58439	16.1947
TCONS_00064182	11.7475	1.38205	0	0	0	0
TCONS_00064282	1.85153	7.15834	1.95969	0.890973	17.1554	2.49049
TCONS_00064283	0	2.65115	0.990903	2.2342	3.59174	0.651116
TCONS_00064500	0.57142	5.14278	0.844813	1.3808	9.18231	3.51364
TCONS_00064501	4.03314	1.00828	1.70364	15.3148	18.517	1.6533
TCONS_00064502	0	0	0	0	15.7116	4.53219
TCONS_00064554	8.06937	0.00257276	4.24544	11.8459	5.26705	0.00263531
TCONS_00064555	0.000236308	2.29599	0.000115798	2.33311	0.0575504	5.19218
TCONS_00064656	0	0	0	10.6826	0	1.22846
TCONS_00064697	0	0.857719	0	11.2514	10.6888	3.51604
TCONS_00064698	6.57143	11.0168	1.63287	6.40514	11.1556	5.38764
TCONS_00064925	0	2.16787	8.23633	3.47917	2.27967	3.3185
TCONS_00065057	0	1.05896	2.98212	3.41188	1.38912	5.78801
TCONS_00065059	1.24006	1.06291	2.24494	6.72687	0.929531	0.290479
TCONS_00065060	1.67696	9.2233	0	2.31558	3.29971	0
TCONS_00065061	19.0057	21.2417	8.02828	17.7529	6.59945	12.8323
TCONS_00065278	0	0.245649	0	0	1.61119	6.44477
TCONS_00065316	0	0.775642	0.721992	0.574981	0.623062	8.89833
TCONS_00065347	15.3724	7.6862	5.77202	14.151	3.36086	8.40214
TCONS_00065560	10.7175	0.487159	2.05782	12.7809	1.91713	0.798805
TCONS_00065561	1.83602	0.918012	0.66477	7.42456	0.516098	0
TCONS_00065718	10.7483	24.9081	23.2989	36.1571	50.0979	23.625
TCONS_00065720	5.59889	1.45915	0.000529845	5.39281	2.19837	5.37461
TCONS_00065784	3.89446	5.58086	4.58145	7.09015	9.74316	4.19859
TCONS_00065911	7.76731	0	32.3671	5.36262	0	6.27111
TCONS_00065913	2.80718	0	1.19977	5.16827	1.22746	3.06864
TCONS_00065916	0	0	1.39196	19.4876	4.27228	1.78012
TCONS_00065939	2.28043	2.20444	1.05909	1.951	3.48474	2.21592
TCONS_00065940	0.000320232	0.000237217	2.35766	7.82472	0.862016	0.000124367
TCONS_00066095	0	2.97699	0.880264	0	7.22452	5.12551
TCONS_00066096	2.13628	7.47698	2.25598	0.737454	11.2093	9.63295
TCONS_00066097	39.8559	33.3461	9.5402	69.3425	54.5476	10.6743
TCONS_00066098	0	0	0	7.90961	4.09862	3.41551
TCONS_00066099	0	0	0	13.1217	4.39964	0.916591
TCONS_00066248	13.464	8.23435	7.65057	19.5853	13.7343	17.3849
TCONS_00066249	28.213	9.86693	3.63155	26.3958	15.5999	26.1188
TCONS_00066302	3.71836e-05	0.00176518	0	0	4.31235	0
TCONS_00066303	2.42601	5.62849	6.84489	7.67263	1.33087	6.56546
TCONS_00066422	4.42723	4.86995	0.374024	0	0	0
TCONS_00066423	10.3066	2.20856	0.248781	2.84632	0.772572	0.482857
TCONS_00066425	0	11.469	0	0	0	0
TCONS_00066426	18.5066	14.394	2.46104	1.18307	0	0
TCONS_00066442	4.83493	7.70946	2.7343	0.000392838	2.3604	0
TCONS_00066528	5.19528	1.03906	2.19457	1.19562	0.681506	1.98773
TCONS_00066617	10.0029	18.9441	10.1857	0	0	0
TCONS_00066746	0.616324	0.424082	4.92102	1.17096	1.20753	0.933156
TCONS_00066747	0.862222	0.431111	0.364215	2.38114	5.65522	12.7242
TCONS_00066748	0	0	0	0	5.40104	0
TCONS_00066749	8.28424	3.02693	3.36478	0	0	0
TCONS_00066752	2.65476	2.53409	4.79147	4.33224	9.65589	1.97867
TCONS_00066753	0.890237	1.33536	7.52102	0	0	0
TCONS_00066754	0.835875	0.417937	6.70864	0	0	0
TCONS_00066755	2.91204	2.54803	9.22562	0	0	0
TCONS_00066756	2.22838	2.8969	5.83606	0	0	0
TCONS_00066757	0	2.31308	0.390831	11.4982	3.6411	1.51713
TCONS_00066758	0	0.863067	2.91658	0.297935	0.849114	1.76899
TCONS_00066827	7.86161	4.33873	2.75757	8.03492	2.68548	1.38143
TCONS_00066878	6.35709	3.9732	0.671333	14.2642	3.12716	0
TCONS_00066879	8.23556	3.08836	0	22.7436	5.40161	0
TCONS_00066883	11.1062	7.64683	7.08195	0.00117121	2.69413	7.32385
TCONS_00067212	21.7654	0.344723	19.1245	3.23175	0.0851839	0.432175
TCONS_00067213	5.8866	11.2588	0.00105511	10.8249	19.01	24.6318
TCONS_00067297	0	0	0	25.8105	1.88615	2.35769
TCONS_00067298	0	0.391936	0	11.365	2.57066	0
TCONS_00067333	39.6264	31.1365	8.21021	35.7366	32.5252	22.4151
TCONS_00067490	0	2.0409	10.3602	5.42815	7.77858	0
TCONS_00067539	3.10343	2.10734	3.08231	4.11402	3.83937	1.00806
TCONS_00067621	3.74771	1.68428	1.0139	9.46019	5.69437	6.43925
TCONS_00067622	0.34558	0.569471	0.968102	5.44206	4.83936	3.92576
TCONS_00067665	1.75655	1.75653	0.741985	13.34	11.5209	11.5209
TCONS_00067666	0.880252	0.880249	0.123943	7.29278	6.54325	10.8252
TCONS_00067795	6.77617	9.92225	2.24899	3.34167	7.93646	5.95235
TCONS_00067796	0	1.30694	4.8582	0	0	0
TCONS_00067819	3.08393	7.16602	7.58245	7.44805	13.5126	11.3161
TCONS_00067820	2.16984	10.8062	5.34244	15.7476	14.0188	13.9872
TCONS_00067821	0.000108122	4.16161	0.000118272	5.48353	7.2352	2.16754
TCONS_00067822	3.23583	0.0271959	4.39785	1.24625	1.69807	3.38156
TCONS_00067823	0.879145	2.27499	0.000304315	4.39009	8.69435	2.13721
TCONS_00067824	0.00029944	0.00215828	8.68615	0.0013028	0.000125946	5.27872
TCONS_00067827	26.8349	4.79194	2.42902	1.32336	0	0
TCONS_00067828	7.91455	3.16582	1.67161	0	0	0
TCONS_00067829	0	4.96487	5.59262	3.04693	2.17094	4.52279
TCONS_00067830	0	2.87223	4.04423	2.64402	1.88387	0.784945
TCONS_00067888	1.80062	5.98813	4.63805	5.18765	3.5055	6.69379
TCONS_00067889	1.76352	3.2063	9.89126	7.86598	2.19957	2.59077
TCONS_00067935	3.55542	4.92595	9.43094	11.4247	11.3224	34.6058
TCONS_00067936	6.09544	6.57185	10.178	1.32448	7.90273	1.52355
TCONS_00067937	0	7.91931	2.89658	1.59779	15.8645	5.76149
TCONS_00067987	3.65592	5.09662	1.80374	5.78701	1.89218	2.83061
TCONS_00068005	4.94918	12.6044	0.000453597	2.88344	2.19669	2.07179
TCONS_00068033	1.74028	5.98523	9.02976	3.04443	6.99891	6.40028
TCONS_00068068	0	0	0	12.1466	3.94034	0.956133
TCONS_00068069	0	1.53843	0	9.00201	10.9227	5.45534
TCONS_00068077	106.536	37.7649	6.78247	41.7222	44.9037	16.4941
TCONS_00068136	0	2.53402	3.86727	0.677229	2.6807	1.74245
TCONS_00068137	4.05976	4.2443	3.8975	2.29328	6.05171	4.53877
TCONS_00068138	2.29691	2.29691	9.70246	3.17162	0	3.70893
TCONS_00068139	9.25053	9.25053	2.44222	11.1766	3.79208	4.7401
TCONS_00068200	9.68659	7.41344	3.71568	5.51037	5.16298	2.84693
TCONS_00068274	36.1232	62.3993	23.0177	1.33858	4.08266	0.836611
TCONS_00068275	0	2.57445	2.17497	23.1065	5.06567	0
TCONS_00068276	0	0.250168	0.211348	3.45437	0.984496	0.820413
TCONS_00068504	0	3.79823	1.3511	0	6.03137	0.983376
TCONS_00068546	4.79209	81.9638	277.309	0.800583	0	0
TCONS_00068557	1.50977	3.35614	0	0	0	0
TCONS_00068582	0	29.7057	55.6378	0	0	0
TCONS_00068583	0.220175	20.4763	45.3865	0	0	0
TCONS_00068584	0	1.68819	5.70491	4.66217	0.738176	0.92272
TCONS_00068585	0	0	0	6.39778	1.21558	0.506493
TCONS_00068586	0	0	0	9.8489	0	0.959785
TCONS_00068640	0	0.748011	3.47568	0	0	2.41569
TCONS_00068641	0	0	14.9865	0	1.39385	3.48462
TCONS_00068772	2.24963	18.8333	78.2032	7.07511	25.181	14.1683
TCONS_00068838	66.9119	96.547	221.299	202.472	387.231	1785.82
TCONS_00068839	8.57924	10.7097	49.3908	5.75568	21.7251	236.069
TCONS_00068875	6.77332	16.9778	14.3459	22.0129	8.31757	24.5963
TCONS_00068948	43.3971	58.8557	37.5758	69.4548	54.7505	65.3239
TCONS_00068987	9.83545	0.678307	0.57305	7.2588	1.11224	0
TCONS_00069068	12.8853	14.8834	4.50836	17.0435	25.7376	7.82584
TCONS_00069129	6.6633	3.8076	0.402096	5.9148	9.98945	3.90213
TCONS_00069211	1.83506	1.81022	17.9526	2.88565	3.30681	11.086
TCONS_00069219	11.3156	1.88594	6.37318	39.0621	4.94787	0
TCONS_00069220	0.803566	0	5.40917	0.277395	0	3.24389
TCONS_00069335	2.20661	0.551652	5.12656	1.52346	2.89458	3.61822
TCONS_00069376	1.4286	2.03013	0	2.14245	0	0
TCONS_00069385	330.826	566.346	45.1826	327.086	661.354	160.382
TCONS_00069430	58.1447	24.8202	9.27786	19.7506	17.522	15.0179
TCONS_00069797	0.997768	0	1.27932	4.82208	0	0
TCONS_00069799	0	0.089646	0.0757353	0	0.117596	1.76395
TCONS_00069800	0	0	0.133242	0.143492	0.408953	2.55595
TCONS_00069903	11.8796	7.53898	0.193004	0.315453	3.29649	0.749203
TCONS_00069925	22.9213	1.18073	0	1.60682	0	0
TCONS_00070033	0	2.11256	3.51688	5.75852	13.4255	5.16758
TCONS_00070308	1.18616	0	0	0.409467	5.05691	3.88993
TCONS_00070385	0	3.34062	0	0	19.0599	1.37545
TCONS_00070386	0	2.30603	0	0	12.3262	1.33535
TCONS_00070413	0	7.72336	0	0	23.6398	6.33209
TCONS_00070468	2.70725	9.91678	10.865	5.22587	4.85791	24.0281
TCONS_00070469	0	2.18703	2.1616	2.13184	8.34882	0.902448
TCONS_00070646	2.71421	0.747921	0	12.6314	5.66931	0.629353
TCONS_00070681	8.37591	4.15882	1.22883	0	1.96274	0.000797844
TCONS_00070714	0	0.372055	3.65016	0.504881	2.56602	7.39542
TCONS_00070781	32.2863	37.4937	15.8379	17.9764	29.3734	29.0318
TCONS_00070785	0	0	0	21.011	2.34829	1.46769
TCONS_00070786	0	0	0	1.98543	9.43077	23.5769
TCONS_00070787	1.8394	1.22627	0.776987	6.3497	2.01074	0.502686
TCONS_00070788	0.848849	4.24425	5.73706	0	2.227	9.04719
TCONS_00070789	0	0.794346	3.35542	0.365616	1.73667	6.07834
TCONS_00070790	4.96351	4.46716	0.698887	0	0	0
TCONS_00070836	1.78778	0.869959	4.51021	2.0124	1.13163	0.479882
TCONS_00070843	2.31041	6.00708	4.099	0.957079	1.81845	2.27307
TCONS_00071005	46.0593	21.2467	6.15062	0	0	0
TCONS_00071006	19.8311	12.0711	12.7475	17.8586	18.0967	18.3795
TCONS_00071072	1.30093	3.22032	2.82381	0.213139	0	0.505219
TCONS_00071312	0.749804	10.6324	5.90363	0.633469	8.05525	9.03765
TCONS_00071313	0.198534	1.59935	2.6361	0.140126	1.65341	2.39065
TCONS_00071337	26.14	4.91096	0.362331	68.7554	7.79276	6.94216
TCONS_00071600	5.91354	5.93576	116.298	1.04003	11.1729	110.873
TCONS_00071643	0.98591	11.8309	4.99753	0.680681	0.646647	2.42493
TCONS_00071721	0	0	0	24.2907	7.08508	0.831765
TCONS_00071736	0	0.543914	0	12.1808	9.11864	2.99337
TCONS_00071756	0	0	0	8.21688	3.5482	0
TCONS_00071757	0	0	0	24.2495	11.5185	0
TCONS_00071758	0	0	0	0.816109	6.20243	4.84565
TCONS_00071759	0	0	0	0.766768	8.01272	3.64215
TCONS_00071760	2.5091	1.25455	1.58982	1.73231	4.93708	0.514279
TCONS_00071825	1.00996	1.76744	0.426623	1.04593	9.27394	3.72614
TCONS_00071826	0	0	0	0	19.3306	10.068
TCONS_00071827	0	6.89086	17.4648	6.34335	9.03927	37.6636
TCONS_00071936	0.811278	6.46871	6.53696	1.08	8.50158	11.9945
TCONS_00071967	5.70971	3.99136	3.98705	7.55265	4.25012	3.08204
TCONS_00071982	0.96306	3.64042	3.72897	1.45097	6.62882	1.21277
TCONS_00071983	2.66763	4.07506	3.89475	3.43012	7.95206	3.74343
TCONS_00072061	71.8995	58.8531	55.4746	57.7875	78.1516	116.5
TCONS_00072209	22.4072	19.6063	7.09884	7.73507	36.7416	0
TCONS_00072210	4.53102	13.8196	4.78491	9.69759	12.4817	9.28698
TCONS_00072211	0	0	0.891235	0	0.303936	6.45864
TCONS_00072212	0	0.168875	0.28534	0	0.886105	8.03034
TCONS_00072256	1.72493	2.00275	2.21717	3.33145	2.61688	1.328
TCONS_00072257	12.6064	14.0209	5.19356	18.0298	9.96433	13.7638
TCONS_00072274	1.83264	1.19205	7.86787	4.25441	1.82917	3.56703
TCONS_00072275	3.27485	6.87719	1.66001	8.13956	0.859176	2.14794
TCONS_00072277	15.7011	2.61686	22.108	36.1341	17.1637	17.1637
TCONS_00072278	0	0.937516	3.48498	2.07126	4.18136	1.84472
TCONS_00072331	34.0039	27.1899	12.9942	77.057	55.4291	18.027
TCONS_00072335	8.87767	0.40353	0.681827	6.68643	0	0.651625
TCONS_00072379	128.637	52.5137	77.0658	87.8939	96.1608	114.535
TCONS_00072381	2.90675	4.11881	8.237	8.47386	6.53453	8.16025
TCONS_00072421	3.0651	2.20178	0.155415	14.5984	6.42609	3.60266
TCONS_00072447	24.5774	27.3489	0	0	0	0
TCONS_00072448	30.4964	31.8604	14.5401	0	0	0
TCONS_00072449	8.87204	0	13.0944	0	0	0
TCONS_00072451	6.09627	13.7331	2.17364	0	0	0
TCONS_00072452	18.7478	22.3259	14.0709	0	0	0
TCONS_00072471	26.765	9.02371	15.5068	23.4005	13.4552	65.0612
TCONS_00072490	2.39774	5.45972	15.0818	6.17674	1.97885	21.0824
TCONS_00072531	0.931357	1.32736	2.38069	0.96073	1.20968	1.9062
TCONS_00072558	0	0	1.47561	7.47963	2.68057	3.83557
TCONS_00072574	6.40173	7.03783	6.13454	9.30854	12.3086	9.31744
TCONS_00072575	4.46181	24.5613	14.4714	17.4011	52.7386	30.4008
TCONS_00072576	3.21372	2.92543	5.01782	15.178	12.9376	20.0715
TCONS_00072577	1.27469	6.7711	8.1217	7.96584	13.4469	10.2511
TCONS_00072578	1.00711	2.039	3.20313	2.96087	9.61716	3.68897
TCONS_00072579	0	0.460374	2.89976	1.79482	3.26037	3.48063
TCONS_00072580	1.17936	1.52001	2.57897	1.77057	5.48337	4.86662
TCONS_00072581	0	0	1.6178	0.863288	6.25824	0.685619
TCONS_00072587	0	2.60546	0	0	1.70889	23.4972
TCONS_00072589	0	4.48673	0.222971	0	3.80833	2.16383
TCONS_00072590	6.39346	5.99387	5.40138	8.82821	7.33845	3.27609
TCONS_00072591	1.80738	2.71107	7.63465	2.49567	2.37088	0
TCONS_00072592	0	0.848849	3.58567	4.10237	2.78375	0.695937
TCONS_00072638	6.89881	4.06973	7.26411	0	12.4621	21.0762
TCONS_00072639	14.1471	5.89487	5.39939	11.673	12.3543	8.302
TCONS_00072650	0.98591	7.39432	0.832923	4.76477	12.9329	8.0831
TCONS_00072794	1.2973	2.75675	3.83597	0.223916	2.33993	6.38164
TCONS_00072795	7.43437	2.40524	6.65021	1.81156	0.860492	0.717077
TCONS_00072797	8.44681	4.54828	1.92125	2.24298	0.852334	1.06542
TCONS_00072847	0.00357981	0.0123902	76.4166	0.000592103	2.88871	31.1398
TCONS_00072848	38.7152	20.4824	18.7057	38.7342	37.4697	97.1295
TCONS_00072849	0	0.717939	0	18.8355	2.82533	0
TCONS_00072900	33.0723	36.8883	35.4628	75.5259	96.7785	43.8006
TCONS_00072965	0	0	13.7416	5.43847e-06	0	3.00859
TCONS_00072966	0	0.254998	19.6183	0.192176	0	10.374
TCONS_00072994	0.00042679	0.000274814	20.7672	5.44988	9.6082	23.5974
TCONS_00072996	2.46326	6.61161	7.01619	5.94295	13.2522	10.239
TCONS_00072997	4.73392	7.35565	5.0705	5.82794	4.64101	10.5503
TCONS_00073024	1.38525	0.105245	0.691184	5.07704	0.522865	0
TCONS_00073047	2.0076	1.0038	0.848036	13.1676	4.60867	0.822978
TCONS_00073048	3.37011	0.0991209	0.16748	9.99137	1.0402	0.325063
TCONS_00073127	6.1631	6.30798	0	0	0	0
TCONS_00073199	43.3572	25.8918	18.9622	36.7665	37.18	37.2125
TCONS_00073404	0	4.25028	8.9769	0	0	0
TCONS_00073405	3.12095	2.69537	6.23213	1.56708	0.186091	0
TCONS_00073471	1.60141	5.2402	2.0974	1.05184	2.09619	2.42112
TCONS_00073645	1.01083	3.52644	0.609704	1.35347	2.32481	0
TCONS_00073756	4.35593	3.26695	0	1.50369	9.28526	0
TCONS_00073758	4.68533	10.1515	1.31943	5.39132	4.09741	2.56088
TCONS_00073858	2.81611	4.07359	82.8304	1.67629	1.29876	70.3961
TCONS_00073891	0.909915	1.36487	6.14978	0.628214	1.79041	0
TCONS_00073892	0	2.57353	32.6128	0	3.37589	0
TCONS_00073893	0	14.0045	52.0581	3.86753	11.0225	0
TCONS_00073894	0.985564	2.21752	9.99162	1.70111	1.61605	1.61605
TCONS_00073895	0	0.880022	8.17809	0	3.07838	0.961994
TCONS_00073898	0	3.39909	2.87165	0	0	0
TCONS_00073912	0	0	0	9.74894	1.99983	3.07124
TCONS_00074160	0	0.341164	1.7809	0	0.55579	1.11133
TCONS_00074161	0	2.35853	0.647794	1.5125	7.63633	19.9893
TCONS_00074232	0	0.948896	0.801658	0	1.24474	18.6711
TCONS_00074233	0.556661	0	6.0668	0.384324	0	0.898866
TCONS_00074234	0	0	0.391603	0	1.60257	6.00963
TCONS_00074394	0	20.3486	26.7416	9.36589	23.7269	37.0733
TCONS_00074518	3.6884	2.26979	0.958791	0.78354	2.047	0.465227
TCONS_00074629	1.93608	0	14.8944	2.67337	0	7.81567
TCONS_00074660	1.24277	0.684054	3.25486	0.349272	4.78925	4.72935
TCONS_00074661	0.00268978	3.58595	5.95433	3.25409	7.15865	7.80065
TCONS_00074662	1.31635	0	1.28359	0.000301013	0	0.00235206
TCONS_00074663	0	2.15313	2.24838	0	0	0
TCONS_00074664	0	1.89263	0.215414	1.84771	2.62167	0
TCONS_00074752	3.88182	0.288372	2.75053	1.67646	0.502565	0.451851
TCONS_00074753	5.11957	1.27989	2.52301	6.4801	4.47716	6.99556
TCONS_00074754	0	0	9.69472	0	1.41693	6.64184
TCONS_00074755	5.90006	14.7501	0	0	0	0
TCONS_00074756	0.348572	5.40286	0.883451	0	0	0
TCONS_00074757	22.3065	22.3065	3.14086	2.56677	0	0
TCONS_00074758	4.99899	8.8871	0.645225	0.191742	0	0
TCONS_00074821	0	0.968619	0	0.668744	8.89429	0.794133
TCONS_00074823	5.4871	5.09517	5.96013	15.6946	15.9381	10.2826
TCONS_00075012	7.51878	1.22769	1.42406	10.8387	3.42811	1.31153
TCONS_00075036	6.59081	1.02981	1.56602	7.10993	2.97195	2.36405
TCONS_00075059	2.51735	1.65966	0.17011	11.8276	3.97265	0.980716
TCONS_00075358	25.0025	5.779	4.85171	9.10245	4.9365	8.44097
TCONS_00075590	54.7545	39.6325	50.9241	33.8093	25.8511	45.051
TCONS_00075667	0.572279	2.28912	7.01044	1.18532	2.62746	4.69188
TCONS_00075689	1.76036	0	0.0990062	8.90801	1.23126	1.44216
TCONS_00075690	0.987644	0.538037	0.0598224	8.23294	2.28668	0.000141208
TCONS_00075779	0	0.197967	0	0.273356	10.1279	1.62306
TCONS_00075783	10.8101	3.76716	4.01285	0	0	0
TCONS_00075859	12.1027	3.74609	2.43446	18.3033	11.7181	3.78003
TCONS_00076168	0	0	14.9195	1.23594	0	0
TCONS_00076169	48.7274	62.9396	17.1526	39.2488	58.5929	73.2411
TCONS_00076171	9.02979	0.282181	0.238394	1.16892	0	0.911301
TCONS_00076172	2.39872	5.27718	2.83711	1.98732	2.51727	4.71989
TCONS_00076173	11.5278	14.8215	33.391	4.54795	28.0836	29.7039
TCONS_00076174	0.54008	6.21092	11.8631	5.59314	25.1505	15.9404
TCONS_00076218	25.9606	20.8596	20.6668	45.0377	34.8769	35.7424
TCONS_00076387	0	0	0	7.27665	7.41506	1.62008
TCONS_00076388	0	0	0	1.17663	3.14662	4.27123
TCONS_00076389	0	0	0.460553	2.92567	12.276	7.07736
TCONS_00076400	0	2.39431	2.02278	0	7.852	0.9815
TCONS_00076403	0	1.64506	2.77959	0	1.27515	5.88531
TCONS_00076461	21.8416	14.1322	38.6263	6.0898	12.4842	48.5727
TCONS_00076557	5.70699	2.03328	0.43531	8.04915	1.9799	3.36207
TCONS_00076620	4.35992	17.2293	8.30689	0.0138547	10.4311	11.0822
TCONS_00076621	2.04037	0.991841	2.06356	10.4068	1.2614	2.61642
TCONS_00076622	5.33555	4.385	5.73172	5.18873	4.28284	6.24009
TCONS_00076625	12.2825	8.44419	4.21549	11.9249	7.55244	10.0699
TCONS_00076678	6.18914	4.60565	8.62152	5.60841	6.30893	13.2594
TCONS_00076829	2.38043	0	0.600728	8.72294	1.16066	0.448526
TCONS_00076830	0.0113944	0.000256913	0.0129528	3.82912	6.17354e-05	0.0162459
TCONS_00076831	5.26301	2.19101	1.06227	8.4749	3.67834	1.44128
TCONS_00076927	1.53826	3.46108	1.62445	5.31013	3.02678	5.04463
TCONS_00076928	5.50643	0	0	38.0169	10.8348	0
TCONS_00076929	1.79226	1.79226	2.01887	5.36204	3.91842	1.4694
TCONS_00076930	12.2957	8.78266	3.70992	27.8927	13.8251	4.32034
TCONS_00076931	0	0	18.6739	0	0	0
TCONS_00077041	0	0	0	18.1415	0	0
TCONS_00077057	0.446373	0.557967	0.0942773	4.31453	6.44097	0.91491
TCONS_00077058	3.0273	16.6502	5.1151	0	0	0
TCONS_00077059	0	0	0	46.4104	7.34831	0
TCONS_00077098	0.967107	1.61813	2.20059	0.640442	5.83094	4.31253
TCONS_00077105	50.1906	18.062	18.3579	13.7988	17.7898	17.9138
TCONS_00077261	3.18536	13.3785	4.57484	0.43984	0	0.514354
TCONS_00077262	6.01194	7.01393	0.677211	1.93699	24.4476	11.5009
TCONS_00077263	7.9026	8.89042	10.0144	5.45603	2.59161	27.5358
TCONS_00077264	3.38477	2.53857	10.0084	2.33687	4.44006	1.38751
TCONS_00077386	0	0	0	8.88737	0	0
TCONS_00077387	0	1.10681	0.623377	0	3.38775	14.5189
TCONS_00077388	0	0.334192	0.564669	0	0.876771	7.12376
TCONS_00077400	0	1.22856	15.1989	9.62531	6.69422	1.82032
TCONS_00077402	3.36624	4.62888	12.5557	7.96161	20.3681	11.0304
TCONS_00077428	1.03699	1.4919	0.13762	0.815354	1.64678	0.299799
TCONS_00077445	26.4833	14.984	14.7197	24.0583	17.8272	19.4271
TCONS_00077450	59.359	51.1327	31.9364	69.8096	54.9519	99.0594
TCONS_00077520	0.997238	1.68687	1.30311	0	0	0
TCONS_00077688	2.02777	9.71166	3.50891	2.78207	3.91285	13.3216
TCONS_00077832	47.3014	23.9303	22.033	44.3479	39.1055	47.4412
TCONS_00078009	6.39309	4.74531	9.92803	4.15013	7.99858	2.32106
TCONS_00078122	3.46869	6.94909	15.9053	6.97172	30.0634	32.7499
TCONS_00078139	0	20.926	1.76789	2.88949	0	0
TCONS_00078140	5.28423	7.48599	22.3212	0	0	0
TCONS_00078141	5.58042	4.29263	5.4398	6.22371	2.25239	8.09453
TCONS_00078142	0	5.93614	14.4181	8.19674	5.84018	3.65012
TCONS_00078143	2.24967	0.843625	4.75144	1.16489	1.10665	1.84442
TCONS_00078270	22.7088	5.01874	0.828476	6.36954	3.17904	1.57095
TCONS_00078367	0	0	0.972715	0	0	10.8167
TCONS_00078467	0	0.648175	0	9.84514	0	0
TCONS_00078468	0	6.9243	1.06361	0	1.65148	0
TCONS_00078602	0	0.354289	0.0903477	4.94314	4.69562	3.14222
TCONS_00078603	0	5.46324e-06	0.504768	7.38663	1.33221	2.75496
TCONS_00078604	0	0.00032474	0	17.1807	13.7129	4.95913
TCONS_00078610	11.3585	28.3964	38.3841	13.7236	27.9373	41.906
TCONS_00078611	0	1.21388	0	26.8183	7.96168	11.9425
TCONS_00078662	86.6863	68.4201	39.9968	94.5562	117.158	109.129
TCONS_00078755	7.25315	4.15704	0.879758	3.869	1.17935	4.38435e-05
TCONS_00078756	13.5444	3.98512	0.982068	1.72953	2.6234	1.07745
TCONS_00078772	8.55695	7.67539	3.90085	0	0	0
TCONS_00078803	5.89795	2.25907	0.784308	5.09953	2.65939	1.444
TCONS_00078825	20.2447	10.5117	1.809	3.22549	3.06422	0.319189
TCONS_00078827	3.96162	2.31095	0.278908	9.573	3.03145	1.08266
TCONS_00078858	15.3705	3.57357	0	4.96619	1.05712	0
TCONS_00078896	32.6422	7.3445	0.689427	11.2682	3.21145	0
TCONS_00079017	0	0	0	5.31237	1.05623	0.58867
TCONS_00079136	0	0	0	3.86396	0.550614	0
TCONS_00079139	4.12993	6.53905	0.581513	1.90089	2.93451	0
TCONS_00079141	0.202674	0.709358	0.342449	19.5899	18.3445	7.31122
TCONS_00079142	10.7918	1.66027	0.175331	10.0299	5.44478	2.3821
TCONS_00079190	0	1.23944	1.67538	1.71144	2.27622	10.5682
TCONS_00079192	2.28683	10.1001	8.53285	3.68397	15.249	11.2493
TCONS_00079231	0	0.53407	0.451197	2.94982	8.40697	2.62718
TCONS_00079278	8.31685	2.50244	6.31172	8.61326	2.23086	5.56814
TCONS_00079329	2.76308	2.88702	3.06502	2.95607	1.69205	2.3647
TCONS_00079336	21.5589	43.7915	12.5218	120.936	87.4927	92.7953
TCONS_00079338	6.94264	2.97542	7.9601	8.90177	3.25257	6.50515
TCONS_00079339	0	8.30452	10.0227	4.91445	7.78121	5.83591
TCONS_00079411	1.48676	2.54442	5.20429	0	5.98762	8.92859
TCONS_00079524	9.60788	7.30507	3.24583	6.64955	2.90479	4.0301
TCONS_00079525	1.34179	3.9223	5.24945	7.77467	4.53229	3.82979
TCONS_00079580	0	1.92388	0.433425	0	3.19668	0.420616
TCONS_00079665	0	0	0	0	0	43.5081
TCONS_00079837	1.93335	4.07891	3.90099	4.06391	6.14405	6.07591
TCONS_00079889	0.765527	5.74145	4.2038	2.11411	8.53571	5.021
TCONS_00079994	0	1.78104	4.51402	9.83718	25.6996	5.84081
TCONS_00079995	0.547326	10.9465	3.69915	0.377879	7.53868	4.48731
TCONS_00079996	126.806	67.5201	84.1731	77.3152	72.3693	126.916
TCONS_00080075	16.6178	4.98534	2.10588	8.03117	4.35978	0
TCONS_00080076	2379.05	253.109	113.993	1671.56	411.565	301.866
TCONS_00080077	7114.03	2437.23	420.131	6374.63	3563	1140.58
TCONS_00080078	0	0	38.1749	3.73742	0	4.37059
TCONS_00080080	3.95727	1.58291	3.00889	5.46428	3.63374	11.6799
TCONS_00080138	0	1.45274	1.05198	0	0	0
TCONS_00080409	2.20934	2.04767	2.01902	2.40061	3.35676	1.45358
TCONS_00080410	0	2.75383	0.343946	3.01171	0.981264	0
TCONS_00080448	2.8549	26.9423	54.8239	6.0033	18.1346	56.7308
TCONS_00080512	19.433	6.87914	18.5448	12.3292	16.6353	20.8742
TCONS_00080553	13.7628	13.7628	5.81359	0	1.50448	0
TCONS_00080687	4.65748	3.7607	5.8112	5.74245	4.25086	12.1245
TCONS_00080689	4.03958	5.59327	0.787556	9.0105	5.09522	1.01904
TCONS_00080690	6.52844	4.89633	7.58365	16.9024	3.21145	4.01431
TCONS_00080783	0.0501977	4.49056	1.14909	3.96242	4.23082	4.78272
TCONS_00080789	0	0.602821	0	0	3.16307	10.8731
TCONS_00080837	8.37946	0	0	14.1868	0	0
TCONS_00080849	8.8548	1.86417	0.196863	13.1922	3.36239	3.05672
TCONS_00080889	2.76054	9.04412	8.54277	13.5505	16.3258	8.28208
TCONS_00080891	4.44894	3.20289	3.7025	4.54894	3.81036	4.85048
TCONS_00080892	3.18574	9.36986	6.97609	2.59719	12.3996	4.41479
TCONS_00080894	0.000704363	0.00120165	0.00489871	0.000201301	0	2.62719
TCONS_00080994	32.8711	13.4473	3.78689	18.5683	0	0
TCONS_00080996	0	2.34266	7.25684	0	2.0487	0
TCONS_00080998	6.32135	4.10888	3.20427	2.18216	3.73149	3.62784
TCONS_00080999	19.6705	1.63921	13.8485	11.3173	4.30056	5.3757
TCONS_00081002	0	0.658364	0	1.81816	8.63627	0
TCONS_00081076	0	0	8.94343	0	0	0
TCONS_00081208	3.27827	2.54427	0.726957	20.3918	8.72967	9.7657
TCONS_00081550	0	2.95465	3.74425	2.4479	2.71309	2.90688
TCONS_00081551	0	0	35.7001	0	3.32038	20.7524
TCONS_00081586	0	0.430781	1.78586	0	14.4044	0.000242111
TCONS_00081587	14.1074	7.2628	5.90311	53.8165	9.63096	6.6772
TCONS_00081588	3.53294	0.000674455	0.660888	0.0443607	0.00187297	10.6851
TCONS_00081602	2.99692	5.71634	0.328206	6.05403	7.86258	1.54704
TCONS_00081610	0.4092	2.93628	0	1.63831	5.22458	0.347317
TCONS_00081611	7.98751	14.2502	3.60749	7.79016	28.3502	13.0145
TCONS_00081612	0.00115114	5.02867	0.346732	0.000835473	4.79037	0.000105167
TCONS_00081613	2.36667	6.9586	0.249909	1.82235	7.91547	0.488179
TCONS_00081614	2.21373	0.622931	0.533681	3.41306	3.01285	1.43567
TCONS_00081615	0.330277	3.41302	0.330685	1.16672	6.03845	0.803564
TCONS_00081625	3.05386	3.04811	5.42721	4.03796	4.14596	7.21143
TCONS_00081626	2.02371	3.73229	4.88529	4.65596	6.55409	3.95155
TCONS_00081661	14.6889	11.1529	8.15746	23.4732	28.6929	18.9957
TCONS_00081675	0.965162	0.24129	0.815391	6.33039	2.84867	0.395649
TCONS_00081676	3.37201	3.16126	6.40973	4.94715	3.87041	10.0216
TCONS_00081677	11.5982	16.2375	31.3552	11.2105	9.12855	32.3303
TCONS_00081678	5.08804	3.81603	2.14926	7.02567	16.686	14.6002
TCONS_00081679	5.62386	11.2477	6.07095	9.05979	9.01665	8.70926
TCONS_00081680	0.9519	0.9519	5.22725	0	3.1217	0.780426
TCONS_00081681	64.5827	25.4932	33.0239	58.6691	59.4513	52.9489
TCONS_00081682	15.9109	11.2702	13.722	19.2238	10.8706	13.5883
TCONS_00081743	30.2567	7.64216	1.84466	37.2566	7.36517	1.53441
TCONS_00081825	3.15809	3.20955	2.00869	3.10677	4.52011	1.62559
TCONS_00081873	2.6949	0.932194	2.96382	5.35298	4.41226	3.21475
TCONS_00081909	0	1.38476	3.50964	17.2089	18.1649	15.8943
TCONS_00082045	10.8275	1.16102	0	11.2941	2.49876	0
TCONS_00082106	69.6385	102.627	227.453	109.707	185.493	506.543
TCONS_00082107	120.985	174.408	270.625	130.321	192.101	608.93
TCONS_00082109	5.22591	4.58703	8.1522	9.7444	12.8313	26.4612
TCONS_00082110	2.07995	1.79724	0.328683	4.72964	14.2511	36.0355
TCONS_00082176	17.0186	2.72607	2.83048	16.8561	1.12001	3.03245
TCONS_00082186	18.2751	3.22501	1.36229	2.22658	0	0
TCONS_00082187	3.18408	4.77611	0.448332	17.5865	0	0.856912
TCONS_00082209	12.7683	5.85418	5.46882	11.8226	8.1995	8.05279
TCONS_00082210	0	0.648902	0.000161358	0.344118	0.00016122	1.59698
TCONS_00082244	0	0.0831384	0.0490145	0.40325	1.26769	3.42452
TCONS_00082344	4.87027	15.9496	8.11431	7.37238	10.5972	9.12829
TCONS_00082355	1.45676	1.18966	0.835524	0.622316	2.71443	0.800513
TCONS_00082375	3.97107	12.6413	18.1479	7.17725	12.0903	15.7583
TCONS_00082376	43.3547	29.335	12.9885	39.8824	43.407	28.4312
TCONS_00082401	4.78862	4.78862	6.57403	1.65305	7.852	2.9445
TCONS_00082402	8.68646	2.89549	0	4.6645	2.53216	2.37391
TCONS_00082491	29.3879	32.8355	9.39398	22.9638	11.7743	22.6215
TCONS_00082545	0	0	27.654	1.98543	1.88615	42.4384
TCONS_00082641	4.12159	0.588798	3.73075	4.06512	0.386186	0.482733
TCONS_00082744	0	13.2941	12.0952	0.353014	3.01827	4.61125
TCONS_00082745	0.503424	5.03424	2.76449	0.347569	4.29247	7.842
TCONS_00082746	2.21442	17.8999	10.4454	0	3.38896	6.6569
TCONS_00082747	1.18186	5.31837	5.99081	2.4479	12.4027	24.224
TCONS_00082864	8.4107	10.5134	5.3292	0	0	1.69764
TCONS_00082865	11.3421	11.3421	9.58211	0	1.48783	1.85978
TCONS_00083105	9.72822	31.818	6.83199	116.064	190.58	54.4009
TCONS_00083182	0	2.15769	1.82288	0	16.9825	35.3802
TCONS_00083183	0	0	0	0	6.84793	14.2665
TCONS_00083187	60.9268	11.2233	10.1591	34.3157	7.36127	5.25805
TCONS_00083230	0	0.309017	0	0.929547	0.761888	4.52663
TCONS_00083316	0	0.0564646	0	0	3.33565	5.60264
TCONS_00083346	77.6769	36.6808	10.9373	68.5258	19.8129	28.3041
TCONS_00083400	14.0484	12.6217	3.0925	22.8099	13.8006	14.5116
TCONS_00083462	0.724778	3.2615	3.67387	1.50118	5.22911	7.72482
TCONS_00083607	1.67696	31.8623	3.54186	11.5779	50.5955	9.62414
TCONS_00083752	11.765	7.04159	13.5568	17.36	16.1548	20.5721
TCONS_00083803	16.0447	0.668527	0.564792	6.46181	2.63088	0
TCONS_00083963	0.701827	2.62185	16.3254	0.00450615	3.7147	64.5844
TCONS_00083979	0	1.60334	12.8682	0	1.05161	15.7742
TCONS_00083980	7.72571	4.77176	1.63172	5.17703	9.09117	3.91218
TCONS_00084037	0	0	0	10.8393	6.44919	3.43677
TCONS_00084050	0	1.84267	0	8.90537	19.3374	3.02147
TCONS_00084052	0	4.7369	2.85848	0.4672	1.33152	1.1096
TCONS_00084197	7.90037	1.31673	3.33722	0	0	0
TCONS_00084346	0	0	0	0	1.15209	17.2813
TCONS_00084398	0.00570768	0.00041344	0.00121737	1.58353	0.000162265	1.36825
TCONS_00084405	3.25124	1.89656	3.43343	2.99291	3.19868	4.88688
TCONS_00084406	0	0.241978	0	18.2709	8.88154	10.7306
TCONS_00084432	3.62455	0.813292	1.50456	26.1446	1.24809	8.7575
TCONS_00084452	4.04189	6.68655	9.01916	11.4048	16.9852	15.9188
TCONS_00084582	0.799351	3.13215	1.92786	1.64489	3.86481	0.996501
TCONS_00084615	35.4031	7.46241	5.71798	0	0	0
TCONS_00084667	5.22034	3.48023	11.7607	6.00696	21.6851	19.9731
TCONS_00084742	0.0336134	8.70775	5.40009	2.91329	20.7422	4.05166
TCONS_00084743	1.79247	0.000405693	0	3.63143	0.00166043	0
TCONS_00084744	0.128103	6.27036	2.05262	0.550863	14.882	1.35117
TCONS_00084942	5.12414	3.41609	0	31.8398	5.60144	7.0018
TCONS_00084943	0.634594	0.95189	0	4.81942	0.416223	0
TCONS_00085055	0	1.54833	14.3888	4.27594	7.10874	2.53883
TCONS_00085057	18.5155	0.712133	2.40652	1.96665	0.93416	3.5031
TCONS_00085058	1.43051	0.715253	5.74051	0	3.75301	2.34562
TCONS_00085059	12.777	8.30506	1.07944	10.5856	3.35212	8.3803
TCONS_00085217	6.81545	0.454363	1.53543	1.56848	0.298012	0
TCONS_00085218	3.44537	6.31651	4.85124	0	8.28586	12.2405
TCONS_00085329	15.1027	2.51712	0.212653	1.39027	0.33019	0
TCONS_00085330	0	24.1002	8.14418	6.6556	15.8071	15.8071
TCONS_00085331	5.28828	9.38671	1.00523	2.19065	2.77482	1.30069
TCONS_00085336	18.2318	30.5732	22.5484	0	0	0
TCONS_00085410	9.49192	2.10931	0.445501	13.8348	5.5339	0.864671
TCONS_00085521	0.332454	1.48051	3.04535	18.1552	14.4055	2.30747
TCONS_00085608	0	10.0566	1.06202	0	0	0
TCONS_00085609	0	0.258705	0	3.3341	3.733	0.707007
TCONS_00085652	1.50003	3.37506	0.633632	2.33017	3.19751	0.614905
TCONS_00085665	1.20639	3.11705	1.52592	5.1686	10.3226	3.86119
TCONS_00085685	0	6.91115	0.921662	1.35371	6.27619	0
TCONS_00085688	1.03171	5.80123	3.34782	1.23348	0.00187367	6.80007
TCONS_00085689	2.715	5.8348	8.31418	1.93108	20.1667	12.7723
TCONS_00085693	6.84691	8.96919	11.8383	13.9783	11.7945	7.71387
TCONS_00085695	4.43749	6.6976	27.7115	6.25448	15.8306	15.1881
TCONS_00085706	6.5761	10.193	3.88898	14.0746	10.783	6.46981
TCONS_00085716	0	2.43074	19.075	0	0	0
TCONS_00085717	0	4.1526	17.2852	0	0	0
TCONS_00085887	11.1055	0.751063	2.89565	0	0	0
TCONS_00085912	9.76483	11.6495	3.28765	18.8177	7.37278	24.5854
TCONS_00085914	0.945783	2.83735	47.0425	0.326489	0	0
TCONS_00085915	0	0.13518	0.114204	10.4529	3.72384	2.3274
TCONS_00085916	9.10109	6.44661	3.20369	12.567	8.95396	14.3015
TCONS_00086008	1.35134	8.21113	9.92752	0	0	0
TCONS_00086197	0.33201	7.81324e-05	0.0002634	0.885095	2.94881	0
TCONS_00086214	2.73735	2.22563	2.83851	4.45475	5.44362	3.7894
TCONS_00086370	0	3.20497	12.0864	8.29661	5.90376	16.3798
TCONS_00086371	1.05033	1.94075	8.093	4.07539	6.12769	9.01319
TCONS_00086383	41.5596	69.6279	186.82	6.42384	11.595	78.5714
TCONS_00086504	5.05557	6.65176	4.61386	5.89059	4.57849	1.51771
TCONS_00086625	37.4497	29.762	24.2624	61.5184	47.9899	103.15
TCONS_00086771	8.24444	16.4889	17.4129	8.53806	13.5186	13.5186
TCONS_00086782	0	5.82686	14.9874	4.2669	5.80163	3.58559
TCONS_00086783	1.38498	4.08913	14.7539	7.54147	2.85805	3.42305
TCONS_00086826	16.6919	14.3078	12.3728	20.5554	17.4582	21.3068
TCONS_00086827	93.5931	28.6819	23.5323	42.5356	23.1599	38.7698
TCONS_00086840	0	1.40212	0	19.3607	1.83927	0
TCONS_00086882	0	0	29.8241	3.00092	2.85138	0
TCONS_00086884	0.630936	2.20515	6.86697	3.27474	2.94599	1.4451
TCONS_00086989	0	2.91073	4.21554	1.72251	6.00007	2.72731
TCONS_00086992	63.3041	47.2004	19.2344	90.4786	59.0028	57.3638
TCONS_00087184	1.23557	0.30896	0.261012	1.70618	4.05193	1.01298
TCONS_00087185	0	1.26827	2.14295	0	0	12.2876
TCONS_00087186	0	0	1.22757	0	0	19.3247
TCONS_00087187	0	0	0.234486	0	0	6.2014
TCONS_00087213	7.94322	5.35555	0.000785102	1.36433	3.31796	0.00178957
TCONS_00087214	0.00184386	0.00139112	6.03259	10.7399	4.11315	0
TCONS_00087215	1.00936	1.72906	1.79179	1.85701	2.50167	3.35981
TCONS_00087232	1.884	7.4418	3.81997	0	0	0
TCONS_00087233	0	0	6.20262	0	0.722314	3.2622
TCONS_00087266	4.28368	2.63389	5.25152	0	0.445468	0
TCONS_00087359	10.4101	5.01577	4.79713	7.18722	25.201	26.2252
TCONS_00087700	0	0	9.84542	0	0	0
TCONS_00087822	7.36692	1.06187	0.262593	4.06073	2.18054	2.52084
TCONS_00087833	0	3.5452	1.19803	0	5.58062	7.55709
TCONS_00088089	0	0	0	6.44045	4.00551	5.89852
TCONS_00088126	4.3125	4.11632	1.71382	14.0461	9.76814	3.61033
TCONS_00088137	43.9226	40.1256	36.4605	33.3803	41.0871	55.0016
TCONS_00088159	0.631572	5.99157	2.60194	4.14164	4.85156	1.72012
TCONS_00088216	6.50302	9.47179	15.2874	18.935	15.7629	36.3937
TCONS_00088224	18.7385	3.41965	8.74538	4.78441	2.63885	7.08645
TCONS_00088379	3.69686	3.13021	1.90326	7.63611	4.71359	3.18443
TCONS_00088462	4.72793	1.89117	5.79172	0.326421	0.9303	2.32575
TCONS_00088529	2.61389	3.39805	3.97491	2.52651	4.80038	3.00024
TCONS_00088530	7.55219	1.69924	3.66867	3.64987	3.96272	3.40546
TCONS_00088668	0	2.01902	9.80645	11.6596	6.49145	4.69036
TCONS_00088670	5.08876	2.17463	10.4837	2.71494	3.03625	14.5599
TCONS_00088685	0	0.912442	0	15.119	2.39384	1.49615
TCONS_00088686	3.19673	6.79305	1.01276	6.62116	6.2901	1.31044
TCONS_00088687	0	2.26378	9.56254	1.04196	7.91887	19.7971
TCONS_00088736	6.78133	5.00177	3.80396	2.24267	4.55605	2.65224
TCONS_00088737	0	0.731794	0.481632	0.262839	3.0505	0.866022
TCONS_00088741	0	2.14623	0	4.60996	0.312819	0
TCONS_00088742	5.47447	2.05293	0	10.394	6.28363	1.12207
TCONS_00088807	3.64367	3.36337	2.88264	18.0712	15.0895	4.26075
TCONS_00088808	5.71461	4.42321	2.73924	9.32122	5.77005	5.40944
TCONS_00088908	0	7.12278	16.2774	0	0	0
TCONS_00089015	2.38097	1.78572	4.27444	2.46576	4.68495	2.44008
TCONS_00089036	5.97295	7.36931	5.24794	12.5911	7.23136	5.50585
TCONS_00089175	1.61489	3.76809	3.18338	1.85823	1.76532	0
TCONS_00089176	15.0546	3.45002	0	0	0	0
TCONS_00089209	1.38825	6.14078	0	5.56938	5.84269	0
TCONS_00089210	2.58597	1.98583	0.287901	7.29069	5.32149	0.584914
TCONS_00089346	0.984828	0.576365	0.56816	4.40887	0.486639	1.06763
TCONS_00089433	2.12712	1.06356	1.49754	9.30103	0	0
TCONS_00089436	0	2.84669	0.801657	1.31025	19.9158	9.33552
TCONS_00089438	0	1.14069	2.89106	0	0	12.8935
TCONS_00089439	15.9589	17.7321	6.74124	64.8849	102.347	328.556
TCONS_00089440	0	1.34227	1.41748	7.4137	0.440189	3.30143
TCONS_00089565	3.99754	0	30.7298	7.6912	5.00643	2.89019
TCONS_00089606	0	4.05304	19.4033	0	15.9501	13.2917
TCONS_00089607	2.23865	3.77772	2.95511	4.25035	5.13906	3.21192
TCONS_00089641	0	0.756551	3.95089	2.6818	0.536756	8.29505
TCONS_00089642	1.45399	1.85275	3.68242	1.3236	3.55371	4.7176
TCONS_00089643	0.858703	0	0	1.38852	1.73638	0.79402
TCONS_00089667	0.967761	11.6134	3.77602	0.965337	16.2652	15.757
TCONS_00089668	1.15854e-05	2.56617	0.572242	0.00826283	7.39333	0
TCONS_00089681	1.50372	0.231146	0.209778	3.42076	0.363508	0
TCONS_00089696	0	1.73375	0.385452	0	4.6683	2.394
TCONS_00089697	0	1.4827	0.501051	0	7.77987	0.486242
TCONS_00089698	0	0.595242	0.251438	0	10.5411	0
TCONS_00089699	0	1.57897	0.190565	0	6.90418	0.123289
TCONS_00089700	0	1.77702	0	0	4.89522	0.874147
TCONS_00089701	0	3.29184	0.34763	0	7.15196	3.54225
TCONS_00089704	3.02349	1.98866	3.75807	3.51567	2.7084	0.16985
TCONS_00089847	0.473989	2.02909	2.68728	3.01985	4.11375	3.69165
TCONS_00089848	1.55959	3.62655	3.60779	1.08132	5.69653	13.2799
TCONS_00089850	11.5535	16.6813	17.4883	2.24814	3.07587	7.27249
TCONS_00089962	2.10268	0	2.69601	15.9688	2.75824	0
TCONS_00089963	3.52397	4.2791	1.70122	10.7746	1.32076	0.825476
TCONS_00089965	2.62591	3.11826	2.77304	1.81295	6.02806	6.72774
TCONS_00089966	2.2009	4.40181	6.50785	1.32958	1.62399	0.676664
TCONS_00089967	0	17.4751	18.4543	2.01083	3.82057	0
TCONS_00089968	0	0	0	19.3965	1.34829	0.561789
TCONS_00089969	0.204708	0.102354	0	8.62126	0.939859	0.503495
TCONS_00089970	0	0	0	4.83824	0.835696	0
TCONS_00089971	0	0	0	18.871	1.62977	0
TCONS_00089972	0	0.255656	0	6.00124	0.670726	0
TCONS_00089974	0	0	0	16.697	2.04672	0
TCONS_00089976	1.80738	2.71107	0.763465	2.49567	9.48354	17.7817
[truncated: 879 more rows]
