# Supplementary material for: Transcriptomic Analysis Reveals the Role of Long Non-Coding RNAs in Response to Drought Stress in Tibetan Hulless Barley
Source: Biology (Basel). 2025 Jun 20;14(7):737. doi: 10.3390/biology14070737 (PMC12292109; doi:10.3390/biology14070737)
Supplement: Supplementary file 1 [file biology-14-00737-s001.zip › Table S7. DElncRNAs, we found in two cultivars under different drought treatments.xlsx]

## Sheet: Sheet1
Table S7. DElncRNAs, we found in two cultivars under different drought treatments.
ID	Gene	Locus	Sample_1	Sample_2	Status	Value_1	Value_2	Log2(fold_change)	Test_stat	P_value	Q_value	Significant
TCONS_00000193	XLOC_000093	SDOW01000001.1:8022773-8023073	normal	drought	OK	8.16056	0	#NAME?	#NAME?	0.01585	0.617228	no
TCONS_00000195	XLOC_000095	SDOW01000001.1:8028342-8028691	normal	drought	OK	7.82588	3.35395	-1.22239	-0.746588	0.4842	0.936144	no
TCONS_00000196	XLOC_000096	SDOW01000002.1:1945383-1946230	normal	drought	OK	21.1257	8.61431	-1.29419	-1.08527	0.30075	0.899715	no
TCONS_00000364	XLOC_000185	SDOW01000003.1:4579068-4581803	normal	drought	OK	47.5502	6.00655	-2.98484	-2.15919	0.0679	0.818126	no
TCONS_00000601	XLOC_000288	SDOW01000003.1:1433240-1434816	normal	drought	OK	0	1.70528	inf	#NAME?	0.0954	0.818126	no
TCONS_00000811	XLOC_000397	SDOW01000003.1:1443089-1443831	normal	drought	NOTEST	0	0.832124	inf	0	1	1	no
TCONS_00000812	XLOC_000398	SDOW01000003.1:1460431-1462050	normal	drought	NOTEST	0	0.515823	inf	0	1	1	no
TCONS_00000815	XLOC_000401	SDOW01000003.1:468251-468574	normal	drought	OK	5.38972	8.08458	0.584963	0.36833	0.69315	0.960795	no
TCONS_00001032	XLOC_000501	SDOW01000004.1:6000012-6000663	normal	drought	OK	0	4.23989	inf	#NAME?	0.0181	0.617228	no
TCONS_00001270	XLOC_000627	SDOW01000005.1:6176618-6177165	normal	drought	NOTEST	0	0.237775	inf	0	1	1	no
TCONS_00001634	XLOC_000779	SDOW01000005.1:6177318-6177965	normal	drought	NOTEST	0	0.552355	inf	0	1	1	no
TCONS_00001635	XLOC_000780	SDOW01000006.1:2894534-2894838	normal	drought	OK	7.8771	0	#NAME?	#NAME?	0.01585	0.617228	no
TCONS_00001884	XLOC_000906	SDOW01000007.1:6829690-6832160	normal	drought	OK	19.904	11.9419	-0.73702	-0.607452	0.59595	0.957056	no
TCONS_00002072	XLOC_001002	SDOW01000007.1:5101756-5102067	normal	drought	OK	10.3883	3.71009	-1.48543	-0.778823	0.48865	0.936144	no
TCONS_00002124	XLOC_001028	SDOW01000009.1:2994732-2995561	normal	drought	OK	2.76182	1.3233	-1.06148	-0.715616	0.503	0.936144	no
TCONS_00002323	XLOC_001138	SDOW01000009.1:6114718-6115762	normal	drought	OK	4.44068	11.9827	1.4321	0.563554	0.60215	0.957056	no
TCONS_00002367	XLOC_001160	SDOW01000009.1:7985261-7989355	normal	drought	OK	0	5.68824	inf	#NAME?	0.0012	0.4052	no
TCONS_00002650	XLOC_001289	SDOW01000009.1:2993244-2994180	normal	drought	OK	3.34323	1.33729	-1.32193	-0.89169	0.422	0.922796	no
TCONS_00002745	XLOC_001332	SDOW01000009.1:3025481-3025824	normal	drought	OK	0	1.74642	inf	#NAME?	0.1066	0.818126	no
TCONS_00002746	XLOC_001333	SDOW01000009.1:4015446-4015702	normal	drought	NOTEST	0	0	0	0	1	1	no
TCONS_00002747	XLOC_001334	SDOW01000010.1:8076037-8076305	normal	drought	OK	44.8696	104.322	1.21723	0.911506	0.37155	0.914312	no
TCONS_00003240	XLOC_001585	SDOW01000011.1:3408323-3408713	normal	drought	NOTEST	0	0	0	0	1	1	no
TCONS_00003568	XLOC_001758	SDOW01000012.1:3910999-3911918	normal	drought	OK	20.308	8.78493	-1.20895	-1.02288	0.2723	0.89692	no
TCONS_00003849	XLOC_001901	SDOW01000012.1:7883401-7884137	normal	drought	NOTEST	0	0.30665	inf	0	1	1	no
TCONS_00003851	XLOC_001903	SDOW01000013.1:5007177-5008149	normal	drought	OK	265.545	36.2204	-2.87408	-2.11677	0.0654	0.818126	no
TCONS_00004228	XLOC_002086	SDOW01000013.1:5715979-5716185	normal	drought	OK	0	7.85057	inf	#NAME?	0.1066	0.818126	no
TCONS_00004229	XLOC_002087	SDOW01000013.1:5812496-5813173	normal	drought	NOTEST	0	0	0	0	1	1	no
TCONS_00004230	XLOC_002088	SDOW01000014.1:685960-691917	normal	drought	OK	105.858	112.057	0.082098	0.0611679	0.95265	0.988369	no
TCONS_00004337	XLOC_002144	SDOW01000014.1:1209911-1210610	normal	drought	NOTEST	0	0.659128	inf	0	1	1	no
TCONS_00004430	XLOC_002190	SDOW01000014.1:1826198-1826555	normal	drought	OK	6.36815	6.89883	0.115477	0.0767339	0.93555	0.986898	no
TCONS_00004431	XLOC_002191	SDOW01000015.1:2768065-2768507	normal	drought	OK	4.11134	0	#NAME?	#NAME?	0.01065	0.527424	no
TCONS_00004693	XLOC_002318	SDOW01000015.1:5778604-5778854	normal	drought	OK	108.011	116.32	0.106915	0.0901069	0.9209	0.984522	no
TCONS_00004696	XLOC_002321	SDOW01000015.1:7834515-7834746	normal	drought	OK	17.8104	8.90521	-1	-0.514143	0.6589	0.959045	no
TCONS_00004697	XLOC_002322	SDOW01000016.1:4358367-4359260	normal	drought	OK	2.52327	0.346294	-2.86523	-1.45774	0.27805	0.89692	no
TCONS_00004837	XLOC_002396	SDOW01000016.1:4358037-4358287	normal	drought	NOTEST	0	0	0	0	1	1	no
TCONS_00004859	XLOC_002407	SDOW01000016.1:4359532-4359815	normal	drought	NOTEST	0	0	0	0	1	1	no
TCONS_00004860	XLOC_002408	SDOW01000017.1:10256099-10256987	normal	drought	NOTEST	0	0.56487	inf	0	1	1	no
TCONS_00005230	XLOC_002580	SDOW01000017.1:15302228-15303502	normal	drought	OK	1.20783	0.523717	-1.20556	-0.761526	0.47775	0.936144	no
TCONS_00005302	XLOC_002616	SDOW01000017.1:15303753-15305381	normal	drought	OK	1.17447	1.09338	-0.103209	-0.0370409	0.74465	0.961938	no
TCONS_00005303	XLOC_002617	SDOW01000017.1:8980395-8980949	normal	drought	NOTEST	0	0.699063	inf	0	1	1	no
TCONS_00005341	XLOC_002638	SDOW01000017.1:9543665-9543985	normal	drought	OK	0	1.37944	inf	#NAME?	0.1277	0.818126	no
TCONS_00005342	XLOC_002639	SDOW01000017.1:10929482-10929787	normal	drought	OK	0	2.34266	inf	#NAME?	0.1066	0.818126	no
TCONS_00005345	XLOC_002642	SDOW01000018.1:1414989-1415402	normal	drought	NOTEST	0	0	0	0	1	1	no
TCONS_00005610	XLOC_002781	SDOW01000018.1:3252216-3252926	normal	drought	OK	0	1.61201	inf	#NAME?	0.01695	0.617228	no
TCONS_00005611	XLOC_002782	SDOW01000018.1:7387237-7387623	normal	drought	OK	0	2.68524	inf	#NAME?	0.0311	0.707366	no
TCONS_00005612	XLOC_002783	SDOW01000020.1:7141825-7144186	normal	drought	OK	0	1.53528	inf	#NAME?	0.01255	0.588905	no
TCONS_00005969	XLOC_002968	SDOW01000021.1:6479231-6479550	normal	drought	NOTEST	0	0	0	0	1	1	no
TCONS_00006382	XLOC_003177	SDOW01000023.1:1626120-1626525	normal	drought	NOTEST	0	0.405529	inf	0	1	1	no
TCONS_00006860	XLOC_003425	SDOW01000023.1:1629330-1630193	normal	drought	OK	12.8734	24.6328	0.936185	0.794992	0.38335	0.914605	no
TCONS_00006862	XLOC_003427	SDOW01000023.1:3263013-3263789	normal	drought	NOTEST	0	0.998238	inf	0	1	1	no
TCONS_00006864	XLOC_003429	SDOW01000024.1:1936671-1937066	normal	drought	NOTEST	0	0	0	0	1	1	no
TCONS_00007044	XLOC_003516	SDOW01000024.1:2284407-2285086	normal	drought	OK	0	3.7778	inf	#NAME?	0.00535	0.527424	no
TCONS_00007045	XLOC_003517	SDOW01000027.1:583276-583855	normal	drought	NOTEST	0	0	0	0	1	1	no
TCONS_00007796	XLOC_003883	SDOW01000027.1:5582482-5582775	normal	drought	OK	6.96046	2.61017	-1.41504	-0.68715	0.51115	0.936144	no
TCONS_00008057	XLOC_004005	SDOW01000028.1:1776626-1776971	normal	drought	OK	9.18765	4.0196	-1.19265	-0.759071	0.47045	0.934883	no
TCONS_00008256	XLOC_004100	SDOW01000028.1:3610469-3610731	normal	drought	OK	43.1998	5.99997	-2.848	-1.48841	0.2486	0.89692	no
TCONS_00008258	XLOC_004102	SDOW01000028.1:5042285-5042577	normal	drought	NOTEST	0	0	0	0	1	1	no
TCONS_00008259	XLOC_004103	SDOW01000029.1:271916-273092	normal	drought	OK	5.76451	3.0212	-0.932074	-0.602868	0.57235	0.953121	no
TCONS_00008261	XLOC_004105	SDOW01000029.1:1772051-1773323	normal	drought	OK	2.92492	1.69857	-0.784078	-0.533716	0.6188	0.958659	no
TCONS_00008373	XLOC_004164	SDOW01000029.1:1774177-1774770	normal	drought	OK	2.35524	2.6727	0.182423	0.117402	0.9072	0.982634	no
TCONS_00008374	XLOC_004165	SDOW01000029.1:6828554-6828835	normal	drought	OK	5.86709	3.91139	-0.584963	-0.284845	0.7377	0.961938	no
TCONS_00008493	XLOC_004226	SDOW01000030.1:3057008-3057428	normal	drought	OK	7.54921	1.50984	-2.32193	-1.21954	0.3093	0.902517	no
TCONS_00008790	XLOC_004370	SDOW01000031.1:489500-492186	normal	drought	OK	0	8.2433	inf	#NAME?	0.10035	0.818126	no
TCONS_00008920	XLOC_004427	SDOW01000032.1:6117223-6118274	normal	drought	OK	5.39352	1.34838	-2	-1.49238	0.17085	0.890017	no
TCONS_00009383	XLOC_004665	SDOW01000032.1:9762050-9762283	normal	drought	OK	38.0996	25.977	-0.552541	-0.382116	0.7275	0.961938	no
TCONS_00009385	XLOC_004667	SDOW01000033.1:8227945-8229377	normal	drought	OK	18.5011	37.7652	1.02944	0.626306	0.52385	0.937564	no
TCONS_00009496	XLOC_004720	SDOW01000033.1:3154166-3154801	normal	drought	NOTEST	0	0.378485	inf	0	1	1	no
TCONS_00009612	XLOC_004780	SDOW01000033.1:3154902-3155366	normal	drought	NOTEST	0	0.313638	inf	0	1	1	no
TCONS_00009613	XLOC_004781	SDOW01000034.1:6034069-6034459	normal	drought	OK	8.76012	0	#NAME?	#NAME?	0.0074	0.527424	no
TCONS_00009709	XLOC_004833	SDOW01000036.1:1927742-1928019	normal	drought	OK	0	5.09387	inf	#NAME?	0.0889	0.818126	no
TCONS_00010266	XLOC_005099	SDOW01000036.1:1929673-1930044	normal	drought	OK	0	2.4358	inf	#NAME?	0.0889	0.818126	no
TCONS_00010267	XLOC_005100	SDOW01000037.1:20404-20763	normal	drought	OK	4.19214	3.66812	-0.192645	-0.11492	0.89905	0.981337	no
TCONS_00010542	XLOC_005242	SDOW01000039.1:4558223-4558691	normal	drought	NOTEST	0	0.926665	inf	0	1	1	no
TCONS_00011021	XLOC_005468	SDOW01000039.1:4560411-4560687	normal	drought	OK	0	2.05889	inf	#NAME?	0.1277	0.818126	no
TCONS_00011022	XLOC_005469	SDOW01000039.1:4560755-4561123	normal	drought	NOTEST	0	0.991805	inf	0	1	1	no
TCONS_00011023	XLOC_005470	SDOW01000039.1:4562701-4563184	normal	drought	OK	0	1.46145	inf	#NAME?	0.0889	0.818126	no
TCONS_00011025	XLOC_005472	SDOW01000039.1:5418001-5418251	normal	drought	OK	0	13.8476	inf	#NAME?	0.01695	0.617228	no
TCONS_00011027	XLOC_005474	SDOW01000040.1:5779867-5780341	normal	drought	OK	4.77437	1.85904	-1.36075	-0.66079	0.51375	0.936144	no
TCONS_00011263	XLOC_005588	SDOW01000040.1:3971717-3972549	normal	drought	NOTEST	0.259784	0	#NAME?	0	1	1	no
TCONS_00011592	XLOC_005744	SDOW01000040.1:4490031-4490354	normal	drought	OK	6.73715	0	#NAME?	#NAME?	0.01585	0.617228	no
TCONS_00011593	XLOC_005745	SDOW01000040.1:5710648-5711190	normal	drought	OK	7.23871	6.75613	-0.0995357	-0.0686553	0.947	0.988141	no
TCONS_00011594	XLOC_005746	SDOW01000041.1:4097312-4101859	normal	drought	OK	6.15477	21.1417	1.78032	1.28046	0.1923	0.89692	no
TCONS_00011755	XLOC_005832	SDOW01000041.1:4096820-4097258	normal	drought	OK	0	3.48465	inf	#NAME?	0.01695	0.617228	no
TCONS_00011813	XLOC_005856	SDOW01000042.1:3393476-3393833	normal	drought	OK	11.6749	1.59204	-2.87447	-1.45208	0.2765	0.89692	no
TCONS_00012020	XLOC_005961	SDOW01000043.1:7152076-7152277	normal	drought	OK	0	8.54925	inf	#NAME?	0.1066	0.818126	no
TCONS_00012413	XLOC_006155	SDOW01000043.1:7368303-7368582	normal	drought	OK	21.9553	2.9939	-2.87447	-1.45208	0.2762	0.89692	no
TCONS_00012414	XLOC_006156	SDOW01000043.1:7390985-7391419	normal	drought	OK	0	3.19068	inf	#NAME?	0.0181	0.617228	no
TCONS_00012415	XLOC_006157	SDOW01000043.1:7687160-7687842	normal	drought	OK	18.7705	1.87705	-3.32193	-2.43588	0.04525	0.802523	no
TCONS_00012417	XLOC_006159	SDOW01000043.1:7799525-7800186	normal	drought	OK	2.85567	0.892398	-1.67807	-0.884398	0.42	0.922679	no
TCONS_00012418	XLOC_006160	SDOW01000044.1:3779874-3780187	normal	drought	OK	2.57919	1.20839	-1.09383	-0.385654	0.5725	0.953121	no
TCONS_00012453	XLOC_006180	SDOW01000044.1:7661298-7663465	normal	drought	OK	2.52724	1.32899	-0.927231	-0.465692	0.6652	0.959045	no
TCONS_00012498	XLOC_006203	SDOW01000044.1:12662494-12665572	normal	drought	OK	1.92449	4.52779	1.23433	0.90228	0.36225	0.914312	no
TCONS_00012703	XLOC_006307	SDOW01000045.1:797262-800902	normal	drought	OK	0.281524	8.39719	4.89857	3.29845	0.0345	0.715813	no
TCONS_00012894	XLOC_006406	SDOW01000045.1:779804-780195	normal	drought	NOTEST	0	0	0	0	1	1	no
TCONS_00012997	XLOC_006456	SDOW01000045.1:782516-783012	normal	drought	NOTEST	0	1.11713	inf	0	1	1	no
TCONS_00012998	XLOC_006457	SDOW01000045.1:796223-797200	normal	drought	OK	0	7.70378	inf	#NAME?	5e-05	0.0391386	yes
TCONS_00013000	XLOC_006459	SDOW01000046.1:3771824-3774342	normal	drought	NOTEST	0	0.324308	inf	0	1	1	no
TCONS_00013082	XLOC_006500	SDOW01000046.1:4088227-4088696	normal	drought	OK	5.53902	4.0004	-0.469485	-0.324211	0.76735	0.964639	no
TCONS_00013305	XLOC_006610	SDOW01000047.1:1610484-1614311	normal	drought	OK	0.4253	12.0532	4.8248	3.31084	0.11105	0.818126	no
TCONS_00013346	XLOC_006629	SDOW01000047.1:1610484-1614311	normal	drought	OK	0.4253	12.0532	4.8248	3.31084	0.11105	0.818126	no
TCONS_00013345	XLOC_006629	SDOW01000047.1:3557610-3560272	normal	drought	NOTEST	0	0.309568	inf	0	1	1	no
TCONS_00013526	XLOC_006719	SDOW01000047.1:3557610-3560272	normal	drought	NOTEST	0	0.309568	inf	0	1	1	no
TCONS_00013524	XLOC_006719	SDOW01000047.1:9228893-9229248	normal	drought	OK	19.3501	8.06253	-1.26303	-0.864894	0.4373	0.926057	no
TCONS_00013608	XLOC_006758	SDOW01000048.1:161994-165968	normal	drought	OK	5.8377	89.7107	3.94181	3.18633	0.0072	0.527424	no
TCONS_00013691	XLOC_006795	SDOW01000048.1:4591449-4592208	normal	drought	OK	0	2.35156	inf	#NAME?	0.0075	0.527424	no
TCONS_00013788	XLOC_006839	SDOW01000048.1:4592303-4594268	normal	drought	OK	0.27797	2.96501	3.41504	2.23325	0.07715	0.818126	no
TCONS_00013789	XLOC_006840	SDOW01000049.1:13747393-13748963	normal	drought	OK	4.52941	3.0845	-0.554286	-0.236925	0.78895	0.967748	no
TCONS_00014085	XLOC_006998	SDOW01000050.1:3229112-3229496	normal	drought	NOTEST	0	0	0	0	1	1	no
TCONS_00014165	XLOC_007043	SDOW01000050.1:3230499-3230885	normal	drought	OK	0	7.63904	inf	#NAME?	0.02825	0.706086	no
TCONS_00014166	XLOC_007044	SDOW01000050.1:3231222-3232752	normal	drought	OK	0	1.16293	inf	#NAME?	0.1277	0.818126	no
TCONS_00014167	XLOC_007045	SDOW01000050.1:3236001-3236881	normal	drought	OK	0	3.01235	inf	#NAME?	0.0132	0.588905	no
TCONS_00014168	XLOC_007046	SDOW01000050.1:3237590-3237975	normal	drought	NOTEST	0	0.875087	inf	0	1	1	no
TCONS_00014169	XLOC_007047	SDOW01000050.1:580235-581256	normal	drought	NOTEST	0	0.244413	inf	0	1	1	no
TCONS_00014260	XLOC_007093	SDOW01000050.1:585685-585928	normal	drought	OK	0	6.0546	inf	#NAME?	0.0954	0.818126	no
TCONS_00014452	XLOC_007176	SDOW01000050.1:1546643-1547110	normal	drought	NOTEST	0.620124	0.620124	2.22045e-16	0	1	1	no
TCONS_00014454	XLOC_007178	SDOW01000050.1:8749646-8749900	normal	drought	OK	0	2.63704	inf	#NAME?	0.1277	0.818126	no
TCONS_00014458	XLOC_007182	SDOW01000050.1:9511488-9511907	normal	drought	OK	5.30897	1.89606	-1.48543	-0.778823	0.4888	0.936144	no
TCONS_00014459	XLOC_007183	SDOW01000051.1:4426955-4427322	normal	drought	NOTEST	0	0	0	0	1	1	no
TCONS_00014645	XLOC_007267	SDOW01000051.1:4427421-4427685	normal	drought	NOTEST	0	0	0	0	1	1	no
TCONS_00014646	XLOC_007268	SDOW01000052.1:1563240-1563901	normal	drought	OK	0	3.39111	inf	#NAME?	0.0069	0.527424	no
TCONS_00014760	XLOC_007322	SDOW01000053.1:982536-982939	normal	drought	OK	0	1.87557	inf	#NAME?	0.1277	0.818126	no
TCONS_00015047	XLOC_007481	SDOW01000053.1:6735031-6735420	normal	drought	OK	0	1.32106	inf	#NAME?	0.1066	0.818126	no
TCONS_00015269	XLOC_007580	SDOW01000053.1:6735555-6736088	normal	drought	OK	0	1.73522	inf	#NAME?	0.02825	0.706086	no
TCONS_00015270	XLOC_007581	SDOW01000053.1:6764991-6765531	normal	drought	NOTEST	0	0	0	0	1	1	no
TCONS_00015271	XLOC_007582	SDOW01000053.1:8102821-8103266	normal	drought	NOTEST	0	0	0	0	1	1	no
TCONS_00015273	XLOC_007584	SDOW01000053.1:8103520-8104334	normal	drought	NOTEST	0	0	0	0	1	1	no
TCONS_00015274	XLOC_007585	SDOW01000055.1:2565382-2566430	normal	drought	NOTEST	0	0.773241	inf	0	1	1	yes
TCONS_00015515	XLOC_007704	SDOW01000056.1:3511632-3512413	normal	drought	OK	0	8.90631	inf	#NAME?	5e-05	0.0391386	no
TCONS_00015670	XLOC_007783	SDOW01000056.1:3522492-3522817	normal	drought	NOTEST	0	0.663411	inf	0	1	1	no
TCONS_00015671	XLOC_007784	SDOW01000058.1:4492901-4493368	normal	drought	OK	2.50454	4.68278	0.902818	0.354649	0.7185	0.961937	no
TCONS_00016072	XLOC_007982	SDOW01000059.1:9330762-9333724	normal	drought	OK	1.52166	1.56382	0.0394313	0.0271591	0.97585	0.993958	no
TCONS_00016251	XLOC_008076	SDOW01000059.1:9900648-9900901	normal	drought	OK	18.6846	0	#NAME?	#NAME?	0.01035	0.527424	no
TCONS_00016267	XLOC_008087	SDOW01000060.1:898981-899290	normal	drought	OK	0	1.50919	inf	#NAME?	0.1277	0.818126	no
TCONS_00016567	XLOC_008223	SDOW01000060.1:903873-904358	normal	drought	OK	2.32168	8.1259	1.80735	1.1603	0.2974	0.899715	no
TCONS_00016568	XLOC_008224	SDOW01000060.1:3748859-3749190	normal	drought	OK	0	2.53654	inf	#NAME?	0.0954	0.818126	no
TCONS_00016570	XLOC_008226	SDOW01000061.1:2772132-2772835	normal	drought	OK	64.7308	94.4808	0.545569	0.394478	0.7154	0.961937	no
TCONS_00016965	XLOC_008421	SDOW01000061.1:2951882-2952201	normal	drought	OK	0	4.86642	inf	#NAME?	0.02825	0.706086	no
TCONS_00016966	XLOC_008422	SDOW01000061.1:5677067-5677437	normal	drought	OK	0	18.6215	inf	#NAME?	0.00305	0.527424	no
TCONS_00016967	XLOC_008423	SDOW01000063.1:219994-220943	normal	drought	OK	0	17.4318	inf	#NAME?	0.00925	0.527424	no
TCONS_00017375	XLOC_008634	SDOW01000063.1:12042750-12045911	normal	drought	NOTEST	0	0	0	0	1	1	no
TCONS_00017541	XLOC_008721	SDOW01000063.1:3783550-3783764	normal	drought	OK	0	22.9695	inf	#NAME?	0.01695	0.617228	no
TCONS_00017583	XLOC_008742	SDOW01000063.1:6258247-6258836	normal	drought	NOTEST	0	0.847381	inf	0	1	1	no
TCONS_00017585	XLOC_008744	SDOW01000064.1:5871400-5872616	normal	drought	OK	0	2.29868	inf	#NAME?	0.0889	0.818126	no
TCONS_00017783	XLOC_008851	SDOW01000064.1:2458284-2458486	normal	drought	OK	0	2.8009	inf	#NAME?	0.12445	0.818126	no
TCONS_00018245	XLOC_009081	SDOW01000064.1:4573355-4573618	normal	drought	OK	30.8454	15.4227	-1	-0.683008	0.5617	0.953102	no
TCONS_00018247	XLOC_009083	SDOW01000064.1:4738983-4739642	normal	drought	NOTEST	0	0	0	0	1	1	no
TCONS_00018248	XLOC_009084	SDOW01000064.1:8280824-8281964	normal	drought	OK	10.2844	1.74312	-2.56071	-1.95504	0.0837	0.818126	no
TCONS_00018249	XLOC_009085	SDOW01000065.1:1361543-1362672	normal	drought	OK	0	2.7858	inf	#NAME?	0.0311	0.707366	no
TCONS_00018350	XLOC_009138	SDOW01000066.1:7158146-7158626	normal	drought	NOTEST	0	0	0	0	1	1	no
TCONS_00018723	XLOC_009321	SDOW01000068.1:2421944-2422268	normal	drought	NOTEST	0	0.668527	inf	0	1	1	no
TCONS_00019310	XLOC_009617	SDOW01000068.1:2422373-2422752	normal	drought	NOTEST	0	0.930451	inf	0	1	1	no
TCONS_00019311	XLOC_009618	SDOW01000069.1:3059120-3060208	normal	drought	NOTEST	0	0.305373	inf	0	1	1	no
TCONS_00019384	XLOC_009647	SDOW01000070.1:2322189-2322954	normal	drought	NOTEST	0	1.03516	inf	0	1	1	no
TCONS_00019701	XLOC_009798	SDOW01000070.1:2323026-2323320	normal	drought	NOTEST	0	0	0	0	1	1	no
TCONS_00019781	XLOC_009833	SDOW01000070.1:2330018-2330380	normal	drought	NOTEST	0	0	0	0	1	1	no
TCONS_00019782	XLOC_009834	SDOW01000071.1:624301-624561	normal	drought	OK	0	1.22801	inf	#NAME?	0.12445	0.818126	no
TCONS_00019943	XLOC_009922	SDOW01000071.1:4846172-4846391	normal	drought	OK	0	2.12478	inf	#NAME?	0.12445	0.818126	no
TCONS_00019944	XLOC_009923	SDOW01000071.1:4850747-4850996	normal	drought	OK	0	1.40212	inf	#NAME?	0.12445	0.818126	no
TCONS_00019945	XLOC_009924	SDOW01000071.1:4871478-4871813	normal	drought	OK	0	1.23178	inf	#NAME?	0.1277	0.818126	no
TCONS_00019947	XLOC_009926	SDOW01000072.1:546962-547724	normal	drought	NOTEST	0	0	0	0	1	1	no
TCONS_00020112	XLOC_010007	SDOW01000073.1:4259359-4260377	normal	drought	OK	0	3.85097	inf	#NAME?	0.01045	0.527424	no
TCONS_00020259	XLOC_010085	SDOW01000077.1:5483822-5484582	normal	drought	OK	1.41851	0.52854	-1.42429	-0.691642	0.50115	0.936144	no
TCONS_00020799	XLOC_010357	SDOW01000077.1:4817593-4818376	normal	drought	OK	0	2.02691	inf	#NAME?	0.02825	0.706086	no
TCONS_00020976	XLOC_010440	SDOW01000077.1:60268-60923	normal	drought	OK	0	4.70219	inf	#NAME?	0.0049	0.527424	no
TCONS_00021130	XLOC_010525	SDOW01000077.1:76873-77591	normal	drought	OK	0	3.49124	inf	#NAME?	0.00535	0.527424	no
TCONS_00021131	XLOC_010526	SDOW01000077.1:92887-93464	normal	drought	NOTEST	0	0	0	0	1	1	no
TCONS_00021132	XLOC_010527	SDOW01000077.1:94127-95363	normal	drought	OK	0.474299	3.87344	3.02975	1.96822	0.08975	0.818126	no
TCONS_00021133	XLOC_010528	SDOW01000077.1:7088044-7089012	normal	drought	OK	2.34903	5.01838	1.09516	0.815959	0.41975	0.922679	no
TCONS_00021136	XLOC_010531	SDOW01000077.1:8329390-8329718	normal	drought	NOTEST	0	0	0	0	1	1	no
TCONS_00021137	XLOC_010532	SDOW01000078.1:1733126-1733508	normal	drought	OK	6.40476	5.4898	-0.222392	-0.149319	0.8962	0.981337	no
TCONS_00021386	XLOC_010655	SDOW01000079.1:793320-793617	normal	drought	OK	41.9241	16.7696	-1.32193	-0.992005	0.3377	0.908551	no
TCONS_00021654	XLOC_010778	SDOW01000079.1:7011210-7011934	normal	drought	OK	0	1.88234	inf	#NAME?	0.01075	0.527424	no
TCONS_00021658	XLOC_010782	SDOW01000081.1:4447267-4449927	normal	drought	NOTEST	0	0.595048	inf	0	1	1	no
TCONS_00021785	XLOC_010849	SDOW01000082.1:651685-652020	normal	drought	NOTEST	0	0	0	0	1	1	no
TCONS_00022046	XLOC_010977	SDOW01000082.1:1342478-1342905	normal	drought	OK	0	6.21579	inf	#NAME?	0.0091	0.527424	no
TCONS_00022050	XLOC_010981	SDOW01000082.1:8767329-8767719	normal	drought	NOTEST	0	0.438006	inf	0	1	1	no
TCONS_00022052	XLOC_010983	SDOW01000083.1:1387606-1388649	normal	drought	OK	1.94462	25.1828	3.69488	2.57674	0.0441	0.795232	no
TCONS_00022358	XLOC_011132	SDOW01000083.1:4087440-4087934	normal	drought	OK	0.562417	43.3061	6.26679	2.9311	0.24215	0.89692	no
TCONS_00022359	XLOC_011133	SDOW01000083.1:4122163-4122466	normal	drought	OK	0	19.0713	inf	#NAME?	0.0046	0.527424	no
TCONS_00022360	XLOC_011134	SDOW01000088.1:1009006-1009681	normal	drought	OK	0	1.68022	inf	#NAME?	0.0311	0.707366	no
TCONS_00023411	XLOC_011692	SDOW01000088.1:490599-491526	normal	drought	NOTEST	0	0.338484	inf	0	1	1	no
TCONS_00023466	XLOC_011721	SDOW01000089.1:348475-349385	normal	drought	OK	0	9.66218	inf	#NAME?	0.0003	0.147609	no
TCONS_00023630	XLOC_011805	SDOW01000089.1:2391597-2391888	normal	drought	OK	5.31964	0	#NAME?	#NAME?	0.03355	0.707366	no
TCONS_00023766	XLOC_011880	SDOW01000090.1:2533066-2533441	normal	drought	OK	2.8557	1.9038	-0.584963	-0.284845	0.7368	0.961938	no
TCONS_00023895	XLOC_011952	SDOW01000091.1:2515781-2516615	normal	drought	OK	10.0384	31.1924	1.63566	1.30993	0.2157	0.89692	no
TCONS_00023949	XLOC_011978	SDOW01000091.1:1894642-1899393	normal	drought	OK	0	2.23367	inf	#NAME?	0.023	0.677379	no
TCONS_00024004	XLOC_012009	SDOW01000091.1:2831807-2835924	normal	drought	OK	14.8314	13.068	-0.18261	-0.14807	0.87605	0.979663	no
TCONS_00024008	XLOC_012012	SDOW01000092.1:6650512-6653139	normal	drought	OK	10.1025	4.06857	-1.31212	-0.980939	0.34005	0.909027	no
TCONS_00024478	XLOC_012245	SDOW01000092.1:4725793-4726058	normal	drought	OK	0	1.15982	inf	#NAME?	0.12445	0.818126	no
TCONS_00024506	XLOC_012263	SDOW01000093.1:2448363-2448837	normal	drought	OK	0	8.62297	inf	#NAME?	0.00885	0.527424	no
TCONS_00024633	XLOC_012323	SDOW01000093.1:1919242-1920084	normal	drought	OK	4.09141	0.127856	-5	-2.19224	0.25905	0.89692	no
TCONS_00024658	XLOC_012338	SDOW01000093.1:1920162-1920626	normal	drought	OK	1.25455	0.940913	-0.415037	-0.177404	0.81315	0.970008	no
TCONS_00024659	XLOC_012339	SDOW01000094.1:6312677-6313042	normal	drought	OK	24.6615	13.9827	-0.818615	-0.552396	0.6027	0.957056	no
TCONS_00024815	XLOC_012416	SDOW01000094.1:4521807-4522229	normal	drought	NOTEST	0	0.374005	inf	0	1	1	no
TCONS_00025203	XLOC_012618	SDOW01000094.1:4560490-4561031	normal	drought	OK	0	1.93605	inf	#NAME?	0.023	0.677379	no
TCONS_00025204	XLOC_012619	SDOW01000094.1:7276946-7277547	normal	drought	OK	0	2.05444	inf	#NAME?	0.01695	0.617228	no
TCONS_00025209	XLOC_012624	SDOW01000094.1:10326263-10327021	normal	drought	NOTEST	0	0	0	0	1	1	no
TCONS_00025211	XLOC_012626	SDOW01000094.1:11192900-11193413	normal	drought	OK	0	1.84748	inf	#NAME?	0.02825	0.706086	no
TCONS_00025212	XLOC_012627	SDOW01000094.1:11199347-11199698	normal	drought	OK	0	3.86157	inf	#NAME?	0.02825	0.706086	no
TCONS_00025213	XLOC_012628	SDOW01000095.1:3176866-3177276	normal	drought	OK	65.6907	10.2889	-2.6746	-2.03598	0.07225	0.818126	no
TCONS_00025492	XLOC_012774	SDOW01000095.1:3177361-3178115	normal	drought	OK	127.248	19.8733	-2.67874	-2.12133	0.04955	0.818126	no
TCONS_00025493	XLOC_012775	SDOW01000096.1:1979510-1979840	normal	drought	OK	28.1094	0.638851	-5.45943	-2.38599	0.2548	0.89692	no
TCONS_00025574	XLOC_012817	SDOW01000099.1:184503-184867	normal	drought	OK	0	1.52411	inf	#NAME?	0.1066	0.818126	no
TCONS_00026130	XLOC_013090	SDOW01000100.1:1811856-1812787	normal	drought	OK	6.19697	7.76229	0.32492	0.223884	0.83545	0.972968	no
TCONS_00026209	XLOC_013138	SDOW01000100.1:449459-449836	normal	drought	NOTEST	0	0.470529	inf	0	1	1	no
TCONS_00026237	XLOC_013151	SDOW01000101.1:4643149-4643828	normal	drought	OK	1.17277	2.38053	1.02136	0.507975	0.5731	0.953121	no
TCONS_00026312	XLOC_013191	SDOW01000101.1:434904-436044	normal	drought	OK	6.44956	4.27066	-0.594744	-0.492476	0.60195	0.957056	no
TCONS_00026384	XLOC_013225	SDOW01000101.1:4646327-4647471	normal	drought	NOTEST	0	0.433927	inf	0	1	1	no
TCONS_00026388	XLOC_013229	SDOW01000105.1:833162-833660	normal	drought	OK	3.88338	6.10246	0.652077	0.449355	0.68515	0.960795	no
TCONS_00027159	XLOC_013627	SDOW01000105.1:2256577-2257132	normal	drought	NOTEST	0	0.232357	inf	0	1	1	no
TCONS_00027160	XLOC_013628	SDOW01000108.1:3035376-3037150	normal	drought	NOTEST	0	0	0	0	1	1	no
TCONS_00027594	XLOC_013855	SDOW01000108.1:3254253-3254807	normal	drought	OK	0	6.42481	inf	#NAME?	0.023	0.677379	no
TCONS_00027598	XLOC_013857	SDOW01000110.1:2623205-2627261	normal	drought	NOTEST	0	0.274058	inf	0	1	1	no
TCONS_00028013	XLOC_014060	SDOW01000112.1:3153971-3154616	normal	drought	NOTEST	0	0	0	0	1	1	no
TCONS_00028251	XLOC_014184	SDOW01000112.1:3155861-3156839	normal	drought	NOTEST	0	1.05395	inf	0	1	1	no
TCONS_00028252	XLOC_014185	SDOW01000114.1:2720203-2720721	normal	drought	OK	0	11.896	inf	#NAME?	0.00925	0.527424	no
TCONS_00028430	XLOC_014271	SDOW01000115.1:2242969-2243235	normal	drought	OK	2.2938	2.2938	2.22045e-16	1.14968e-16	0.74465	0.961938	no
TCONS_00028712	XLOC_014416	SDOW01000115.1:3722352-3722832	normal	drought	OK	0	2.65919	inf	#NAME?	0.0181	0.617228	no
TCONS_00028713	XLOC_014417	SDOW01000116.1:2969435-2969681	normal	drought	OK	32.0377	14.5626	-1.1375	-0.758155	0.49415	0.936144	no
TCONS_00028857	XLOC_014507	SDOW01000117.1:1022913-1023175	normal	drought	OK	2.39999	4.79998	1	0.392825	0.6269	0.958659	no
TCONS_00029036	XLOC_014586	SDOW01000117.1:3895113-3896188	normal	drought	NOTEST	0	1.03025	inf	0	1	1	no
TCONS_00029041	XLOC_014591	SDOW01000118.1:2738090-2738510	normal	drought	OK	2.26476	1.8873	-0.263034	-0.12843	0.8702	0.97768	no
TCONS_00029156	XLOC_014653	SDOW01000119.1:1080537-1080860	normal	drought	OK	0	1.34743	inf	#NAME?	0.1277	0.818126	no
TCONS_00029315	XLOC_014729	SDOW01000120.1:1623991-1624664	normal	drought	OK	23.7569	0.921913	-4.68757	-2.48006	0.2135	0.89692	no
TCONS_00029413	XLOC_014778	SDOW01000121.1:3241410-3244205	normal	drought	OK	0	1.8745	inf	#NAME?	0.04605	0.805273	no
TCONS_00029485	XLOC_014812	SDOW01000123.1:1433614-1433885	normal	drought	OK	21.7124	2.17124	-3.32193	-1.49941	0.2786	0.89692	no
TCONS_00029764	XLOC_014938	SDOW01000124.1:493708-494690	normal	drought	OK	0	1.16785	inf	#NAME?	0.0181	0.617228	no
TCONS_00029781	XLOC_014947	SDOW01000124.1:230277-230631	normal	drought	OK	3.24585	2.1639	-0.584963	-0.284845	0.7651	0.964639	no
TCONS_00029911	XLOC_015010	SDOW01000125.1:3096214-3097252	normal	drought	OK	0.50783	2.1099	2.05476	1.07952	0.34705	0.914312	no
TCONS_00029975	XLOC_015037	SDOW01000125.1:3097365-3097696	normal	drought	OK	0	2.05143	inf	#NAME?	0.12445	0.818126	no
TCONS_00029976	XLOC_015038	SDOW01000125.1:3093514-3093858	normal	drought	OK	0	1.73447	inf	#NAME?	0.1066	0.818126	no
TCONS_00030056	XLOC_015077	SDOW01000125.1:3097746-3098098	normal	drought	NOTEST	0	0	0	0	1	1	no
TCONS_00030057	XLOC_015078	SDOW01000126.1:6382687-6383207	normal	drought	NOTEST	0	0.774245	inf	0	1	1	no
TCONS_00030253	XLOC_015184	SDOW01000127.1:2707872-2709703	normal	drought	OK	0	3.0544	inf	#NAME?	0.0889	0.818126	no
TCONS_00030329	XLOC_015227	SDOW01000128.1:3703940-3704211	normal	drought	OK	32.5686	4.34248	-2.90689	-1.52363	0.2578	0.89692	no
TCONS_00030822	XLOC_015478	SDOW01000128.1:5886959-5887590	normal	drought	NOTEST	0	0	0	0	1	1	no
TCONS_00030825	XLOC_015481	SDOW01000128.1:8272826-8273087	normal	drought	NOTEST	0	0	0	0	1	1	no
TCONS_00030827	XLOC_015483	SDOW01000128.1:8275049-8275345	normal	drought	NOTEST	0	0	0	0	1	1	no
TCONS_00030828	XLOC_015484	SDOW01000128.1:8490455-8490844	normal	drought	OK	30.8246	4.84387	-2.66985	-1.94636	0.08445	0.818126	no
TCONS_00030829	XLOC_015485	SDOW01000128.1:9945074-9947256	normal	drought	NOTEST	0	0.453707	inf	0	1	1	no
TCONS_00030830	XLOC_015486	SDOW01000129.1:1792731-1793159	normal	drought	OK	3.64005	1.45602	-1.32193	-0.677627	0.51005	0.936144	no
TCONS_00031088	XLOC_015609	SDOW01000129.1:2995280-2995778	normal	drought	NOTEST	0	0	0	0	1	1	no
TCONS_00031089	XLOC_015610	SDOW01000130.1:2584369-2586133	normal	drought	OK	42.1471	14.4808	-1.54129	-1.29967	0.16585	0.883962	no
TCONS_00031120	XLOC_015626	SDOW01000130.1:1679975-1680568	normal	drought	NOTEST	0	0	0	0	1	1	no
TCONS_00031560	XLOC_015854	SDOW01000130.1:9355229-9355444	normal	drought	NOTEST	0	0	0	0	1	1	no
TCONS_00031562	XLOC_015856	SDOW01000130.1:10802832-10803757	normal	drought	OK	14.2557	1.69711	-3.07039	-2.32762	0.05365	0.818126	no
TCONS_00031563	XLOC_015857	SDOW01000132.1:5522824-5523162	normal	drought	OK	0	6.63103	inf	#NAME?	0.0132	0.588905	no
TCONS_00031926	XLOC_016034	SDOW01000133.1:745187-745581	normal	drought	OK	0	3.85974	inf	#NAME?	0.0181	0.617228	no
TCONS_00032196	XLOC_016158	SDOW01000133.1:901295-901631	normal	drought	OK	19.5672	3.66885	-2.41504	-1.4813	0.18895	0.896828	no
TCONS_00032197	XLOC_016159	SDOW01000133.1:913716-914285	normal	drought	OK	8.49105	14.9711	0.818162	0.612337	0.5372	0.942645	no
TCONS_00032198	XLOC_016160	SDOW01000134.1:2110512-2113211	normal	drought	OK	2.96384	3.27891	0.14575	0.100568	0.92765	0.985384	no
TCONS_00032210	XLOC_016168	SDOW01000134.1:520855-521107	normal	drought	OK	27.0203	17.5632	-0.621488	-0.425348	0.69005	0.960795	no
TCONS_00032291	XLOC_016208	SDOW01000135.1:4929077-4930801	normal	drought	OK	5.04238	2.44826	-1.04235	-0.697433	0.5067	0.936144	no
TCONS_00032429	XLOC_016282	SDOW01000135.1:4936003-4936568	normal	drought	OK	0.451847	2.03331	2.16993	0.954636	0.3705	0.914312	no
TCONS_00032752	XLOC_016475	SDOW01000135.1:5719775-5720318	normal	drought	OK	13.9536	0	#NAME?	#NAME?	5e-05	0.0391386	yes
TCONS_00032753	XLOC_016476	SDOW01000136.1:701425-701655	normal	drought	OK	0	21.6773	inf	#NAME?	0.01075	0.527424	no
TCONS_00032855	XLOC_016536	SDOW01000137.1:4927353-4927876	normal	drought	OK	0	4.85746	inf	#NAME?	0.0069	0.527424	no
TCONS_00033000	XLOC_016617	SDOW01000138.1:353974-354406	normal	drought	OK	0	1.89617	inf	#NAME?	0.1066	0.818126	no
TCONS_00033003	XLOC_016619	SDOW01000138.1:360988-362970	normal	drought	OK	0	1.20299	inf	#NAME?	0.023	0.677379	no
TCONS_00033004	XLOC_016620	SDOW01000138.1:364407-364984	normal	drought	NOTEST	0	0.573342	inf	0	1	1	no
TCONS_00033006	XLOC_016622	SDOW01000140.1:3205158-3205537	normal	drought	OK	2.79135	6.04793	1.11548	0.675456	0.50635	0.936144	no
TCONS_00033405	XLOC_016819	SDOW01000141.1:2719846-2720284	normal	drought	NOTEST	0.964269	0	#NAME?	0	1	1	no
TCONS_00033531	XLOC_016880	SDOW01000142.1:1000035-1000425	normal	drought	OK	4.38006	1.31402	-1.73697	-0.859721	0.42905	0.924214	no
TCONS_00033896	XLOC_017061	SDOW01000142.1:2180190-2180518	normal	drought	NOTEST	0	0.648475	inf	0	1	1	no
TCONS_00033897	XLOC_017062	SDOW01000142.1:2180770-2180993	normal	drought	OK	0	4.00035	inf	#NAME?	0.1277	0.818126	no
TCONS_00033898	XLOC_017063	SDOW01000142.1:2181076-2181464	normal	drought	OK	1.77089	2.65634	0.584963	0.284845	0.73285	0.961938	no
TCONS_00033899	XLOC_017064	SDOW01000143.1:2767174-2767661	normal	drought	OK	1.72896	1.4408	-0.263034	-0.12843	0.86985	0.97768	no
TCONS_00034129	XLOC_017184	SDOW01000145.1:694232-694513	normal	drought	OK	0	1.9557	inf	#NAME?	0.1277	0.818126	no
TCONS_00034728	XLOC_017481	SDOW01000145.1:699956-700241	normal	drought	OK	7.51646	4.69779	-0.678072	-0.341536	0.7239	0.961937	no
TCONS_00034729	XLOC_017482	SDOW01000145.1:700385-701054	normal	drought	OK	4.91148	5.2623	0.0995357	0.0686553	0.94905	0.988227	no
TCONS_00034730	XLOC_017483	SDOW01000145.1:1104307-1104575	normal	drought	OK	0	4.48696	inf	#NAME?	0.0954	0.818126	no
TCONS_00034732	XLOC_017485	SDOW01000145.1:1746128-1746496	normal	drought	OK	0	4.95903	inf	#NAME?	0.01695	0.617228	no
TCONS_00034735	XLOC_017488	SDOW01000146.1:2366806-2367316	normal	drought	NOTEST	0	0	0	0	1	1	no
TCONS_00034828	XLOC_017542	SDOW01000146.1:2367938-2368266	normal	drought	OK	0	5.1878	inf	#NAME?	0.023	0.677379	no
TCONS_00034829	XLOC_017543	SDOW01000151.1:3208489-3209420	normal	drought	NOTEST	0	0.448829	inf	0	1	1	no
TCONS_00035412	XLOC_017838	SDOW01000152.1:4518611-4519396	normal	drought	OK	3.70616	2.19658	-0.754665	-0.436818	0.65235	0.959045	no
TCONS_00035447	XLOC_017855	SDOW01000153.1:6573061-6574053	normal	drought	NOTEST	0	0	0	0	1	1	no
TCONS_00035681	XLOC_017973	SDOW01000153.1:6766306-6767564	normal	drought	OK	13.1952	1.3005	-3.34288	-2.46024	0.0407	0.771061	no
TCONS_00035694	XLOC_017978	SDOW01000153.1:1812346-1812548	normal	drought	NOTEST	0	0	0	0	1	1	no
TCONS_00035905	XLOC_018089	SDOW01000153.1:6724736-6725139	normal	drought	OK	9.01085	0.409584	-4.45943	-1.95435	0.2652	0.89692	no
TCONS_00035908	XLOC_018092	SDOW01000154.1:791980-792489	normal	drought	OK	14.4868	5.09966	-1.50626	-1.006	0.3529	0.914312	no
TCONS_00035933	XLOC_018108	SDOW01000154.1:1291452-1292108	normal	drought	OK	2.3046	0.743392	-1.63232	-0.807927	0.4351	0.925363	no
TCONS_00035948	XLOC_018115	SDOW01000154.1:5501822-5510851	normal	drought	OK	0.632995	7.78731	3.62086	2.85673	0.0359	0.723521	no
TCONS_00035991	XLOC_018140	SDOW01000154.1:5510905-5511202	normal	drought	OK	0	2.51545	inf	#NAME?	0.1066	0.818126	no
TCONS_00036109	XLOC_018199	SDOW01000154.1:5511836-5512172	normal	drought	NOTEST	0	0.611475	inf	0	1	1	no
TCONS_00036110	XLOC_018200	SDOW01000154.1:5513721-5514235	normal	drought	NOTEST	0	0	0	0	1	1	no
TCONS_00036112	XLOC_018202	SDOW01000155.1:6947589-6947974	normal	drought	OK	0	8.09974	inf	#NAME?	0.0088	0.527424	no
TCONS_00036255	XLOC_018276	SDOW01000157.1:4087009-4087545	normal	drought	NOTEST	0	0	0	0	1	1	no
TCONS_00036747	XLOC_018494	SDOW01000160.1:653263-654085	normal	drought	NOTEST	0	0.9377	inf	0	1	1	no
TCONS_00037071	XLOC_018651	SDOW01000161.1:697367-697715	normal	drought	OK	12.3801	0.56273	-4.45943	-1.95435	0.2652	0.89692	no
TCONS_00037388	XLOC_018819	SDOW01000161.1:1005688-1006637	normal	drought	OK	0	1.97094	inf	#NAME?	0.0088	0.527424	no
TCONS_00037390	XLOC_018821	SDOW01000162.1:1909882-1910126	normal	drought	NOTEST	0	0	0	0	1	1	no
TCONS_00037468	XLOC_018861	SDOW01000163.1:863591-864243	normal	drought	NOTEST	0	0.182064	inf	0	1	1	no
TCONS_00037565	XLOC_018905	SDOW01000165.1:1442958-1443811	normal	drought	NOTEST	0	0	0	0	1	1	no
TCONS_00037844	XLOC_019041	SDOW01000166.1:1472298-1474564	normal	drought	OK	5.0859	1.16368	-2.12781	-1.07243	0.3566	0.914312	no
TCONS_00037876	XLOC_019056	SDOW01000166.1:119911-120566	normal	drought	NOTEST	0	0	0	0	1	1	no
TCONS_00037954	XLOC_019094	SDOW01000166.1:1474769-1475113	normal	drought	OK	16.1884	2.89079	-2.48543	-1.3034	0.29245	0.897247	no
TCONS_00037955	XLOC_019095	SDOW01000167.1:1813938-1814479	normal	drought	NOTEST	0	0	0	0	1	1	no
TCONS_00038209	XLOC_019213	SDOW01000167.1:1814626-1815945	normal	drought	NOTEST	0	0.219498	inf	0	1	1	no
TCONS_00038210	XLOC_019214	SDOW01000168.1:1574027-1574782	normal	drought	NOTEST	0	0.296078	inf	0	1	1	no
TCONS_00038458	XLOC_019326	SDOW01000169.1:1721356-1721559	normal	drought	OK	0	30.2854	inf	#NAME?	0.0132	0.588905	no
TCONS_00038597	XLOC_019394	SDOW01000169.1:4193596-4193963	normal	drought	OK	16.9621	8.97991	-0.917538	-0.640063	0.57185	0.953121	no
TCONS_00038602	XLOC_019399	SDOW01000170.1:4721133-4721394	normal	drought	OK	7.28326	10.9249	0.584963	0.343287	0.7011	0.961048	no
TCONS_00038868	XLOC_019531	SDOW01000170.1:5844711-5846057	normal	drought	OK	46.148	6.6436	-2.79623	-2.19046	0.046	0.805273	no
TCONS_00038869	XLOC_019532	SDOW01000174.1:2747666-2749000	normal	drought	NOTEST	0	0.356831	inf	0	1	1	no
TCONS_00039347	XLOC_019771	SDOW01000174.1:4227618-4228559	normal	drought	OK	0	4.3054	inf	#NAME?	0.00685	0.527424	no
TCONS_00039473	XLOC_019824	SDOW01000174.1:2746656-2747234	normal	drought	NOTEST	0	0.872294	inf	0	1	1	no
TCONS_00039477	XLOC_019826	SDOW01000178.1:946622-946956	normal	drought	OK	0	4.8344	inf	#NAME?	0.0954	0.818126	no
TCONS_00039930	XLOC_020044	SDOW01000178.1:2239873-2240166	normal	drought	OK	22.6215	3.48023	-2.70044	-1.41664	0.27075	0.89692	no
TCONS_00040034	XLOC_020099	SDOW01000178.1:3786242-3786570	normal	drought	NOTEST	0	0	0	0	1	1	no
TCONS_00040035	XLOC_020100	SDOW01000179.1:3610316-3610706	normal	drought	OK	0	2.19003	inf	#NAME?	0.0889	0.818126	no
TCONS_00040108	XLOC_020142	SDOW01000180.1:4775740-4780377	normal	drought	NOTEST	0	0.228176	inf	0	1	1	no
TCONS_00040171	XLOC_020170	SDOW01000180.1:6790988-6792922	normal	drought	NOTEST	0	0.380963	inf	0	1	1	no
TCONS_00040416	XLOC_020284	SDOW01000180.1:6790988-6792922	normal	drought	NOTEST	0	0.380963	inf	0	1	1	no
TCONS_00040417	XLOC_020284	SDOW01000180.1:4840847-4841292	normal	drought	NOTEST	0	0	0	0	1	1	no
TCONS_00040439	XLOC_020298	SDOW01000181.1:6244892-6245112	normal	drought	OK	0	23.0185	inf	#NAME?	0.0132	0.588905	no
TCONS_00040627	XLOC_020391	SDOW01000181.1:6245177-6245471	normal	drought	OK	0	10.3437	inf	#NAME?	0.01075	0.527424	no
TCONS_00040628	XLOC_020392	SDOW01000182.1:2745842-2747606	normal	drought	OK	43.9294	4.44524	-3.30485	-2.62054	0.02035	0.662834	no
TCONS_00040824	XLOC_020489	SDOW01000182.1:4572990-4573338	normal	drought	OK	0	2.25092	inf	#NAME?	0.0954	0.818126	no
TCONS_00040825	XLOC_020490	SDOW01000184.1:882850-883271	normal	drought	NOTEST	0	0	0	0	1	1	no
TCONS_00041063	XLOC_020607	SDOW01000184.1:883747-884459	normal	drought	NOTEST	0	0	0	0	1	1	no
TCONS_00041064	XLOC_020608	SDOW01000185.1:55308-56835	normal	drought	NOTEST	0	0	0	0	1	1	no
TCONS_00041070	XLOC_020614	SDOW01000185.1:7388498-7388803	normal	drought	OK	1.56178	7.80888	2.32193	1.02927	0.3493	0.914312	no
TCONS_00041773	XLOC_020963	SDOW01000185.1:8092955-8093328	normal	drought	OK	20.2227	1.92597	-3.39232	-1.77136	0.22395	0.89692	no
TCONS_00041777	XLOC_020967	SDOW01000186.1:1691650-1691976	normal	drought	NOTEST	0	0	0	0	1	1	no
TCONS_00041902	XLOC_021031	SDOW01000187.1:2626813-2627455	normal	drought	OK	0.372439	6.14524	4.04439	1.81792	0.26165	0.89692	no
TCONS_00042124	XLOC_021152	SDOW01000188.1:1704034-1706371	normal	drought	NOTEST	0	0.416292	inf	0	1	1	no
TCONS_00042159	XLOC_021169	SDOW01000189.1:2841453-2841677	normal	drought	OK	0	3.94137	inf	#NAME?	0.1277	0.818126	no
TCONS_00042642	XLOC_021389	SDOW01000190.1:1796681-1797465	normal	drought	NOTEST	0	0.671637	inf	0	1	1	no
TCONS_00042732	XLOC_021442	SDOW01000191.1:960158-960550	normal	drought	NOTEST	0	1.0985	inf	0	1	1	no
TCONS_00042773	XLOC_021461	SDOW01000191.1:960647-960978	normal	drought	OK	0	2.53654	inf	#NAME?	0.0954	0.818126	no
TCONS_00042865	XLOC_021509	SDOW01000191.1:2258107-2258516	normal	drought	OK	0	1.5906	inf	#NAME?	0.0954	0.818126	no
TCONS_00042866	XLOC_021510	SDOW01000191.1:2258566-2258934	normal	drought	NOTEST	0	0	0	0	1	1	no
TCONS_00042867	XLOC_021511	SDOW01000193.1:4320639-4321234	normal	drought	NOTEST	0	0.208596	inf	0	1	1	no
TCONS_00043194	XLOC_021681	SDOW01000194.1:3243245-3243765	normal	drought	NOTEST	0	0.672472	inf	0	1	1	no
TCONS_00043229	XLOC_021700	SDOW01000194.1:2676399-2676841	normal	drought	OK	4.11134	2.39828	-0.777608	-0.482202	0.6353	0.958659	no
TCONS_00043327	XLOC_021754	SDOW01000194.1:2676901-2677198	normal	drought	OK	0	10.0618	inf	#NAME?	0.01075	0.527424	no
TCONS_00043328	XLOC_021755	SDOW01000194.1:2800056-2800632	normal	drought	OK	1.31547	0	#NAME?	#NAME?	0.03355	0.707366	no
TCONS_00043329	XLOC_021756	SDOW01000201.1:2155854-2156493	normal	drought	OK	0	15.9378	inf	#NAME?	5e-05	0.0391386	yes
TCONS_00043900	XLOC_022050	SDOW01000202.1:3932644-3932933	normal	drought	OK	3.61477	1.80738	-1	-0.392825	0.71635	0.961937	no
TCONS_00044039	XLOC_022121	SDOW01000204.1:764416-764857	normal	drought	NOTEST	0	0.688114	inf	0	1	1	no
TCONS_00044350	XLOC_022273	SDOW01000204.1:835434-835872	normal	drought	NOTEST	0	0	0	0	1	1	no
TCONS_00044351	XLOC_022274	SDOW01000205.1:6946419-6946983	normal	drought	OK	0	2.84366	inf	#NAME?	0.0889	0.818126	no
TCONS_00044418	XLOC_022309	SDOW01000205.1:6981034-6981481	normal	drought	OK	0	6.12232	inf	#NAME?	0.00885	0.527424	no
TCONS_00044421	XLOC_022312	SDOW01000205.1:10033042-10034592	normal	drought	OK	21.2294	9.35479	-1.18229	-0.759221	0.4615	0.934883	no
TCONS_00044444	XLOC_022329	SDOW01000205.1:10636112-10637770	normal	drought	NOTEST	0	0.554691	inf	0	1	1	no
TCONS_00044456	XLOC_022333	SDOW01000205.1:10636112-10637770	normal	drought	NOTEST	0	0.554691	inf	0	1	1	no
TCONS_00044457	XLOC_022333	SDOW01000205.1:12284615-12285366	normal	drought	NOTEST	0	0.358252	inf	0	1	1	no
TCONS_00044541	XLOC_022380	SDOW01000205.1:3478282-3478801	normal	drought	NOTEST	0	0	0	0	1	1	no
TCONS_00044546	XLOC_022384	SDOW01000205.1:6945289-6945650	normal	drought	OK	0	2.58756	inf	#NAME?	0.0889	0.818126	no
TCONS_00044548	XLOC_022386	SDOW01000205.1:6979869-6980247	normal	drought	OK	0	1.87145	inf	#NAME?	0.0954	0.818126	no
TCONS_00044551	XLOC_022389	SDOW01000205.1:7032931-7033405	normal	drought	NOTEST	0	0	0	0	1	1	no
TCONS_00044553	XLOC_022391	SDOW01000205.1:7036733-7037195	normal	drought	NOTEST	0	0	0	0	1	1	no
TCONS_00044554	XLOC_022392	SDOW01000205.1:8597180-8597466	normal	drought	OK	1.86074	0	#NAME?	#NAME?	0.11845	0.818126	no
TCONS_00044555	XLOC_022393	SDOW01000205.1:8598127-8598684	normal	drought	OK	1.38625	0	#NAME?	#NAME?	0.03355	0.707366	no
TCONS_00044556	XLOC_022394	SDOW01000207.1:1731739-1737610	normal	drought	OK	2.50268	1.14805	-1.12428	-0.861527	0.36585	0.914312	no
TCONS_00044781	XLOC_022508	SDOW01000208.1:178866-179634	normal	drought	NOTEST	0	0.144628	inf	0	1	1	no
TCONS_00045044	XLOC_022653	SDOW01000208.1:979877-980463	normal	drought	NOTEST	0	0.213508	inf	0	1	1	no
TCONS_00045045	XLOC_022654	SDOW01000210.1:548780-549115	normal	drought	NOTEST	0	0	0	0	1	1	no
TCONS_00045210	XLOC_022742	SDOW01000210.1:549667-552181	normal	drought	NOTEST	0	0.211911	inf	0	1	1	no
TCONS_00045211	XLOC_022743	SDOW01000210.1:552909-553503	normal	drought	NOTEST	0	0.41826	inf	0	1	1	no
TCONS_00045212	XLOC_022744	SDOW01000213.1:2827926-2829145	normal	drought	OK	10.3037	3.51345	-1.55221	-1.16379	0.2565	0.89692	no
TCONS_00045551	XLOC_022907	SDOW01000213.1:3529517-3530672	normal	drought	OK	50.1123	15.2713	-1.71434	-1.31912	0.2032	0.89692	no
TCONS_00045733	XLOC_022991	SDOW01000214.1:1819456-1819728	normal	drought	OK	0	11.8139	inf	#NAME?	0.0132	0.588905	no
TCONS_00045935	XLOC_023089	SDOW01000214.1:5039199-5039526	normal	drought	NOTEST	0	0	0	0	1	1	no
TCONS_00045936	XLOC_023090	SDOW01000214.1:5078328-5078568	normal	drought	NOTEST	0	0	0	0	1	1	no
TCONS_00045937	XLOC_023091	SDOW01000215.1:5202323-5202835	normal	drought	NOTEST	1.05913	0	#NAME?	0	1	1	no
TCONS_00046120	XLOC_023184	SDOW01000217.1:1805046-1805421	normal	drought	OK	0	12.4278	inf	#NAME?	0.01695	0.617228	no
TCONS_00046510	XLOC_023374	SDOW01000217.1:1449096-1449515	normal	drought	NOTEST	0	0	0	0	1	1	no
TCONS_00046645	XLOC_023433	SDOW01000217.1:3091684-3091901	normal	drought	OK	157.777	37.2528	-2.08246	-1.58899	0.15325	0.865001	no
TCONS_00046646	XLOC_023434	SDOW01000218.1:407503-407787	normal	drought	OK	0	1.89779	inf	#NAME?	0.1277	0.818126	no
TCONS_00046972	XLOC_023593	SDOW01000218.1:1217756-1218088	normal	drought	NOTEST	0	0.629482	inf	0	1	1	no
TCONS_00046975	XLOC_023596	SDOW01000219.1:2822303-2822651	normal	drought	OK	13.5055	2.81365	-2.26303	-1.19015	0.3285	0.906586	no
TCONS_00047063	XLOC_023644	SDOW01000221.1:1386791-1387561	normal	drought	OK	0	4.46932	inf	#NAME?	0.01695	0.617228	no
TCONS_00047453	XLOC_023842	SDOW01000221.1:396461-396817	normal	drought	NOTEST	0	0.53407	inf	0	1	1	no
TCONS_00047576	XLOC_023905	SDOW01000221.1:1704998-1705322	normal	drought	OK	0	2.00558	inf	#NAME?	0.1066	0.818126	no
TCONS_00047580	XLOC_023909	SDOW01000223.1:2721547-2722248	normal	drought	OK	41.6563	17.8991	-1.21865	-0.984883	0.3273	0.905742	no
TCONS_00047922	XLOC_024082	SDOW01000223.1:27133-27493	normal	drought	NOTEST	0	0	0	0	1	1	no
TCONS_00047944	XLOC_024092	SDOW01000224.1:3604242-3604600	normal	drought	NOTEST	0	0	0	0	1	1	no
TCONS_00048221	XLOC_024238	SDOW01000226.1:2521200-2521802	normal	drought	NOTEST	0	0	0	0	1	1	no
TCONS_00048370	XLOC_024321	SDOW01000226.1:530170-531017	normal	drought	OK	6.59685	1.52235	-2.11548	-1.53478	0.1428	0.843333	no
TCONS_00048442	XLOC_024355	SDOW01000228.1:3382844-3383324	normal	drought	NOTEST	0	0.295465	inf	0	1	1	no
TCONS_00048565	XLOC_024422	SDOW01000232.1:2653314-2655817	normal	drought	OK	26.8881	15.2256	-0.820467	-0.628026	0.5836	0.95504	no
TCONS_00048949	XLOC_024608	SDOW01000233.1:165012-165471	normal	drought	NOTEST	0	0	0	0	1	1	no
TCONS_00049153	XLOC_024704	SDOW01000233.1:1289865-1290502	normal	drought	NOTEST	0	0	0	0	1	1	no
TCONS_00049154	XLOC_024705	SDOW01000236.1:3056723-3057004	normal	drought	NOTEST	0	0.977849	inf	0	1	1	no
TCONS_00049506	XLOC_024867	SDOW01000236.1:3577475-3577939	normal	drought	OK	0	1.88183	inf	#NAME?	0.0311	0.707366	no
TCONS_00049507	XLOC_024868	SDOW01000237.1:3296559-3296841	normal	drought	OK	13.5525	0	#NAME?	#NAME?	0.01035	0.527424	no
TCONS_00049615	XLOC_024928	SDOW01000237.1:3301598-3301967	normal	drought	NOTEST	0.98591	0	#NAME?	0	1	1	no
TCONS_00049616	XLOC_024929	SDOW01000238.1:347041-347992	normal	drought	OK	87.1075	23.9649	-1.86188	-1.47349	0.14975	0.85762	no
TCONS_00049631	XLOC_024937	SDOW01000238.1:292744-293165	normal	drought	OK	0	2.25435	inf	#NAME?	0.0311	0.707366	no
TCONS_00049866	XLOC_025056	SDOW01000238.1:3211012-3211290	normal	drought	NOTEST	0	0	0	0	1	1	no
TCONS_00049867	XLOC_025057	SDOW01000239.1:50373-50711	normal	drought	OK	3.61692	5.42539	0.584963	0.343287	0.70355	0.961937	no
TCONS_00050063	XLOC_025152	SDOW01000239.1:638966-639201	normal	drought	OK	0	3.36911	inf	#NAME?	0.1277	0.818126	no
TCONS_00050064	XLOC_025153	SDOW01000240.1:913413-913895	normal	drought	OK	11.7336	2.93341	-2	-1.32005	0.2589	0.89692	no
TCONS_00050159	XLOC_025198	SDOW01000241.1:1478258-1478622	normal	drought	OK	3.04822	2.54018	-0.263034	-0.12843	0.86475	0.97702	no
TCONS_00050425	XLOC_025341	SDOW01000241.1:1656229-1657000	normal	drought	NOTEST	0	0.575451	inf	0	1	1	no
TCONS_00050426	XLOC_025342	SDOW01000243.1:688498-688762	normal	drought	OK	0	15.2486	inf	#NAME?	0.00885	0.527424	no
TCONS_00051034	XLOC_025635	SDOW01000243.1:2827540-2827781	normal	drought	OK	9.32305	0	#NAME?	#NAME?	0.03355	0.707366	no
TCONS_00051035	XLOC_025636	SDOW01000243.1:4806539-4807678	normal	drought	OK	7.32895	2.70473	-1.43812	-1.08775	0.292	0.897247	no
TCONS_00051036	XLOC_025637	SDOW01000248.1:1275199-1275483	normal	drought	NOTEST	0	0	0	0	1	1	no
TCONS_00051647	XLOC_025944	SDOW01000248.1:1282250-1283103	normal	drought	OK	0	1.75966	inf	#NAME?	0.01045	0.527424	no
TCONS_00051648	XLOC_025945	SDOW01000248.1:1306034-1306520	normal	drought	NOTEST	0	0	0	0	1	1	no
TCONS_00051650	XLOC_025947	SDOW01000248.1:2816291-2816611	normal	drought	NOTEST	0	0	0	0	1	1	no
TCONS_00051652	XLOC_025949	SDOW01000249.1:3446651-3447461	normal	drought	NOTEST	0	0.11834	inf	0	1	1	no
TCONS_00051849	XLOC_026039	SDOW01000250.1:1891506-1892379	normal	drought	NOTEST	0.557495	0.962293	0.787516	0	1	1	no
TCONS_00051941	XLOC_026084	SDOW01000250.1:1891060-1891441	normal	drought	NOTEST	0	0	0	0	1	1	no
TCONS_00052116	XLOC_026166	SDOW01000250.1:2833146-2833653	normal	drought	OK	0	1.88404	inf	#NAME?	0.02825	0.706086	no
TCONS_00052118	XLOC_026168	SDOW01000251.1:3412239-3412758	normal	drought	OK	6.73141	9.83822	0.547488	0.377393	0.72995	0.961938	no
TCONS_00052237	XLOC_026226	SDOW01000252.1:2813294-2813723	normal	drought	NOTEST	0	0	0	0	1	1	no
TCONS_00052286	XLOC_026255	SDOW01000253.1:2224006-2225479	normal	drought	OK	5.45306	30.9451	2.50457	1.93672	0.0744	0.818126	no
TCONS_00052344	XLOC_026284	SDOW01000253.1:2504887-2505756	normal	drought	NOTEST	0	0	0	0	1	1	no
TCONS_00052347	XLOC_026287	SDOW01000254.1:1924584-1924895	normal	drought	NOTEST	0	0	0	0	1	1	no
TCONS_00052573	XLOC_026393	SDOW01000254.1:3261953-3262198	normal	drought	OK	38.3504	14.7501	-1.37851	-0.920564	0.40825	0.921459	no
TCONS_00052574	XLOC_026394	SDOW01000255.1:859080-861352	normal	drought	NOTEST	0	0.745785	inf	0	1	1	no
TCONS_00052632	XLOC_026426	SDOW01000255.1:531728-533772	normal	drought	OK	5.34332	2.87246	-0.895449	-0.44973	0.66635	0.959045	no
TCONS_00052734	XLOC_026472	SDOW01000255.1:539871-540877	normal	drought	OK	20.4898	47.9142	1.22554	0.947519	0.3531	0.914312	no
TCONS_00052735	XLOC_026473	SDOW01000255.1:372802-373612	normal	drought	OK	4.03819	6.19189	0.616671	0.422449	0.70495	0.961937	no
TCONS_00052837	XLOC_026523	SDOW01000257.1:4217128-4219898	normal	drought	OK	15.3978	15.5319	0.0125066	0.00993348	0.9916	0.997318	no
TCONS_00052982	XLOC_026593	SDOW01000257.1:5063190-5063505	normal	drought	OK	0	5.74351	inf	#NAME?	0.023	0.677379	no
TCONS_00053145	XLOC_026674	SDOW01000258.1:357180-358637	normal	drought	OK	0	3.06084	inf	#NAME?	0.0132	0.588905	no
TCONS_00053149	XLOC_026677	SDOW01000262.1:593288-593785	normal	drought	OK	5.22183	1.70834	-1.61196	-0.831878	0.4221	0.922796	no
TCONS_00054044	XLOC_027130	SDOW01000270.1:1850234-1851923	normal	drought	NOTEST	0	0	0	0	1	1	no
TCONS_00055096	XLOC_027658	SDOW01000270.1:3204425-3207198	normal	drought	OK	32.0372	6.55676	-2.28869	-0.937208	0.2893	0.897247	no
TCONS_00055132	XLOC_027674	SDOW01000270.1:3204425-3207198	normal	drought	OK	32.0372	6.55676	-2.28869	-0.937208	0.2893	0.897247	no
TCONS_00055133	XLOC_027674	SDOW01000270.1:2209411-2209999	normal	drought	OK	0	2.97355	inf	#NAME?	0.01045	0.527424	no
TCONS_00055204	XLOC_027712	SDOW01000270.1:2210129-2210596	normal	drought	OK	0	4.96099	inf	#NAME?	0.0075	0.527424	no
TCONS_00055205	XLOC_027713	SDOW01000272.1:16516-18777	normal	drought	NOTEST	0	0.870738	inf	0	1	1	no
TCONS_00055356	XLOC_027796	SDOW01000272.1:7967625-7967944	normal	drought	NOTEST	0	0.695203	inf	0	1	1	no
TCONS_00055466	XLOC_027854	SDOW01000274.1:1426617-1427347	normal	drought	OK	3.41161	18.1436	2.41093	1.83127	0.09965	0.818126	no
TCONS_00055903	XLOC_028073	SDOW01000274.1:3656813-3657286	normal	drought	NOTEST	0	0.30315	inf	0	1	1	no
TCONS_00055906	XLOC_028076	SDOW01000274.1:3657954-3658377	normal	drought	OK	0	1.8615	inf	#NAME?	0.0889	0.818126	no
TCONS_00055907	XLOC_028077	SDOW01000274.1:3658639-3659290	normal	drought	NOTEST	0	0.912356	inf	0	1	1	no
TCONS_00055908	XLOC_028078	SDOW01000274.1:3659396-3660615	normal	drought	NOTEST	0	0.562615	inf	0	1	1	no
TCONS_00055909	XLOC_028079	SDOW01000274.1:3661419-3662198	normal	drought	OK	0	1.8442	inf	#NAME?	0.00885	0.527424	no
TCONS_00055911	XLOC_028081	SDOW01000275.1:657201-657665	normal	drought	NOTEST	0.627275	0.627275	2.22045e-16	0	1	1	no
TCONS_00055939	XLOC_028097	SDOW01000276.1:6673715-6673982	normal	drought	OK	0	5.67104	inf	#NAME?	0.0889	0.818126	no
TCONS_00056147	XLOC_028205	SDOW01000277.1:666292-666769	normal	drought	NOTEST	0	0.896131	inf	0	1	1	no
TCONS_00056385	XLOC_028327	SDOW01000278.1:2437667-2437943	normal	drought	OK	0	5.14722	inf	#NAME?	0.0889	0.818126	no
TCONS_00056543	XLOC_028407	SDOW01000278.1:3285131-3285500	normal	drought	OK	0	5.91546	inf	#NAME?	0.01075	0.527424	no
TCONS_00056546	XLOC_028410	SDOW01000281.1:1578448-1579226	normal	drought	OK	14.2109	1.5632	-3.18442	-2.33344	0.0478	0.815014	no
TCONS_00056855	XLOC_028577	SDOW01000281.1:1870330-1870682	normal	drought	NOTEST	1.0961	0	#NAME?	0	1	1	no
TCONS_00056856	XLOC_028578	SDOW01000282.1:2989009-2989823	normal	drought	NOTEST	0	0.401172	inf	0	1	1	no
TCONS_00056991	XLOC_028650	SDOW01000285.1:2047960-2049306	normal	drought	OK	61.3896	19.5195	-1.65308	-1.28451	0.2098	0.89692	no
TCONS_00057347	XLOC_028833	SDOW01000285.1:2037840-2038149	normal	drought	OK	0	2.26378	inf	#NAME?	0.1066	0.818126	no
TCONS_00057394	XLOC_028854	SDOW01000286.1:3756402-3756874	normal	drought	OK	2.68038	1.32245	-1.01923	-0.480812	0.57345	0.953121	no
TCONS_00057590	XLOC_028961	SDOW01000286.1:3963915-3964175	normal	drought	OK	0	1.22801	inf	#NAME?	0.12445	0.818126	no
TCONS_00057649	XLOC_028990	SDOW01000289.1:4456506-4456736	normal	drought	OK	0	19.8709	inf	#NAME?	0.0132	0.588905	no
TCONS_00057972	XLOC_029165	SDOW01000289.1:4458952-4459452	normal	drought	OK	0	4.13267	inf	#NAME?	0.00925	0.527424	no
TCONS_00057973	XLOC_029166	SDOW01000290.1:106843-107236	normal	drought	OK	0	1.37111	inf	#NAME?	0.1277	0.818126	no
TCONS_00057974	XLOC_029167	SDOW01000290.1:4447741-4448492	normal	drought	OK	2.54178	5.84566	1.20153	0.807719	0.46135	0.934883	no
TCONS_00058134	XLOC_029247	SDOW01000290.1:106043-106784	normal	drought	NOTEST	0	0	0	0	1	1	no
TCONS_00058162	XLOC_029261	SDOW01000290.1:107320-107657	normal	drought	OK	0	3.64272	inf	#NAME?	0.0311	0.707366	no
TCONS_00058163	XLOC_029262	SDOW01000291.1:2412174-2412623	normal	drought	OK	6.65658	9.65204	0.536053	0.372816	0.73335	0.961938	no
TCONS_00058263	XLOC_029316	SDOW01000293.1:1946625-1948017	normal	drought	OK	0	13.9262	inf	#NAME?	0.0889	0.818126	no
TCONS_00058560	XLOC_029457	SDOW01000293.1:1190629-1191273	normal	drought	OK	64.5099	8.15642	-2.98351	-2.06593	0.0817	0.818126	no
TCONS_00058574	XLOC_029463	SDOW01000295.1:392272-392613	normal	drought	NOTEST	0	0	0	0	1	1	no
TCONS_00058865	XLOC_029603	SDOW01000295.1:3906829-3907106	normal	drought	OK	0	2.03755	inf	#NAME?	0.1277	0.818126	no
TCONS_00058866	XLOC_029604	SDOW01000296.1:992471-993085	normal	drought	OK	0	3.19029	inf	#NAME?	0.0954	0.818126	no
TCONS_00058904	XLOC_029626	SDOW01000297.1:4337067-4337282	normal	drought	OK	0	11.3048	inf	#NAME?	0.0889	0.818126	no
TCONS_00059078	XLOC_029721	SDOW01000298.1:2153344-2155330	normal	drought	OK	4.95722	5.75376	0.214974	0.146551	0.8891	0.981337	no
TCONS_00059115	XLOC_029740	SDOW01000298.1:42993-45492	normal	drought	OK	1.63527	16.1749	3.30616	2.31118	0.0567	0.818126	no
TCONS_00059290	XLOC_029828	SDOW01000298.1:2470770-2471077	normal	drought	OK	21.4913	10.7456	-1	-0.686426	0.559	0.952664	no
TCONS_00059292	XLOC_029830	SDOW01000298.1:2485444-2485693	normal	drought	OK	28.0424	5.60848	-2.32193	-1.21954	0.3215	0.904166	no
TCONS_00059293	XLOC_029831	SDOW01000299.1:1619834-1620134	normal	drought	NOTEST	0	0	0	0	1	1	no
TCONS_00059467	XLOC_029917	SDOW01000302.1:2951252-2952363	normal	drought	OK	401.144	20.5968	-4.28362	-3.39742	0.00265	0.527424	no
TCONS_00060097	XLOC_030249	SDOW01000305.1:3721641-3722081	normal	drought	NOTEST	0	0	0	0	1	1	no
TCONS_00060327	XLOC_030374	SDOW01000305.1:1618388-1618875	normal	drought	OK	1.15264	1.72896	0.584963	0.284845	0.73285	0.961938	no
TCONS_00060403	XLOC_030407	SDOW01000306.1:1000054-1000413	normal	drought	NOTEST	0	0.524018	inf	0	1	1	no
TCONS_00060587	XLOC_030502	SDOW01000306.1:5091384-5091716	normal	drought	NOTEST	0	0	0	0	1	1	no
TCONS_00060589	XLOC_030504	SDOW01000307.1:1147224-1150252	normal	drought	OK	0	12.8334	inf	#NAME?	0.0031	0.527424	no
TCONS_00060607	XLOC_030515	SDOW01000309.1:327281-328247	normal	drought	NOTEST	0	0.369439	inf	0	1	1	no
TCONS_00060772	XLOC_030600	SDOW01000309.1:2911985-2913022	normal	drought	NOTEST	0	0.685518	inf	0	1	1	no
TCONS_00060808	XLOC_030615	SDOW01000310.1:3966929-3967321	normal	drought	OK	5.20063	5.20063	4.44089e-16	4.213e-16	0.9466	0.988141	no
TCONS_00061052	XLOC_030738	SDOW01000310.1:3967392-3967843	normal	drought	OK	0	6.93284	inf	#NAME?	0.00685	0.527424	no
TCONS_00061053	XLOC_030739	SDOW01000314.1:1349637-1350074	normal	drought	NOTEST	0	0	0	0	1	1	no
TCONS_00061738	XLOC_031073	SDOW01000318.1:1409159-1409592	normal	drought	NOTEST	0	0.712133	inf	0	1	1	no
TCONS_00062225	XLOC_031336	SDOW01000318.1:2241601-2241804	normal	drought	OK	0	2.75322	inf	#NAME?	0.12445	0.818126	no
TCONS_00062226	XLOC_031337	SDOW01000319.1:491935-492257	normal	drought	NOTEST	0	0	0	0	1	1	no
TCONS_00062267	XLOC_031358	SDOW01000319.1:500074-500276	normal	drought	OK	0	2.8009	inf	#NAME?	0.12445	0.818126	no
TCONS_00062268	XLOC_031359	SDOW01000319.1:2439217-2439661	normal	drought	NOTEST	0	0.679517	inf	0	1	1	no
TCONS_00062269	XLOC_031360	SDOW01000320.1:1727874-1732961	normal	drought	OK	0	1.25106	inf	#NAME?	0.1066	0.818126	no
TCONS_00062323	XLOC_031381	SDOW01000320.1:4326762-4327080	normal	drought	OK	0	2.1023	inf	#NAME?	0.1066	0.818126	no
TCONS_00062658	XLOC_031532	SDOW01000320.1:7001235-7001837	normal	drought	OK	2.04928	2.04928	6.66134e-16	4.12326e-16	0.9321	0.986406	no
TCONS_00062661	XLOC_031535	SDOW01000321.1:713631-714167	normal	drought	NOTEST	0	0.982597	inf	0	1	1	no
TCONS_00062741	XLOC_031578	SDOW01000323.1:453011-453425	normal	drought	OK	0	3.10572	inf	#NAME?	0.023	0.677379	no
TCONS_00063022	XLOC_031707	SDOW01000327.1:209470-209898	normal	drought	NOTEST	0	0	0	0	1	1	no
TCONS_00063255	XLOC_031839	SDOW01000327.1:224396-224638	normal	drought	NOTEST	0	0	0	0	1	1	no
TCONS_00063256	XLOC_031840	SDOW01000327.1:2513357-2513880	normal	drought	NOTEST	0	0.511311	inf	0	1	1	no
TCONS_00063261	XLOC_031845	SDOW01000327.1:2514096-2514348	normal	drought	NOTEST	0	0	0	0	1	1	no
TCONS_00063262	XLOC_031846	SDOW01000328.1:6321045-6322005	normal	drought	OK	448.017	60.1024	-2.89806	-2.1442	0.0587	0.818126	no
TCONS_00063605	XLOC_032022	SDOW01000329.1:3338900-3339755	normal	drought	OK	0	1.16401	inf	#NAME?	0.1066	0.818126	no
TCONS_00063639	XLOC_032040	SDOW01000330.1:720252-720813	normal	drought	NOTEST	0	0	0	0	1	1	no
TCONS_00064172	XLOC_032306	SDOW01000330.1:2638005-2638251	normal	drought	OK	5.82503	2.91251	-1	-0.392825	0.66855	0.959045	no
TCONS_00064177	XLOC_032311	SDOW01000330.1:7778753-7779193	normal	drought	OK	11.7475	1.38205	-3.08746	-1.61276	0.24485	0.89692	no
TCONS_00064182	XLOC_032316	SDOW01000331.1:2374753-2375040	normal	drought	NOTEST	0	0	0	0	1	1	no
TCONS_00064502	XLOC_032489	SDOW01000333.1:846924-847942	normal	drought	OK	8.0696	2.29856	-1.81176	-1.34659	0.20315	0.89692	no
TCONS_00064554	XLOC_032517	SDOW01000334.1:1018914-1019294	normal	drought	NOTEST	0	0	0	0	1	1	no
TCONS_00064656	XLOC_032573	SDOW01000334.1:2563799-2564193	normal	drought	NOTEST	0	0.857719	inf	0	1	1	no
TCONS_00064697	XLOC_032588	SDOW01000335.1:2769211-2769646	normal	drought	NOTEST	0	1.05896	inf	0	1	1	no
TCONS_00065057	XLOC_032765	SDOW01000336.1:3476776-3477312	normal	drought	NOTEST	0	0.245649	inf	0	1	1	no
TCONS_00065278	XLOC_032881	SDOW01000339.1:2400056-2400882	normal	drought	OK	1.83602	0.918012	-1	-0.631681	0.59065	0.955159	no
TCONS_00065561	XLOC_033016	SDOW01000341.1:6102315-6102586	normal	drought	NOTEST	0	0	0	0	1	1	no
TCONS_00065916	XLOC_033198	SDOW01000342.1:2068771-2070090	normal	drought	OK	2.28075	2.20468	-0.0489374	-0.0348615	0.97035	0.99206	no
TCONS_00065940	XLOC_033213	SDOW01000343.1:680650-681402	normal	drought	OK	0	2.97699	inf	#NAME?	0.00585	0.527424	no
TCONS_00066095	XLOC_033278	SDOW01000343.1:2595039-2595399	normal	drought	NOTEST	0	0	0	0	1	1	no
TCONS_00066098	XLOC_033281	SDOW01000343.1:2595559-2595908	normal	drought	NOTEST	0	0	0	0	1	1	no
TCONS_00066099	XLOC_033282	SDOW01000345.1:1553858-1554246	normal	drought	OK	4.42723	4.86995	0.137504	0.0891886	0.92105	0.984522	no
TCONS_00066422	XLOC_033427	SDOW01000345.1:2680228-2680494	normal	drought	OK	0	11.469	inf	#NAME?	0.01695	0.617228	no
TCONS_00066425	XLOC_033430	SDOW01000345.1:2680678-2681358	normal	drought	OK	18.5066	14.394	-0.36257	-0.307043	0.738	0.961938	no
TCONS_00066426	XLOC_033431	SDOW01000347.1:4990660-4990967	normal	drought	OK	10.0029	18.9441	0.921332	0.551731	0.60785	0.958	no
TCONS_00066617	XLOC_033533	SDOW01000347.1:453623-454243	normal	drought	NOTEST	0	0	0	0	1	1	no
TCONS_00066748	XLOC_033598	SDOW01000347.1:1211230-1211946	normal	drought	OK	8.28424	3.02693	-1.45251	-1.09276	0.29085	0.897247	no
TCONS_00066749	XLOC_033599	SDOW01000347.1:5006532-5006960	normal	drought	OK	2.91204	2.54803	-0.192645	-0.11492	0.89905	0.981337	no
TCONS_00066755	XLOC_033605	SDOW01000347.1:5007519-5008089	normal	drought	OK	2.22838	2.8969	0.378512	0.24874	0.8149	0.970154	no
TCONS_00066756	XLOC_033606	SDOW01000347.1:5226781-5227161	normal	drought	OK	0	2.31308	inf	#NAME?	0.0889	0.818126	no
TCONS_00066757	XLOC_033607	SDOW01000347.1:5798051-5798633	normal	drought	NOTEST	0	0.863067	inf	0	1	1	no
TCONS_00066758	XLOC_033608	SDOW01000349.1:293270-300051	normal	drought	OK	17.2605	25.333	0.553543	0.426168	0.67465	0.960697	no
TCONS_00066883	XLOC_033670	SDOW01000352.1:1535395-1535642	normal	drought	NOTEST	0	0	0	0	1	1	no
TCONS_00067297	XLOC_033883	SDOW01000352.1:1541373-1541785	normal	drought	NOTEST	0	0.391936	inf	0	1	1	no
TCONS_00067298	XLOC_033884	SDOW01000356.1:5368976-5369492	normal	drought	OK	0	1.30694	inf	#NAME?	0.0889	0.818126	no
TCONS_00067796	XLOC_034135	SDOW01000357.1:1229032-1229442	normal	drought	OK	7.91455	3.16582	-1.32193	-0.854659	0.4146	0.922679	no
TCONS_00067828	XLOC_034154	SDOW01000357.1:2193201-2193552	normal	drought	OK	0	4.96487	inf	#NAME?	0.0181	0.617228	no
TCONS_00067829	XLOC_034155	SDOW01000357.1:2194040-2194414	normal	drought	OK	0	2.87223	inf	#NAME?	0.0311	0.707366	no
TCONS_00067830	XLOC_034156	SDOW01000359.1:1872274-1872756	normal	drought	OK	0	7.91931	inf	#NAME?	0.02825	0.706086	no
TCONS_00067937	XLOC_034208	SDOW01000359.1:2956050-2956513	normal	drought	NOTEST	0	0	0	0	1	1	no
TCONS_00068068	XLOC_034274	SDOW01000359.1:2956709-2957262	normal	drought	OK	0	1.53843	inf	#NAME?	0.0954	0.818126	no
TCONS_00068069	XLOC_034275	SDOW01000359.1:1421422-1422624	normal	drought	OK	0	2.53402	inf	#NAME?	0.00465	0.527424	no
TCONS_00068136	XLOC_034312	SDOW01000359.1:4052313-4052658	normal	drought	OK	2.29691	2.29691	2.22045e-16	1.4052e-16	0.85585	0.975727	no
TCONS_00068138	XLOC_034314	SDOW01000360.1:155794-157597	normal	drought	OK	36.1232	62.3993	0.788603	0.580938	0.57755	0.953907	no
TCONS_00068274	XLOC_034383	SDOW01000360.1:937456-937712	normal	drought	OK	0	2.57445	inf	#NAME?	0.1277	0.818126	no
TCONS_00068275	XLOC_034384	SDOW01000360.1:938047-938577	normal	drought	NOTEST	0	0.250168	inf	0	1	1	no
TCONS_00068276	XLOC_034385	SDOW01000362.1:1013660-1014272	normal	drought	OK	0	3.79823	inf	#NAME?	0.0069	0.527424	no
TCONS_00068504	XLOC_034497	SDOW01000363.1:646901-649680	normal	drought	OK	4.79209	81.9638	4.09626	3.02595	0.0025	0.527424	no
TCONS_00068546	XLOC_034522	SDOW01000363.1:847231-847579	normal	drought	OK	0	1.68819	inf	#NAME?	0.1066	0.818126	no
TCONS_00068584	XLOC_034542	SDOW01000363.1:875832-876300	normal	drought	NOTEST	0	0	0	0	1	1	no
TCONS_00068585	XLOC_034543	SDOW01000363.1:878188-878528	normal	drought	NOTEST	0	0	0	0	1	1	no
TCONS_00068586	XLOC_034544	SDOW01000364.1:524095-524517	normal	drought	NOTEST	0	0.748011	inf	0	1	1	no
TCONS_00068640	XLOC_034572	SDOW01000364.1:528059-528332	normal	drought	NOTEST	0	0	0	0	1	1	no
TCONS_00068641	XLOC_034573	SDOW01000367.1:871527-872212	normal	drought	OK	9.83545	0.678307	-3.85798	-2.11461	0.19265	0.89692	no
TCONS_00068987	XLOC_034748	SDOW01000369.1:1541569-1541796	normal	drought	OK	11.3156	1.88594	-2.58496	-1.07506	0.3553	0.914312	no
TCONS_00069219	XLOC_034857	SDOW01000376.1:480024-480391	normal	drought	NOTEST	0.997768	0	#NAME?	0	1	1	no
TCONS_00069797	XLOC_035159	SDOW01000376.1:1687669-1688783	normal	drought	NOTEST	0	0.089646	inf	0	1	1	no
TCONS_00069799	XLOC_035161	SDOW01000381.1:833442-837386	normal	drought	OK	0	5.64664	inf	#NAME?	0.0299	0.707366	no
TCONS_00070385	XLOC_035447	SDOW01000381.1:833442-837386	normal	drought	OK	0	5.64664	inf	#NAME?	0.0299	0.707366	no
TCONS_00070386	XLOC_035447	SDOW01000381.1:832035-832291	normal	drought	OK	0	7.72336	inf	#NAME?	0.0311	0.707366	no
TCONS_00070413	XLOC_035463	SDOW01000383.1:1626355-1626645	normal	drought	NOTEST	0	0	0	0	1	1	no
TCONS_00070785	XLOC_035639	SDOW01000383.1:2436651-2437047	normal	drought	OK	0.848849	4.24425	2.32193	1.02927	0.3578	0.914312	no
TCONS_00070788	XLOC_035642	SDOW01000383.1:2437111-2437623	normal	drought	NOTEST	0	0.794346	inf	0	1	1	no
TCONS_00070789	XLOC_035643	SDOW01000383.1:2925390-2926087	normal	drought	OK	4.96351	4.46716	-0.152003	-0.104446	0.92715	0.98534	no
TCONS_00070790	XLOC_035644	SDOW01000385.1:855512-856265	normal	drought	OK	46.0593	21.2467	-1.11625	-0.861405	0.39415	0.917834	no
TCONS_00071005	XLOC_035751	SDOW01000387.1:674667-677795	normal	drought	OK	0.749804	10.6324	3.82581	2.68209	0.03655	0.725983	no
TCONS_00071312	XLOC_035899	SDOW01000392.1:1240427-1243049	normal	drought	NOTEST	0	0	0	0	1	1	no
TCONS_00071721	XLOC_036104	SDOW01000392.1:1243177-1243409	normal	drought	NOTEST	0	0	0	0	1	1	no
TCONS_00071757	XLOC_036123	SDOW01000393.1:125164-125424	normal	drought	NOTEST	0	0	0	0	1	1	no
TCONS_00071826	XLOC_036153	SDOW01000396.1:3336028-3336584	normal	drought	NOTEST	0	0	0	0	1	1	no
TCONS_00072211	XLOC_036347	SDOW01000397.1:2853467-2854106	normal	drought	NOTEST	0	0.937516	inf	0	1	1	no
TCONS_00072278	XLOC_036381	SDOW01000400.1:126309-128959	normal	drought	OK	88.7899	98.6494	0.151915	0.112688	0.93925	0.987474	no
TCONS_00072451	XLOC_036458	SDOW01000400.1:126309-128959	normal	drought	OK	88.7899	98.6494	0.151915	0.112688	0.93925	0.987474	no
TCONS_00072448	XLOC_036458	SDOW01000400.1:126309-128959	normal	drought	OK	88.7899	98.6494	0.151915	0.112688	0.93925	0.987474	no
TCONS_00072447	XLOC_036458	SDOW01000401.1:1875894-1878891	normal	drought	NOTEST	0	0	0	0	1	1	no
TCONS_00072558	XLOC_036515	SDOW01000401.1:3450585-3451857	normal	drought	NOTEST	0	0.460374	inf	0	1	1	no
TCONS_00072579	XLOC_036529	SDOW01000401.1:2310465-2310720	normal	drought	OK	0	2.60546	inf	#NAME?	0.1277	0.818126	no
TCONS_00072587	XLOC_036535	SDOW01000401.1:2312034-2312547	normal	drought	OK	0	4.48673	inf	#NAME?	0.0091	0.527424	no
TCONS_00072589	XLOC_036537	SDOW01000401.1:3471297-3471693	normal	drought	NOTEST	0	0.848849	inf	0	1	1	no
TCONS_00072592	XLOC_036540	SDOW01000404.1:1427716-1428031	normal	drought	NOTEST	0	0.717939	inf	0	1	1	no
TCONS_00072849	XLOC_036673	SDOW01000406.1:696112-697634	normal	drought	NOTEST	0	0.254998	inf	0	1	1	no
TCONS_00072966	XLOC_036729	SDOW01000408.1:1347108-1348879	normal	drought	OK	6.1631	6.30798	0.0335234	0.0235165	0.95705	0.988579	no
TCONS_00073127	XLOC_036807	SDOW01000408.1:974556-974829	normal	drought	OK	0	4.25028	inf	#NAME?	0.0954	0.818126	no
TCONS_00073404	XLOC_036942	SDOW01000408.1:2659278-2660057	normal	drought	OK	3.12095	2.69537	-0.211504	-0.147108	0.893	0.981337	no
TCONS_00073405	XLOC_036943	SDOW01000411.1:1047909-1048116	normal	drought	OK	0	2.57353	inf	#NAME?	0.12445	0.818126	no
TCONS_00073892	XLOC_037197	SDOW01000411.1:1048208-1048410	normal	drought	OK	0	14.0045	inf	#NAME?	0.0889	0.818126	no
TCONS_00073893	XLOC_037198	SDOW01000411.1:1049107-1049589	normal	drought	NOTEST	0	0.880022	inf	0	1	1	no
TCONS_00073895	XLOC_037200	SDOW01000411.1:2205919-2206266	normal	drought	OK	0	3.39909	inf	#NAME?	0.0311	0.707366	no
TCONS_00073898	XLOC_037203	SDOW01000412.1:546946-548198	normal	drought	NOTEST	0	0	0	0	1	1	no
TCONS_00073912	XLOC_037211	SDOW01000412.1:1617714-1617998	normal	drought	NOTEST	0	0.948896	inf	0	1	1	no
TCONS_00074232	XLOC_037371	SDOW01000412.1:3810675-3811146	normal	drought	NOTEST	0	0	0	0	1	1	no
TCONS_00074234	XLOC_037373	SDOW01000413.1:3007115-3007330	normal	drought	OK	0	20.3486	inf	#NAME?	0.0181	0.617228	no
TCONS_00074394	XLOC_037456	SDOW01000417.1:2455755-2459963	normal	drought	OK	2.56181	8.31576	1.69868	1.31927	0.25695	0.89692	no
TCONS_00074662	XLOC_037592	SDOW01000417.1:2727372-2727878	normal	drought	NOTEST	0	0	0	0	1	1	no
TCONS_00074754	XLOC_037642	SDOW01000425.1:2250755-2251457	normal	drought	OK	10.8101	3.76716	-1.52083	-1.14818	0.2697	0.89692	no
TCONS_00075783	XLOC_038161	SDOW01000428.1:793953-794243	normal	drought	NOTEST	0	0	0	0	1	1	no
TCONS_00076168	XLOC_038351	SDOW01000430.1:4674665-4676323	normal	drought	NOTEST	0	0	0	0	1	1	no
TCONS_00076387	XLOC_038465	SDOW01000430.1:4679909-4681312	normal	drought	NOTEST	0	0	0	0	1	1	no
TCONS_00076389	XLOC_038466	SDOW01000430.1:712461-712800	normal	drought	OK	0	2.39431	inf	#NAME?	0.0954	0.818126	no
TCONS_00076400	XLOC_038470	SDOW01000430.1:4954331-4955626	normal	drought	OK	0	1.64506	inf	#NAME?	0.00535	0.527424	no
TCONS_00076403	XLOC_038473	SDOW01000435.1:2856816-2857091	normal	drought	NOTEST	0	0	0	0	1	1	no
TCONS_00076931	XLOC_038736	SDOW01000436.1:2009587-2010028	normal	drought	NOTEST	0	0	0	0	1	1	no
TCONS_00077041	XLOC_038790	SDOW01000436.1:2008444-2008646	normal	drought	NOTEST	0	0	0	0	1	1	no
TCONS_00077059	XLOC_038803	SDOW01000438.1:313101-313712	normal	drought	OK	6.01194	7.01393	0.222392	0.15217	0.8852	0.980071	no
TCONS_00077262	XLOC_038903	SDOW01000439.1:2168284-2168613	normal	drought	NOTEST	0	0	0	0	1	1	no
TCONS_00077386	XLOC_038964	SDOW01000439.1:3244912-3245337	normal	drought	NOTEST	0	1.10681	inf	0	1	1	no
TCONS_00077387	XLOC_038965	SDOW01000439.1:3245465-3245913	normal	drought	NOTEST	0	0.334192	inf	0	1	1	no
TCONS_00077388	XLOC_038966	SDOW01000440.1:1869874-1871100	normal	drought	OK	0	1.22856	inf	#NAME?	0.12445	0.818126	no
TCONS_00077400	XLOC_038972	SDOW01000446.1:1071067-1071287	normal	drought	OK	0	20.926	inf	#NAME?	0.01695	0.617228	no
TCONS_00078139	XLOC_039319	SDOW01000446.1:3656711-3657100	normal	drought	OK	5.28423	7.48599	0.5025	0.34159	0.7478	0.961938	no
TCONS_00078140	XLOC_039320	SDOW01000446.1:6084721-6085032	normal	drought	OK	0	5.93614	inf	#NAME?	0.023	0.677379	no
TCONS_00078142	XLOC_039322	SDOW01000448.1:1356796-1358167	normal	drought	NOTEST	0	0	0	0	1	1	no
TCONS_00078367	XLOC_039440	SDOW01000448.1:532824-533909	normal	drought	NOTEST	0	0.648175	inf	0	1	1	no
TCONS_00078467	XLOC_039485	SDOW01000448.1:606286-606618	normal	drought	OK	0	6.9243	inf	#NAME?	0.0132	0.588905	no
TCONS_00078468	XLOC_039486	SDOW01000450.1:1482599-1485795	normal	drought	NOTEST	0	0.354619	inf	0	1	1	no
TCONS_00078603	XLOC_039555	SDOW01000450.1:1482599-1485795	normal	drought	NOTEST	0	0.354619	inf	0	1	1	no
TCONS_00078602	XLOC_039555	SDOW01000452.1:1699671-1700767	normal	drought	OK	8.55695	7.67539	-0.156858	-0.131163	0.88735	0.980868	no
TCONS_00078772	XLOC_039641	SDOW01000453.1:2383975-2384481	normal	drought	OK	15.3705	3.57357	-2.10473	-1.37177	0.22465	0.89692	no
TCONS_00078858	XLOC_039686	SDOW01000453.1:2385895-2386195	normal	drought	OK	32.6422	7.3445	-2.152	-1.39696	0.22175	0.89692	no
TCONS_00078896	XLOC_039699	SDOW01000454.1:90896-91443	normal	drought	NOTEST	0	0	0	0	1	1	no
TCONS_00079017	XLOC_039763	SDOW01000454.1:91543-92330	normal	drought	NOTEST	0	0	0	0	1	1	no
TCONS_00079136	XLOC_039822	SDOW01000454.1:3302286-3302964	normal	drought	OK	4.12993	6.53905	0.662965	0.456494	0.6751	0.960697	no
TCONS_00079139	XLOC_039825	SDOW01000455.1:322990-323523	normal	drought	OK	0	1.23944	inf	#NAME?	0.0889	0.818126	no
TCONS_00079190	XLOC_039856	SDOW01000457.1:5063378-5063641	normal	drought	OK	0	8.30452	inf	#NAME?	0.02825	0.706086	no
TCONS_00079339	XLOC_039935	SDOW01000459.1:1898528-1899368	normal	drought	OK	0	1.92388	inf	#NAME?	0.00925	0.527424	no
TCONS_00079580	XLOC_040050	SDOW01000460.1:705763-705973	normal	drought	NOTEST	0	0	0	0	1	1	no
TCONS_00079665	XLOC_040101	SDOW01000465.1:585027-585325	normal	drought	OK	16.6178	4.98534	-1.73697	-1.06795	0.3145	0.902517	no
TCONS_00080075	XLOC_040310	SDOW01000465.1:1257289-1257493	normal	drought	NOTEST	0	0	0	0	1	1	no
TCONS_00080078	XLOC_040313	SDOW01000466.1:217360-217957	normal	drought	OK	0	1.45274	inf	#NAME?	0.02825	0.706086	no
TCONS_00080138	XLOC_040346	SDOW01000470.1:1646390-1648602	normal	drought	OK	0	2.75383	inf	#NAME?	0.00685	0.527424	no
TCONS_00080410	XLOC_040483	SDOW01000472.1:619811-620077	normal	drought	OK	13.7628	13.7628	4.44089e-16	4.213e-16	0.9466	0.988141	no
TCONS_00080553	XLOC_040553	SDOW01000474.1:2065303-2065641	normal	drought	NOTEST	0	0.602821	inf	0	1	1	no
TCONS_00080789	XLOC_040677	SDOW01000475.1:2727861-2728272	normal	drought	OK	8.37946	0	#NAME?	#NAME?	0.01065	0.527424	no
TCONS_00080837	XLOC_040705	SDOW01000476.1:1565906-1566150	normal	drought	OK	32.8711	13.4473	-1.28951	-0.845024	0.44175	0.928748	no
TCONS_00080994	XLOC_040792	SDOW01000476.1:4328431-4328736	normal	drought	OK	0	2.34266	inf	#NAME?	0.1066	0.818126	no
TCONS_00080996	XLOC_040794	SDOW01000477.1:2989482-2990008	normal	drought	NOTEST	0	0	0	0	1	1	no
TCONS_00081076	XLOC_040838	SDOW01000480.1:1283083-1283563	normal	drought	OK	0	2.95465	inf	#NAME?	0.01695	0.617228	no
TCONS_00081550	XLOC_041074	SDOW01000480.1:3171936-3172144	normal	drought	NOTEST	0	0	0	0	1	1	no
TCONS_00081551	XLOC_041075	SDOW01000482.1:3028009-3028384	normal	drought	NOTEST	0.9519	0.9519	1.52656e-16	0	1	1	no
TCONS_00081680	XLOC_041154	SDOW01000483.1:320458-321185	normal	drought	OK	30.2567	7.64216	-1.9852	-1.65142	0.08355	0.818126	no
TCONS_00081743	XLOC_041184	SDOW01000484.1:1554941-1555191	normal	drought	OK	0	1.38476	inf	#NAME?	0.12445	0.818126	no
TCONS_00081909	XLOC_041280	SDOW01000487.1:1612405-1613201	normal	drought	OK	10.8275	1.16102	-3.22123	-2.19081	0.0699	0.818126	no
TCONS_00082045	XLOC_041350	SDOW01000488.1:1750719-1751076	normal	drought	OK	3.18408	4.77611	0.584963	0.343287	0.71065	0.961937	no
TCONS_00082187	XLOC_041424	SDOW01000489.1:1479314-1479856	normal	drought	OK	8.68646	2.89549	-1.58496	-1.05856	0.33545	0.907648	no
TCONS_00082402	XLOC_041539	SDOW01000490.1:3884659-3884906	normal	drought	NOTEST	0	0	0	0	1	1	no
TCONS_00082545	XLOC_041605	SDOW01000492.1:293268-293791	normal	drought	OK	0	13.2941	inf	#NAME?	5e-05	0.0391386	yes
TCONS_00082744	XLOC_041703	SDOW01000492.1:322822-323468	normal	drought	OK	2.21442	17.8999	3.01495	2.21662	0.0559	0.818126	no
TCONS_00082746	XLOC_041705	SDOW01000493.1:541433-541707	normal	drought	OK	8.4107	10.5134	0.321928	0.200693	0.82875	0.972657	no
TCONS_00082864	XLOC_041765	SDOW01000493.1:542426-542693	normal	drought	OK	11.3421	11.3421	4.44089e-16	2.06163e-16	0.9321	0.986406	no
TCONS_00082865	XLOC_041766	SDOW01000494.1:450144-450362	normal	drought	OK	0	2.15769	inf	#NAME?	0.12445	0.818126	no
TCONS_00083182	XLOC_041918	SDOW01000494.1:1190285-1190578	normal	drought	NOTEST	0	0	0	0	1	1	no
TCONS_00083183	XLOC_041919	SDOW01000499.1:1221058-1221382	normal	drought	OK	16.0447	0.668527	-4.58496	-2.01015	0.2637	0.89692	no
TCONS_00083803	XLOC_042221	SDOW01000501.1:150453-150755	normal	drought	OK	0	1.60334	inf	#NAME?	0.1277	0.818126	no
TCONS_00083979	XLOC_042307	SDOW01000502.1:1218056-1218989	normal	drought	NOTEST	0	0	0	0	1	1	no
TCONS_00084037	XLOC_042333	SDOW01000502.1:1667848-1668135	normal	drought	OK	0	1.84267	inf	#NAME?	0.1277	0.818126	no
TCONS_00084050	XLOC_042340	SDOW01000502.1:1845820-1846265	normal	drought	OK	0	4.7369	inf	#NAME?	0.01045	0.527424	no
TCONS_00084052	XLOC_042342	SDOW01000504.1:1445107-1445433	normal	drought	OK	7.90037	1.31673	-2.58496	-1.15164	0.33075	0.907648	no
TCONS_00084197	XLOC_042428	SDOW01000505.1:3736767-3737059	normal	drought	NOTEST	0	0	0	0	1	1	no
TCONS_00084346	XLOC_042503	SDOW01000507.1:285824-286570	normal	drought	NOTEST	0	0.241978	inf	0	1	1	no
TCONS_00084406	XLOC_042539	SDOW01000508.1:1947365-1948039	normal	drought	OK	35.4031	7.46241	-2.24616	-1.68773	0.1154	0.818126	no
TCONS_00084615	XLOC_042652	SDOW01000510.1:2229490-2232195	normal	drought	OK	1.95419	14.9785	2.93825	2.17819	0.04825	0.816221	no
TCONS_00084743	XLOC_042713	SDOW01000511.1:165858-166319	normal	drought	NOTEST	0.634594	0.95189	0.584963	0	1	1	no
TCONS_00084943	XLOC_042812	SDOW01000512.1:298845-299151	normal	drought	OK	0	1.54833	inf	#NAME?	0.1277	0.818126	no
TCONS_00085055	XLOC_042867	SDOW01000512.1:2208576-2209008	normal	drought	OK	1.43051	0.715253	-1	-0.392825	0.71515	0.961937	no
TCONS_00085058	XLOC_042870	SDOW01000514.1:2034734-2035079	normal	drought	OK	3.44537	6.31651	0.874469	0.523668	0.61395	0.95856	no
TCONS_00085218	XLOC_042954	SDOW01000515.1:3546135-3546346	normal	drought	OK	0	24.1002	inf	#NAME?	0.01695	0.617228	no
TCONS_00085330	XLOC_043002	SDOW01000516.1:579277-580088	normal	drought	OK	18.2318	30.5732	0.745809	0.482391	0.6349	0.958659	no
TCONS_00085336	XLOC_043006	SDOW01000519.1:1227600-1227858	normal	drought	OK	0	10.0566	inf	#NAME?	0.023	0.677379	no
TCONS_00085608	XLOC_043157	SDOW01000522.1:225359-226081	normal	drought	OK	0	2.43074	inf	#NAME?	0.12445	0.818126	no
TCONS_00085716	XLOC_043221	SDOW01000522.1:237940-238241	normal	drought	OK	0	4.1526	inf	#NAME?	0.1277	0.818126	no
TCONS_00085717	XLOC_043222	SDOW01000525.1:39275-39791	normal	drought	OK	11.1055	0.751063	-3.8862	-1.75143	0.26815	0.89692	no
TCONS_00085887	XLOC_043314	SDOW01000525.1:1457544-1458955	normal	drought	NOTEST	0	0.13518	inf	0	1	1	no
TCONS_00085915	XLOC_043331	SDOW01000526.1:1680880-1682475	normal	drought	OK	1.35134	8.21113	2.60318	1.98779	0.07375	0.818126	no
TCONS_00086008	XLOC_043373	SDOW01000530.1:1518246-1520623	normal	drought	OK	0	3.20497	inf	#NAME?	0.023	0.677379	no
TCONS_00086370	XLOC_043559	SDOW01000530.1:2044864-2045594	normal	drought	OK	41.5596	69.6279	0.744482	0.525716	0.625	0.958659	no
TCONS_00086383	XLOC_043566	SDOW01000534.1:1027995-1028778	normal	drought	OK	0	5.82686	inf	#NAME?	0.0311	0.707366	no
TCONS_00086782	XLOC_043761	SDOW01000534.1:2046159-2046408	normal	drought	OK	0	1.40212	inf	#NAME?	0.12445	0.818126	no
TCONS_00086840	XLOC_043792	SDOW01000535.1:968159-968829	normal	drought	NOTEST	0	0	0	0	1	1	no
TCONS_00086882	XLOC_043811	SDOW01000535.1:993459-993859	normal	drought	OK	0	2.91073	inf	#NAME?	0.02825	0.706086	no
TCONS_00086989	XLOC_043866	SDOW01000537.1:695223-695554	normal	drought	OK	0	1.26827	inf	#NAME?	0.1277	0.818126	no
TCONS_00087185	XLOC_043964	SDOW01000537.1:695610-695984	normal	drought	NOTEST	0	0	0	0	1	1	no
TCONS_00087186	XLOC_043965	SDOW01000537.1:696036-696686	normal	drought	NOTEST	0	0	0	0	1	1	no
TCONS_00087187	XLOC_043966	SDOW01000538.1:1841854-1842924	normal	drought	OK	1.884	7.4418	1.98185	1.5067	0.16035	0.875242	no
TCONS_00087232	XLOC_043988	SDOW01000539.1:113761-114363	normal	drought	NOTEST	0	0	0	0	1	1	no
TCONS_00087233	XLOC_043989	SDOW01000539.1:1290344-1291844	normal	drought	OK	4.28368	2.63389	-0.701653	-0.421191	0.6742	0.960697	no
TCONS_00087266	XLOC_044002	SDOW01000543.1:2241707-2242113	normal	drought	NOTEST	0	0	0	0	1	1	no
TCONS_00087700	XLOC_044204	SDOW01000545.1:284736-285170	normal	drought	OK	0	3.5452	inf	#NAME?	0.01695	0.617228	no
TCONS_00087833	XLOC_044279	SDOW01000547.1:2250106-2251089	normal	drought	NOTEST	0	0	0	0	1	1	no
TCONS_00088089	XLOC_044408	SDOW01000554.1:1398-1686	normal	drought	NOTEST	0	0.912442	inf	0	1	1	no
TCONS_00088685	XLOC_044701	SDOW01000554.1:985789-986098	normal	drought	OK	0	2.26378	inf	#NAME?	0.1066	0.818126	no
TCONS_00088687	XLOC_044703	SDOW01000555.1:1672636-1673182	normal	drought	OK	0	2.14623	inf	#NAME?	0.0181	0.617228	no
TCONS_00088741	XLOC_044731	SDOW01000557.1:1089981-1090343	normal	drought	OK	0	7.12278	inf	#NAME?	0.0954	0.818126	no
TCONS_00088908	XLOC_044812	SDOW01000558.1:924448-924912	normal	drought	OK	15.0546	3.45002	-2.12553	-1.53201	0.1477	0.851822	no
TCONS_00089176	XLOC_044954	SDOW01000561.1:445226-445660	normal	drought	OK	2.12712	1.06356	-1	-0.47174	0.6795	0.960795	no
TCONS_00089433	XLOC_045090	SDOW01000561.1:3368600-3368946	normal	drought	NOTEST	0	1.14069	inf	0	1	1	no
TCONS_00089438	XLOC_045095	SDOW01000561.1:5980023-5980470	normal	drought	OK	0	1.34227	inf	#NAME?	0.0954	0.818126	no
TCONS_00089440	XLOC_045097	SDOW01000562.1:61999-62251	normal	drought	OK	0	4.05304	inf	#NAME?	0.1066	0.818126	no
TCONS_00089606	XLOC_045183	SDOW01000564.1:198684-199148	normal	drought	NOTEST	0	0.756551	inf	0	1	1	no
TCONS_00089641	XLOC_045203	SDOW01000564.1:3144670-3148853	normal	drought	OK	0.967773	14.1796	3.87301	3.13427	0.0059	0.527424	no
TCONS_00089667	XLOC_045218	SDOW01000564.1:1463255-1464608	normal	drought	OK	1.50372	0.231146	-2.70166	-1.12359	0.34815	0.914312	no
TCONS_00089681	XLOC_045225	SDOW01000564.1:3149129-3150227	normal	drought	OK	0	1.73375	inf	#NAME?	0.0069	0.527424	no
TCONS_00089696	XLOC_045233	SDOW01000564.1:3150881-3151360	normal	drought	OK	0	1.4827	inf	#NAME?	0.0889	0.818126	no
TCONS_00089697	XLOC_045234	SDOW01000564.1:3151479-3151957	normal	drought	NOTEST	0	0.595242	inf	0	1	1	no
TCONS_00089698	XLOC_045235	SDOW01000564.1:3152121-3153410	normal	drought	OK	0	1.57897	inf	#NAME?	0.00685	0.527424	no
TCONS_00089699	XLOC_045236	SDOW01000564.1:3153918-3154581	normal	drought	OK	0	1.77702	inf	#NAME?	0.01695	0.617228	no
TCONS_00089700	XLOC_045237	SDOW01000564.1:3154975-3155972	normal	drought	OK	0	3.29184	inf	#NAME?	0.0037	0.527424	no
TCONS_00089701	XLOC_045238	SDOW01000566.1:1975191-1975465	normal	drought	OK	2.10268	0	#NAME?	#NAME?	0.11845	0.818126	no
TCONS_00089962	XLOC_045369	SDOW01000566.1:4540307-4540749	normal	drought	NOTEST	0	0	0	0	1	1	no
TCONS_00089968	XLOC_045375	SDOW01000566.1:4542263-4542723	normal	drought	NOTEST	0	0	0	0	1	1	no
TCONS_00089970	XLOC_045377	SDOW01000566.1:4543120-4543379	normal	drought	NOTEST	0	0	0	0	1	1	no
TCONS_00089971	XLOC_045378	SDOW01000566.1:4543444-4543967	normal	drought	NOTEST	0	0.255656	inf	0	1	1	no
TCONS_00089972	XLOC_045379	SDOW01000566.1:4545917-4546330	normal	drought	NOTEST	0	0	0	0	1	1	no
TCONS_00089974	XLOC_045381	SDOW01000566.1:4561881-4562164	normal	drought	NOTEST	0	0	0	0	1	1	no
TCONS_00089977	XLOC_045384	SDOW01000566.1:4587025-4587308	normal	drought	OK	1.91678	1.91678	1.11022e-16	1.14968e-16	0.74465	0.961938	no
TCONS_00089978	XLOC_045385	SDOW01000566.1:4623945-4624196	normal	drought	OK	0	5.4709	inf	#NAME?	0.0954	0.818126	no
TCONS_00089981	XLOC_045388	SDOW01000567.1:384585-384983	normal	drought	NOTEST	0.840156	0	#NAME?	0	1	1	no
TCONS_00090021	XLOC_045408	SDOW01000568.1:2786368-2786914	normal	drought	OK	0	1.19235	inf	#NAME?	0.0889	0.818126	no
TCONS_00090174	XLOC_045477	SDOW01000568.1:2796193-2796626	normal	drought	NOTEST	0	0.712133	inf	0	1	1	no
TCONS_00090175	XLOC_045478	SDOW01000571.1:1455798-1456016	normal	drought	OK	133.777	19.4192	-2.78427	-1.96476	0.08625	0.818126	no
TCONS_00090387	XLOC_045582	SDOW01000575.1:983512-983890	normal	drought	NOTEST	0	0.467863	inf	0	1	1	no
TCONS_00090618	XLOC_045696	SDOW01000575.1:988281-988929	normal	drought	NOTEST	0.367407	0.367407	0	0	1	1	no
TCONS_00090619	XLOC_045697	SDOW01000582.1:1808420-1808788	normal	drought	NOTEST	0	0.495903	inf	0	1	1	no
TCONS_00091410	XLOC_046076	SDOW01000584.1:486523-487012	normal	drought	NOTEST	0	0	0	0	1	1	no
TCONS_00091723	XLOC_046227	SDOW01000588.1:1195655-1196718	normal	drought	OK	22.6023	0.189935	-6.89482	-3.22037	0.24345	0.89692	no
TCONS_00091920	XLOC_046331	SDOW01000600.1:1133105-1133413	normal	drought	OK	0	5.32715	inf	#NAME?	0.02825	0.706086	no
TCONS_00092608	XLOC_046672	SDOW01000603.1:512960-513703	normal	drought	OK	0	6.87306	inf	#NAME?	0.01045	0.527424	no
TCONS_00092699	XLOC_046725	SDOW01000606.1:2745762-2746047	normal	drought	OK	11.2747	22.5494	1	0.674793	0.5087	0.936144	no
TCONS_00092913	XLOC_046843	SDOW01000608.1:2111241-2111660	normal	drought	OK	4.55054	0.758424	-2.58496	-1.15164	0.32495	0.905206	no
TCONS_00093034	XLOC_046902	SDOW01000611.1:354170-354512	normal	drought	OK	0	1.17234	inf	#NAME?	0.1277	0.818126	no
TCONS_00093307	XLOC_047035	SDOW01000612.1:1589103-1589438	normal	drought	OK	0	6.77477	inf	#NAME?	0.0132	0.588905	no
TCONS_00093344	XLOC_047051	SDOW01000615.1:1402425-1403072	normal	drought	OK	1.47295	0	#NAME?	#NAME?	0.0209	0.662834	no
TCONS_00093746	XLOC_047243	SDOW01000615.1:1403188-1403687	normal	drought	OK	1.65867	0.276445	-2.58496	-1.07506	0.3553	0.914312	no
TCONS_00093747	XLOC_047244	SDOW01000615.1:2456706-2456913	normal	drought	OK	5.14705	5.14705	4.44089e-16	1.14968e-16	0.74465	0.961938	no
TCONS_00093748	XLOC_047245	SDOW01000618.1:868243-868725	normal	drought	OK	2.34673	0.880022	-1.41504	-0.68715	0.51115	0.936144	no
TCONS_00093894	XLOC_047323	SDOW01000620.1:765665-768649	normal	drought	OK	0.367844	8.77533	4.57629	3.10744	0.02775	0.706086	no
TCONS_00093987	XLOC_047361	SDOW01000623.1:1414389-1414814	normal	drought	OK	2.21363	0	#NAME?	#NAME?	0.03355	0.707366	no
TCONS_00094202	XLOC_047466	SDOW01000623.1:1414926-1415333	normal	drought	NOTEST	0.803103	0	#NAME?	0	1	1	no
TCONS_00094203	XLOC_047467	SDOW01000623.1:1415460-1415693	normal	drought	NOTEST	0	0	0	0	1	1	no
TCONS_00094204	XLOC_047468	SDOW01000624.1:28612-29129	normal	drought	OK	2.08443	2.34499	0.169925	0.10437	0.903	0.981738	no
TCONS_00094287	XLOC_047506	SDOW01000626.1:1650692-1650995	normal	drought	OK	15.8927	0	#NAME?	#NAME?	0.0074	0.527424	no
TCONS_00094514	XLOC_047613	SDOW01000631.1:341927-342415	normal	drought	OK	16.6545	1.43573	-3.53605	-1.94481	0.1836	0.894751	no
TCONS_00095164	XLOC_047934	SDOW01000636.1:906328-906821	normal	drought	NOTEST	0	0.846543	inf	0	1	1	no
TCONS_00095452	XLOC_048098	SDOW01000637.1:402404-402678	normal	drought	OK	6.30803	0	#NAME?	#NAME?	0.03355	0.707366	no
TCONS_00095495	XLOC_048125	SDOW01000639.1:299200-299906	normal	drought	OK	103.665	14.4612	-2.84168	-2.21588	0.0428	0.789142	no
TCONS_00095752	XLOC_048272	SDOW01000644.1:2599510-2600338	normal	drought	OK	3.39883	2.22231	-0.612977	-0.428864	0.6956	0.960795	no
TCONS_00096322	XLOC_048549	SDOW01000647.1:1556650-1556881	normal	drought	OK	0	5.34313	inf	#NAME?	0.1066	0.818126	no
TCONS_00096556	XLOC_048654	SDOW01000650.1:2834895-2835987	normal	drought	NOTEST	0	1.1024	inf	0	1	1	no
TCONS_00096675	XLOC_048719	SDOW01000652.1:2431220-2431756	normal	drought	NOTEST	0	0.982597	inf	0	1	1	no
TCONS_00096826	XLOC_048781	SDOW01000653.1:1653074-1653304	normal	drought	OK	0	1.80644	inf	#NAME?	0.12445	0.818126	no
TCONS_00096929	XLOC_048833	SDOW01000653.1:1653377-1653594	normal	drought	OK	0	6.57403	inf	#NAME?	0.1066	0.818126	no
TCONS_00096930	XLOC_048834	SDOW01000655.1:818300-818544	normal	drought	OK	29.8829	5.97657	-2.32193	-1.21954	0.3192	0.903042	no
TCONS_00097051	XLOC_048890	SDOW01000658.1:1228522-1229061	normal	drought	OK	0	2.19105	inf	#NAME?	0.0181	0.617228	no
TCONS_00097201	XLOC_048979	SDOW01000660.1:492917-493209	normal	drought	OK	5.2696	12.2957	1.22239	0.746588	0.4698	0.934883	no
TCONS_00097297	XLOC_049025	SDOW01000661.1:1560869-1561595	normal	drought	OK	0	3.72902	inf	#NAME?	0.00685	0.527424	no
TCONS_00097324	XLOC_049039	SDOW01000661.1:1558715-1559101	normal	drought	OK	1.79016	2.68524	0.584963	0.284845	0.73285	0.961938	no
TCONS_00097388	XLOC_049068	SDOW01000662.1:239327-240497	normal	drought	OK	15.8766	5.9115	-1.42531	-1.20229	0.20215	0.89692	no
TCONS_00097435	XLOC_049087	SDOW01000666.1:2978572-2979957	normal	drought	OK	0	2.00265	inf	#NAME?	0.0954	0.818126	no
TCONS_00097846	XLOC_049290	SDOW01000666.1:1878375-1878940	normal	drought	OK	25.7553	10.3925	-1.30933	-0.981651	0.33755	0.908551	no
TCONS_00097855	XLOC_049294	SDOW01000666.1:1881020-1881262	normal	drought	OK	21.4697	0	#NAME?	#NAME?	0.01035	0.527424	no
TCONS_00097856	XLOC_049295	SDOW01000666.1:2029090-2029296	normal	drought	OK	0	31.4023	inf	#NAME?	0.01075	0.527424	no
TCONS_00097857	XLOC_049296	SDOW01000672.1:864753-868844	normal	drought	NOTEST	0	0.364204	inf	0	1	1	no
TCONS_00098143	XLOC_049437	SDOW01000672.1:864753-868844	normal	drought	NOTEST	0	0.364204	inf	0	1	1	no
TCONS_00098144	XLOC_049437	SDOW01000672.1:1835787-1836091	normal	drought	OK	0	6.30168	inf	#NAME?	0.023	0.677379	no
TCONS_00098189	XLOC_049461	SDOW01000672.1:1837054-1837543	normal	drought	OK	0	1.71684	inf	#NAME?	0.0311	0.707366	no
TCONS_00098190	XLOC_049462	SDOW01000673.1:592605-592942	normal	drought	NOTEST	0	0	0	0	1	1	no
TCONS_00098348	XLOC_049547	SDOW01000687.1:183471-183754	normal	drought	OK	0	7.6671	inf	#NAME?	0.023	0.677379	no
TCONS_00099128	XLOC_049945	SDOW01000689.1:709131-709969	normal	drought	OK	157.674	55.7454	-1.50002	-1.0794	0.3217	0.904166	no
TCONS_00099269	XLOC_050013	SDOW01000689.1:404567-405103	normal	drought	OK	137.564	127.001	-0.115263	-0.0840286	0.93255	0.986406	no
TCONS_00099320	XLOC_050038	SDOW01000689.1:1279119-1279434	normal	drought	OK	0	7.17939	inf	#NAME?	0.01695	0.617228	no
TCONS_00099326	XLOC_050044	SDOW01000690.1:1351390-1352240	normal	drought	OK	5.55603	10.2281	0.880418	0.660924	0.50605	0.936144	no
TCONS_00099535	XLOC_050156	SDOW01000693.1:296533-297623	normal	drought	OK	12.1538	8.01044	-0.601451	-0.510841	0.59295	0.956104	no
TCONS_00099675	XLOC_050231	SDOW01000693.1:297739-299210	normal	drought	OK	18.8017	8.62819	-1.12374	-0.863773	0.3886	0.916975	no
TCONS_00099676	XLOC_050232	SDOW01000695.1:1105423-1106594	normal	drought	NOTEST	0	1.01235	inf	0	1	1	no
TCONS_00099967	XLOC_050358	SDOW01000700.1:905604-909376	normal	drought	OK	2.95254	7.83965	1.40883	0.600687	0.52705	0.938494	no
TCONS_00100138	XLOC_050455	SDOW01000700.1:916661-917052	normal	drought	NOTEST	0.871368	0.435684	-1	0	1	1	no
TCONS_00100145	XLOC_050461	SDOW01000700.1:919304-919821	normal	drought	NOTEST	0	1.04222	inf	0	1	1	no
TCONS_00100146	XLOC_050462	SDOW01000707.1:1029870-1030442	normal	drought	OK	35.9037	8.64348	-2.05445	-1.54385	0.148	0.852696	no
TCONS_00100768	XLOC_050786	SDOW01000707.1:1055654-1055930	normal	drought	NOTEST	0	1.02944	inf	0	1	1	no
TCONS_00100769	XLOC_050787	SDOW01000712.1:1221436-1222843	normal	drought	OK	0	3.52636	inf	#NAME?	5e-05	0.0391386	yes
TCONS_00101013	XLOC_050913	SDOW01000712.1:1378618-1378932	normal	drought	OK	2.89531	4.34297	0.584963	0.284845	0.73285	0.961938	no
TCONS_00101014	XLOC_050914	SDOW01000712.1:2426868-2427250	normal	drought	OK	0	1.82993	inf	#NAME?	0.0954	0.818126	no
TCONS_00101016	XLOC_050916	SDOW01000715.1:1330866-1331449	normal	drought	NOTEST	0	0	0	0	1	1	no
TCONS_00101289	XLOC_051039	SDOW01000715.1:1299560-1299970	normal	drought	OK	4.65666	1.94953	-1.25617	-0.442889	0.57155	0.953121	no
TCONS_00101343	XLOC_051067	SDOW01000718.1:2622964-2623184	normal	drought	NOTEST	0	0	0	0	1	1	no
TCONS_00101611	XLOC_051198	SDOW01000722.1:1511803-1512258	normal	drought	OK	0.649755	1.94926	1.58496	0.675784	0.4561	0.933852	no
TCONS_00101799	XLOC_051297	SDOW01000728.1:764356-764913	normal	drought	NOTEST	0	0.462083	inf	0	1	1	no
TCONS_00102092	XLOC_051441	SDOW01000730.1:45269-45536	normal	drought	OK	0	11.3421	inf	#NAME?	0.01695	0.617228	no
TCONS_00102351	XLOC_051580	SDOW01000730.1:629180-629405	normal	drought	OK	0	9.70914	inf	#NAME?	0.0889	0.818126	no
TCONS_00102353	XLOC_051582	SDOW01000731.1:216454-216807	normal	drought	NOTEST	0	1.08898	inf	0	1	1	no
TCONS_00102498	XLOC_051661	SDOW01000732.1:590138-590414	normal	drought	OK	20.5889	1.02944	-4.32193	-1.89726	0.2682	0.89692	no
TCONS_00102541	XLOC_051683	SDOW01000736.1:400963-401404	normal	drought	NOTEST	0	0	0	0	1	1	no
TCONS_00102817	XLOC_051827	SDOW01000737.1:209300-211031	normal	drought	OK	0	2.13708	inf	#NAME?	0.0017	0.47993	no
TCONS_00102905	XLOC_051864	SDOW01000740.1:904058-904353	normal	drought	NOTEST	0	0	0	0	1	1	no
TCONS_00103133	XLOC_051971	SDOW01000742.1:2519198-2521051	normal	drought	OK	6.92332	8.32226	0.265511	0.151707	0.86015	0.975921	no
TCONS_00103226	XLOC_052011	SDOW01000744.1:984042-984793	normal	drought	OK	1.19297	2.23682	0.906891	0.583823	0.5812	0.95504	no
TCONS_00103410	XLOC_052109	SDOW01000747.1:1459049-1459413	normal	drought	NOTEST	0	0	0	0	1	1	no
TCONS_00103626	XLOC_052215	SDOW01000747.1:1459483-1459928	normal	drought	NOTEST	0	0	0	0	1	1	no
TCONS_00103627	XLOC_052216	SDOW01000747.1:1461896-1462226	normal	drought	NOTEST	0	0	0	0	1	1	no
TCONS_00103628	XLOC_052217	SDOW01000747.1:1462505-1462946	normal	drought	NOTEST	0	0	0	0	1	1	no
TCONS_00103629	XLOC_052218	SDOW01000747.1:1468520-1469068	normal	drought	NOTEST	0	0	0	0	1	1	no
TCONS_00103630	XLOC_052219	SDOW01000750.1:121178-121516	normal	drought	OK	0	9.64513	inf	#NAME?	0.0075	0.527424	no
TCONS_00103864	XLOC_052334	SDOW01000755.1:775845-776095	normal	drought	OK	8.30855	15.2323	0.874469	0.523668	0.61395	0.95856	no
TCONS_00104181	XLOC_052491	SDOW01000756.1:1211818-1216032	normal	drought	OK	761.445	116.714	-2.70577	-1.87456	0.11695	0.818126	no
TCONS_00104221	XLOC_052515	SDOW01000756.1:1156365-1157578	normal	drought	OK	146.988	62.0939	-1.24317	-0.935786	0.38705	0.915908	no
TCONS_00104282	XLOC_052558	SDOW01000760.1:208657-213064	normal	drought	NOTEST	0	0	0	0	1	1	no
TCONS_00104458	XLOC_052650	SDOW01000760.1:208657-213064	normal	drought	NOTEST	0	0	0	0	1	1	no
TCONS_00104462	XLOC_052650	SDOW01000760.1:832949-833223	normal	drought	OK	0	2.10268	inf	#NAME?	0.1277	0.818126	no
TCONS_00104481	XLOC_052660	SDOW01000761.1:314468-315040	normal	drought	OK	1.32977	0.443255	-1.58496	-0.675784	0.4888	0.936144	no
TCONS_00104495	XLOC_052669	SDOW01000764.1:442189-442481	normal	drought	OK	28.1045	0	#NAME?	#NAME?	0.00325	0.527424	no
TCONS_00104627	XLOC_052740	SDOW01000767.1:1414228-1415895	normal	drought	OK	2.45362	0.892224	-1.45943	-1.00778	0.37045	0.914312	no
TCONS_00104846	XLOC_052844	SDOW01000769.1:270378-272815	normal	drought	OK	50.6698	65.497	0.370304	0.263779	0.80465	0.970008	no
TCONS_00104901	XLOC_052876	SDOW01000772.1:179145-179772	normal	drought	OK	5.39898	3.47077	-0.63743	-0.445315	0.6914	0.960795	no
TCONS_00105069	XLOC_052952	SDOW01000775.1:758470-758736	normal	drought	OK	52.7574	21.7911	-1.27563	-0.877632	0.43245	0.924946	no
TCONS_00105300	XLOC_053076	SDOW01000779.1:2822220-2822523	normal	drought	OK	25.4284	3.17855	-3	-1.57292	0.2485	0.89692	no
TCONS_00105574	XLOC_053200	SDOW01000779.1:2822979-2823323	normal	drought	OK	17.3447	4.04711	-2.09954	-1.33168	0.2419	0.89692	no
TCONS_00105575	XLOC_053201	SDOW01000781.1:1015773-1016269	normal	drought	NOTEST	0	0.279283	inf	0	1	1	no
TCONS_00105696	XLOC_053258	SDOW01000782.1:743278-743577	normal	drought	NOTEST	0	0	0	0	1	1	no
TCONS_00105714	XLOC_053273	SDOW01000782.1:1059383-1059814	normal	drought	NOTEST	0.718401	0	#NAME?	0	1	1	no
TCONS_00105715	XLOC_053274	SDOW01000785.1:2165940-2166288	normal	drought	OK	14.631	5.06457	-1.53051	-1.00483	0.3656	0.914312	no
TCONS_00105898	XLOC_053369	SDOW01000787.1:576941-577238	normal	drought	OK	3.35393	5.86937	0.807355	0.401539	0.6828	0.960795	no
TCONS_00105989	XLOC_053417	SDOW01000790.1:797151-797573	normal	drought	OK	2.99204	0	#NAME?	#NAME?	0.0209	0.662834	no
TCONS_00106220	XLOC_053530	SDOW01000790.1:807143-807538	normal	drought	NOTEST	0	0	0	0	1	1	no
TCONS_00106221	XLOC_053531	SDOW01000790.1:807607-808127	normal	drought	OK	0	1.54849	inf	#NAME?	0.0311	0.707366	no
TCONS_00106222	XLOC_053532	SDOW01000791.1:4912-5440	normal	drought	OK	0	6.09133	inf	#NAME?	0.023	0.677379	no
TCONS_00106225	XLOC_053535	SDOW01000791.1:684492-685076	normal	drought	OK	6.00968	6.65358	0.146841	0.10122	0.9308	0.986406	no
TCONS_00106441	XLOC_053638	SDOW01000793.1:379559-380143	normal	drought	NOTEST	0	0	0	0	1	1	no
TCONS_00106633	XLOC_053726	SDOW01000795.1:831501-831812	normal	drought	OK	0	2.22605	inf	#NAME?	0.1066	0.818126	no
TCONS_00106699	XLOC_053764	SDOW01000796.1:303565-303816	normal	drought	NOTEST	0	0	0	0	1	1	no
TCONS_00106842	XLOC_053835	SDOW01000796.1:991614-991850	normal	drought	OK	33.233	0	#NAME?	#NAME?	0.0074	0.527424	no
TCONS_00106843	XLOC_053836	SDOW01000804.1:1137361-1137900	normal	drought	NOTEST	0	0	0	0	1	1	no
TCONS_00107211	XLOC_054031	SDOW01000804.1:1139462-1139713	normal	drought	NOTEST	0	0	0	0	1	1	no
TCONS_00107212	XLOC_054032	SDOW01000805.1:677377-677767	normal	drought	OK	23.2093	16.958	-0.452736	-0.314047	0.7743	0.965621	no
TCONS_00107230	XLOC_054041	SDOW01000809.1:111262-111629	normal	drought	OK	0	7.60906	inf	#NAME?	0.0181	0.617228	no
TCONS_00107383	XLOC_054121	SDOW01000809.1:111738-112281	normal	drought	OK	0	7.01128	inf	#NAME?	0.0046	0.527424	no
TCONS_00107384	XLOC_054122	SDOW01000809.1:618224-618676	normal	drought	OK	0	1.64402	inf	#NAME?	0.0889	0.818126	no
TCONS_00107522	XLOC_054195	SDOW01000809.1:619848-620560	normal	drought	NOTEST	0	0.481699	inf	0	1	1	no
TCONS_00107523	XLOC_054196	SDOW01000809.1:621048-621713	normal	drought	NOTEST	0	0	0	0	1	1	no
TCONS_00107524	XLOC_054197	SDOW01000810.1:1212917-1213333	normal	drought	OK	5.3839	0	#NAME?	#NAME?	0.01035	0.527424	no
TCONS_00107649	XLOC_054261	SDOW01000816.1:41417-41766	normal	drought	OK	0	2.79496	inf	#NAME?	0.0889	0.818126	no
TCONS_00108011	XLOC_054445	SDOW01000821.1:1199683-1200194	normal	drought	OK	0	1.59386	inf	#NAME?	0.0311	0.707366	no
TCONS_00108220	XLOC_054557	SDOW01000825.1:2146348-2147391	normal	drought	NOTEST	0	0.0911915	inf	0	1	1	no
TCONS_00108393	XLOC_054646	SDOW01000826.1:1179087-1179461	normal	drought	NOTEST	0	0.478706	inf	0	1	1	no
TCONS_00108547	XLOC_054729	SDOW01000827.1:1224790-1228839	normal	drought	NOTEST	0	0.236322	inf	0	1	1	no
TCONS_00108602	XLOC_054754	SDOW01000827.1:554467-555380	normal	drought	NOTEST	0	0	0	0	1	1	no
TCONS_00108621	XLOC_054763	SDOW01000827.1:554467-555380	normal	drought	NOTEST	0	0	0	0	1	1	no
TCONS_00108622	XLOC_054763	SDOW01000829.1:78869-79350	normal	drought	OK	0	2.06079	inf	#NAME?	0.02825	0.706086	no
TCONS_00108796	XLOC_054847	SDOW01000830.1:258625-258981	normal	drought	OK	0	1.60221	inf	#NAME?	0.1066	0.818126	no
TCONS_00108852	XLOC_054880	SDOW01000831.1:1655431-1656347	normal	drought	OK	300.404	180.105	-0.738066	-0.562078	0.59015	0.955159	no
TCONS_00108874	XLOC_054891	SDOW01000832.1:346616-347047	normal	drought	OK	0	8.66252	inf	#NAME?	0.023	0.677379	no
TCONS_00108903	XLOC_054906	SDOW01000836.1:308678-309292	normal	drought	NOTEST	0	0	0	0	1	1	no
TCONS_00109074	XLOC_054998	SDOW01000839.1:969184-969597	normal	drought	OK	7.02121	5.07087	-0.469485	-0.324211	0.76735	0.964639	no
TCONS_00109224	XLOC_055073	SDOW01000843.1:411669-411884	normal	drought	NOTEST	0	0	0	0	1	1	no
TCONS_00109488	XLOC_055203	SDOW01000844.1:129937-130486	normal	drought	OK	6.10827	3.94934	-0.629152	-0.425842	0.6838	0.960795	no
TCONS_00109509	XLOC_055215	SDOW01000851.1:1044756-1048767	normal	drought	NOTEST	0	0.82768	inf	0	1	1	no
TCONS_00109909	XLOC_055420	SDOW01000855.1:1697315-1697884	normal	drought	OK	0	1.81936	inf	#NAME?	0.0311	0.707366	no
TCONS_00110136	XLOC_055540	SDOW01000855.1:797422-797895	normal	drought	NOTEST	0	0.30315	inf	0	1	1	no
TCONS_00110140	XLOC_055544	SDOW01000861.1:269545-270052	normal	drought	NOTEST	0	0	0	0	1	1	no
TCONS_00110385	XLOC_055667	SDOW01000861.1:275604-275936	normal	drought	NOTEST	0	0	0	0	1	1	no
TCONS_00110491	XLOC_055720	SDOW01000865.1:216331-216601	normal	drought	OK	21.949	5.48725	-2	-1.05376	0.3703	0.914312	no
TCONS_00110790	XLOC_055877	SDOW01000865.1:1269662-1269943	normal	drought	OK	21.5127	0	#NAME?	#NAME?	0.0052	0.527424	no
TCONS_00110791	XLOC_055878	SDOW01000866.1:794644-795494	normal	drought	NOTEST	0	0.505094	inf	0	1	1	no
TCONS_00110913	XLOC_055937	SDOW01000866.1:796341-796736	normal	drought	NOTEST	0	0	0	0	1	1	no
TCONS_00110914	XLOC_055938	SDOW01000875.1:232055-233623	normal	drought	OK	9.5774	1.69643	-2.49713	-1.27047	0.31075	0.902517	no
TCONS_00111278	XLOC_056121	SDOW01000875.1:918600-919118	normal	drought	OK	1.55835	6.49312	2.05889	1.25876	0.2532	0.89692	no
TCONS_00111316	XLOC_056141	SDOW01000890.1:686396-690083	normal	drought	NOTEST	0	0.935068	inf	0	1	1	no
TCONS_00111812	XLOC_056388	SDOW01000890.1:682623-682950	normal	drought	OK	0	11.7609	inf	#NAME?	0.0088	0.527424	no
TCONS_00111839	XLOC_056399	SDOW01000890.1:985752-986037	normal	drought	OK	0	10.3351	inf	#NAME?	0.0132	0.588905	no
TCONS_00111841	XLOC_056401	SDOW01000905.1:418902-419121	normal	drought	OK	25.4974	4.24957	-2.58496	-1.15164	0.3247	0.905206	no
TCONS_00112552	XLOC_056777	SDOW01000909.1:2978929-2981635	normal	drought	OK	1.84484	0.448664	-2.03979	-0.890421	0.3833	0.914605	no
TCONS_00112729	XLOC_056869	SDOW01000910.1:651836-652236	normal	drought	OK	0	2.07909	inf	#NAME?	0.0889	0.818126	no
TCONS_00112853	XLOC_056932	SDOW01000910.1:652317-652820	normal	drought	NOTEST	0	0.818244	inf	0	1	1	no
TCONS_00112854	XLOC_056933	SDOW01000910.1:684966-685970	normal	drought	NOTEST	0	0.10197	inf	0	1	1	no
TCONS_00112856	XLOC_056935	SDOW01000910.1:687666-688357	normal	drought	NOTEST	0	0.334976	inf	0	1	1	no
TCONS_00112858	XLOC_056937	SDOW01000914.1:1757497-1758059	normal	drought	NOTEST	0	0.227816	inf	0	1	1	no
TCONS_00113098	XLOC_057056	SDOW01000914.1:1807898-1808164	normal	drought	NOTEST	0	0	0	0	1	1	no
TCONS_00113099	XLOC_057057	SDOW01000916.1:2049621-2050119	normal	drought	OK	7.21199	0.554769	-3.70044	-1.66878	0.2679	0.89692	no
TCONS_00113356	XLOC_057190	SDOW01000917.1:508476-509452	normal	drought	NOTEST	0	0	0	0	1	1	no
TCONS_00113395	XLOC_057211	SDOW01000917.1:31919-32604	normal	drought	NOTEST	0	0.678307	inf	0	1	1	no
TCONS_00113420	XLOC_057223	SDOW01000921.1:366180-366549	normal	drought	NOTEST	0	0.492955	inf	0	1	1	no
TCONS_00113719	XLOC_057381	SDOW01000923.1:1142579-1142889	normal	drought	OK	0	1.49652	inf	#NAME?	0.1277	0.818126	no
TCONS_00113871	XLOC_057452	SDOW01000925.1:333669-336754	normal	drought	OK	4.80547	5.6905	0.243877	0.206384	0.8277	0.972426	no
TCONS_00113888	XLOC_057463	SDOW01000927.1:948938-953881	normal	drought	OK	0	2.97102	inf	#NAME?	0.00455	0.527424	no
TCONS_00114019	XLOC_057525	SDOW01000930.1:956863-957191	normal	drought	OK	15.5634	1.94543	-3	-1.51628	0.2689	0.89692	no
TCONS_00114177	XLOC_057603	SDOW01000930.1:957382-957988	normal	drought	OK	6.49247	0.405779	-4	-1.80314	0.26145	0.89692	no
TCONS_00114178	XLOC_057604	SDOW01000930.1:960026-960425	normal	drought	OK	6.687	0.417937	-4	-1.75629	0.271	0.89692	no
TCONS_00114179	XLOC_057605	SDOW01000932.1:614120-614335	normal	drought	NOTEST	0	0	0	0	1	1	no
TCONS_00114274	XLOC_057657	SDOW01000936.1:52783-54378	normal	drought	NOTEST	0	0.500087	inf	0	1	1	no
TCONS_00114423	XLOC_057730	SDOW01000939.1:618863-619326	normal	drought	OK	7.55635	0	#NAME?	#NAME?	0.0048	0.527424	no
TCONS_00114623	XLOC_057830	SDOW01000943.1:788169-788508	normal	drought	OK	0	6.58435	inf	#NAME?	0.0132	0.588905	no
TCONS_00114772	XLOC_057912	SDOW01000952.1:202578-202915	normal	drought	OK	0	27.6059	inf	#NAME?	0.00885	0.527424	no
TCONS_00115111	XLOC_058094	SDOW01000955.1:1070912-1073146	normal	drought	NOTEST	0	0.54754	inf	0	1	1	no
TCONS_00115349	XLOC_058226	SDOW01000955.1:800124-800420	normal	drought	OK	77.8496	46.5405	-0.742202	-0.620303	0.505	0.936144	no
TCONS_00115424	XLOC_058262	SDOW01000955.1:820695-820910	normal	drought	OK	0	36.1752	inf	#NAME?	0.0075	0.527424	no
TCONS_00115425	XLOC_058263	SDOW01000955.1:1900611-1900956	normal	drought	NOTEST	0	0	0	0	1	1	no
TCONS_00115428	XLOC_058266	SDOW01000955.1:1901062-1901880	normal	drought	NOTEST	0	0	0	0	1	1	no
TCONS_00115429	XLOC_058267	SDOW01000956.1:128761-129243	normal	drought	OK	0	5.01732	inf	#NAME?	0.1066	0.818126	no
TCONS_00115525	XLOC_058344	SDOW01000958.1:985559-986640	normal	drought	OK	0	1.88918	inf	#NAME?	0.02825	0.706086	no
TCONS_00115683	XLOC_058431	SDOW01000958.1:829227-829516	normal	drought	NOTEST	0	0.903691	inf	0	1	1	no
TCONS_00115685	XLOC_058433	SDOW01000965.1:729253-729896	normal	drought	OK	6.68863	3.15852	-1.08246	-0.748177	0.5	0.936144	no
TCONS_00116020	XLOC_058604	SDOW01000968.1:1399689-1399974	normal	drought	OK	9.39558	0.939558	-3.32193	-1.43353	0.29795	0.899715	no
TCONS_00116150	XLOC_058674	SDOW01000980.1:726162-726887	normal	drought	OK	0	1.92818	inf	#NAME?	0.12445	0.818126	no
TCONS_00116681	XLOC_058942	SDOW01000983.1:771877-772224	normal	drought	OK	12.4633	0.566515	-4.45943	-1.95435	0.2652	0.89692	no
TCONS_00116873	XLOC_059024	SDOW01000985.1:471188-471517	normal	drought	OK	18.0217	1.28726	-3.80735	-1.71261	0.26665	0.89692	no
TCONS_00117076	XLOC_059134	SDOW01000987.1:460033-460427	normal	drought	NOTEST	0	0	0	0	1	1	no
TCONS_00117143	XLOC_059174	SDOW01000989.1:883127-883554	normal	drought	OK	27.7882	8.04396	-1.7885	-1.35191	0.20115	0.89692	no
TCONS_00117251	XLOC_059228	SDOW01000995.1:503094-503550	normal	drought	OK	7.11895	0	#NAME?	#NAME?	0.0052	0.527424	no
TCONS_00117534	XLOC_059366	SDOW01000997.1:1215050-1216792	normal	drought	OK	3.04101	0.814371	-1.90079	-1.27833	0.18585	0.894751	no
TCONS_00117570	XLOC_059385	SDOW01000997.1:273600-274180	normal	drought	NOTEST	0	0	0	0	1	1	no
TCONS_00117609	XLOC_059409	SDOW01000997.1:276182-276745	normal	drought	NOTEST	0	0	0	0	1	1	no
TCONS_00117610	XLOC_059410	SDOW01000998.1:1386036-1386276	normal	drought	OK	22.0436	7.87273	-1.48543	-0.778823	0.4888	0.936144	no
TCONS_00117717	XLOC_059459	SDOW01001001.1:593683-594316	normal	drought	NOTEST	0	0	0	0	1	1	no
TCONS_00117806	XLOC_059496	SDOW01001001.1:595475-595698	normal	drought	OK	0	4.00035	inf	#NAME?	0.1277	0.818126	no
TCONS_00117821	XLOC_059505	SDOW01001002.1:438241-439005	normal	drought	OK	8.73963	1.31094	-2.73697	-1.92838	0.08755	0.818126	no
TCONS_00117848	XLOC_059520	SDOW01001003.1:210965-213199	normal	drought	NOTEST	0	0.75834	inf	0	1	1	no
TCONS_00117858	XLOC_059526	SDOW01001008.1:506205-506531	normal	drought	NOTEST	0	0	0	0	1	1	no
TCONS_00118154	XLOC_059679	SDOW01001009.1:951821-953759	normal	drought	OK	4.80459	5.53583	0.204385	0.142184	0.89655	0.981337	no
TCONS_00118175	XLOC_059691	SDOW01001009.1:950310-951040	normal	drought	OK	1.55073	2.01595	0.378512	0.24874	0.8131	0.970008	no
TCONS_00118196	XLOC_059703	SDOW01001016.1:57670-58370	normal	drought	NOTEST	0	0	0	0	1	1	no
TCONS_00118504	XLOC_059866	SDOW01001016.1:1408433-1408673	normal	drought	NOTEST	0	0	0	0	1	1	no
TCONS_00118507	XLOC_059869	SDOW01001018.1:406002-406345	normal	drought	OK	0	1.16428	inf	#NAME?	0.1277	0.818126	no
TCONS_00118585	XLOC_059908	SDOW01001019.1:515677-515883	normal	drought	OK	0	26.1686	inf	#NAME?	0.01695	0.617228	no
TCONS_00118624	XLOC_059929	SDOW01001021.1:666407-666692	normal	drought	OK	22.5494	1.87912	-3.58496	-1.61594	0.2723	0.89692	no
TCONS_00118699	XLOC_059966	SDOW01001025.1:301423-301738	normal	drought	OK	21.5382	2.15382	-3.32193	-1.67863	0.2567	0.89692	no
TCONS_00118775	XLOC_060011	SDOW01001037.1:72992-74346	normal	drought	OK	0	8.78386	inf	#NAME?	5e-05	0.0391386	yes
TCONS_00119180	XLOC_060217	SDOW01001037.1:206587-209052	normal	drought	OK	0	6.90845	inf	#NAME?	0.0311	0.707366	no
TCONS_00119183	XLOC_060219	SDOW01001037.1:122562-122916	normal	drought	NOTEST	0	0	0	0	1	1	no
TCONS_00119193	XLOC_060227	SDOW01001037.1:123091-123580	normal	drought	NOTEST	0	0	0	0	1	1	no
TCONS_00119194	XLOC_060228	SDOW01001038.1:1283945-1285611	normal	drought	OK	479.65	934.864	0.962774	0.214587	0.5118	0.936144	no
TCONS_00119250	XLOC_060261	SDOW01001055.1:58282-58671	normal	drought	OK	48.4387	5.28423	-3.1964	-2.3523	0.04655	0.806586	no
TCONS_00119843	XLOC_060538	SDOW01001060.1:907459-907976	normal	drought	NOTEST	0	0	0	0	1	1	no
TCONS_00119979	XLOC_060608	SDOW01001061.1:717228-717976	normal	drought	NOTEST	0	0.244009	inf	0	1	1	no
TCONS_00120049	XLOC_060646	SDOW01001062.1:690736-690951	normal	drought	OK	4.5219	6.78285	0.584963	0.225041	0.72255	0.961937	no
TCONS_00120111	XLOC_060676	SDOW01001065.1:136524-136771	normal	drought	OK	54.6387	11.5029	-2.24793	-1.44049	0.204	0.89692	no
TCONS_00120234	XLOC_060743	SDOW01001070.1:800570-800938	normal	drought	NOTEST	0	0.495903	inf	0	1	1	no
TCONS_00120497	XLOC_060870	SDOW01001080.1:848681-850471	normal	drought	NOTEST	0	0	0	0	1	1	no
TCONS_00120899	XLOC_061078	SDOW01001081.1:378040-378304	normal	drought	OK	0	11.7297	inf	#NAME?	0.01695	0.617228	no
TCONS_00120928	XLOC_061093	SDOW01001085.1:363397-363837	normal	drought	NOTEST	0	1.03654	inf	0	1	1	no
TCONS_00121121	XLOC_061173	SDOW01001094.1:830364-831013	normal	drought	NOTEST	0	0.183291	inf	0	1	1	no
TCONS_00121371	XLOC_061303	SDOW01001095.1:319478-320027	normal	drought	NOTEST	0	0	0	0	1	1	no
TCONS_00121380	XLOC_061308	SDOW01001095.1:318014-318403	normal	drought	OK	0	7.04563	inf	#NAME?	0.0075	0.527424	no
TCONS_00121392	XLOC_061316	SDOW01001102.1:135526-137483	normal	drought	OK	0.744635	8.74946	3.55459	2.71201	0.03085	0.707366	no
TCONS_00121537	XLOC_061400	SDOW01001110.1:157056-158218	normal	drought	OK	0	3.74235	inf	#NAME?	0.01045	0.527424	no
TCONS_00121698	XLOC_061486	SDOW01001116.1:463790-464417	normal	drought	NOTEST	0	0	0	0	1	1	no
TCONS_00121910	XLOC_061587	SDOW01001117.1:328299-328631	normal	drought	OK	5.03586	3.77689	-0.415037	-0.240234	0.82305	0.970804	no
TCONS_00121919	XLOC_061591	SDOW01001118.1:634605-634866	normal	drought	OK	0	4.8555	inf	#NAME?	0.0954	0.818126	no
TCONS_00121955	XLOC_061606	SDOW01001120.1:459911-460130	normal	drought	NOTEST	0	0	0	0	1	1	no
TCONS_00122055	XLOC_061656	SDOW01001125.1:617019-617314	normal	drought	OK	1.70805	2.56207	0.584963	0.225041	0.72255	0.961937	no
TCONS_00122172	XLOC_061721	SDOW01001129.1:400719-401380	normal	drought	OK	6.78222	0.713918	-3.24793	-1.6959	0.23335	0.89692	no
TCONS_00122280	XLOC_061771	SDOW01001134.1:517310-517639	normal	drought	OK	27.0325	11.5853	-1.22239	-0.852175	0.45535	0.933852	no
TCONS_00122465	XLOC_061884	SDOW01001136.1:92834-93150	normal	drought	NOTEST	0	0	0	0	1	1	no
TCONS_00122538	XLOC_061930	SDOW01001136.1:93396-93610	normal	drought	NOTEST	0	0	0	0	1	1	no
TCONS_00122539	XLOC_061931	SDOW01001143.1:355927-356462	normal	drought	NOTEST	0	0	0	0	1	1	no
TCONS_00122820	XLOC_062080	SDOW01001150.1:607055-607376	normal	drought	OK	0	6.84309	inf	#NAME?	0.01695	0.617228	no
TCONS_00122975	XLOC_062152	SDOW01001169.1:639585-639976	normal	drought	NOTEST	0	0	0	0	1	1	no
TCONS_00123448	XLOC_062385	SDOW01001171.1:303628-304011	normal	drought	OK	5.45949	11.8289	1.11548	0.753508	0.48325	0.936144	no
TCONS_00123483	XLOC_062407	SDOW01001171.1:304174-304859	normal	drought	OK	4.74815	6.10476	0.36257	0.247505	0.82455	0.971642	no
TCONS_00123484	XLOC_062408	SDOW01001173.1:112291-115076	normal	drought	OK	0.316335	2.93658	3.21461	1.22583	0.13045	0.823312	no
TCONS_00123546	XLOC_062442	SDOW01001173.1:115787-118968	normal	drought	OK	0	11.3922	inf	#NAME?	0.0444	0.797302	no
TCONS_00123548	XLOC_062443	SDOW01001176.1:197261-197476	normal	drought	OK	0	2.26095	inf	#NAME?	0.12445	0.818126	no
TCONS_00123659	XLOC_062495	SDOW01001178.1:234748-235392	normal	drought	NOTEST	0	0	0	0	1	1	no
TCONS_00123722	XLOC_062528	SDOW01001190.1:195136-196100	normal	drought	OK	6.44016	1.71738	-1.90689	-1.4398	0.1793	0.894751	no
TCONS_00124179	XLOC_062755	SDOW01001221.1:991455-991951	normal	drought	NOTEST	0	0.279283	inf	0	1	1	no
TCONS_00125199	XLOC_063262	SDOW01001231.1:998814-999780	normal	drought	OK	18.6275	8.35024	-1.15754	-0.976944	0.29505	0.899042	no
TCONS_00125553	XLOC_063453	SDOW01001236.1:512877-513305	normal	drought	NOTEST	0	0	0	0	1	1	no
TCONS_00125658	XLOC_063510	SDOW01001239.1:602389-602670	normal	drought	OK	0	14.6677	inf	#NAME?	0.00925	0.527424	no
TCONS_00125747	XLOC_063551	SDOW01001252.1:546433-546825	normal	drought	OK	5.20063	11.7014	1.16993	0.782947	0.46315	0.934883	no
TCONS_00126023	XLOC_063696	SDOW01001254.1:438538-438942	normal	drought	OK	7.33583	0.815093	-3.16993	-1.43636	0.2914	0.897247	no
TCONS_00126066	XLOC_063719	SDOW01001259.1:207457-210893	normal	drought	OK	0	1.46418	inf	#NAME?	0.04635	0.806586	no
TCONS_00126184	XLOC_063774	SDOW01001272.1:194713-196227	normal	drought	OK	0	21.5248	inf	#NAME?	0.025	0.703237	no
TCONS_00126559	XLOC_063966	SDOW01001294.1:515371-515678	normal	drought	OK	15.3509	2.30264	-2.73697	-1.3857	0.2848	0.897247	no
TCONS_00126963	XLOC_064173	SDOW01001306.1:196315-198217	normal	drought	OK	0	4.72945	inf	#NAME?	0.0088	0.527424	no
TCONS_00127301	XLOC_064326	SDOW01001331.1:19204-21048	normal	drought	NOTEST	0	0	0	0	1	1	no
TCONS_00127853	XLOC_064593	SDOW01001338.1:10962-12046	normal	drought	OK	0	4.62898	inf	#NAME?	0.0023	0.527424	no
TCONS_00128014	XLOC_064665	SDOW01001343.1:283308-283555	normal	drought	NOTEST	0	0	0	0	1	1	no
TCONS_00128101	XLOC_064706	SDOW01001343.1:283653-283885	normal	drought	OK	0	1.75617	inf	#NAME?	0.12445	0.818126	no
TCONS_00128102	XLOC_064707	SDOW01001350.1:706715-706972	normal	drought	NOTEST	0	0	0	0	1	1	no
TCONS_00128273	XLOC_064792	SDOW01001357.1:506877-512863	normal	drought	OK	2.19579	7.75984	1.82128	1.33036	0.2139	0.89692	no
TCONS_00128442	XLOC_064886	SDOW01001357.1:504779-506665	normal	drought	OK	0.388032	3.49229	3.16993	2.2002	0.06655	0.818126	no
TCONS_00128444	XLOC_064888	SDOW01001358.1:53706-54904	normal	drought	NOTEST	0	0	0	0	1	1	no
TCONS_00128461	XLOC_064899	SDOW01001359.1:421530-421896	normal	drought	NOTEST	0	1.0038	inf	0	1	1	no
TCONS_00128473	XLOC_064909	SDOW01001359.1:421973-422313	normal	drought	NOTEST	0	0	0	0	1	1	no
TCONS_00128474	XLOC_064910	SDOW01001362.1:480591-481598	normal	drought	OK	5.28264	67.8616	3.68326	2.83953	0.01485	0.617228	no
TCONS_00128488	XLOC_064917	SDOW01001366.1:267979-271922	normal	drought	OK	3.93619	2.78316	-0.500074	-0.248277	0.8111	0.970008	no
TCONS_00128549	XLOC_064947	SDOW01001370.1:153286-153654	normal	drought	OK	8.47388	0	#NAME?	#NAME?	0.0209	0.662834	no
TCONS_00128626	XLOC_064980	SDOW01001372.1:226919-227489	normal	drought	OK	1.33703	2.00554	0.584963	0.343287	0.7003	0.960943	no
TCONS_00128735	XLOC_065042	SDOW01001390.1:137066-137322	normal	drought	OK	0	7.72336	inf	#NAME?	0.0311	0.707366	no
TCONS_00128985	XLOC_065168	SDOW01001399.1:284757-287551	normal	drought	OK	0.240919	16.253	6.07601	2.69761	0.1762	0.892379	no
TCONS_00129081	XLOC_065211	SDOW01001399.1:284757-287551	normal	drought	OK	0.240919	16.253	6.07601	2.69761	0.1762	0.892379	no
TCONS_00129082	XLOC_065211	SDOW01001404.1:32475-32901	normal	drought	OK	0	6.61102	inf	#NAME?	0.0088	0.527424	no
TCONS_00129161	XLOC_065252	SDOW01001404.1:33544-33867	normal	drought	OK	0	4.71601	inf	#NAME?	0.02825	0.706086	no
TCONS_00129162	XLOC_065253	SDOW01001405.1:170727-171113	normal	drought	OK	0	3.58031	inf	#NAME?	0.023	0.677379	no
TCONS_00129203	XLOC_065272	SDOW01001416.1:52552-59637	normal	drought	OK	0	2.16951	inf	#NAME?	0.0089	0.527424	no
TCONS_00129378	XLOC_065366	SDOW01001420.1:142282-142525	normal	drought	OK	0	6.0546	inf	#NAME?	0.0954	0.818126	no
TCONS_00129501	XLOC_065435	SDOW01001427.1:466456-466791	normal	drought	NOTEST	0	0	0	0	1	1	no
TCONS_00129712	XLOC_065546	SDOW01001460.1:356773-357169	normal	drought	OK	9.33734	5.09309	-0.874469	-0.589541	0.5858	0.95504	no
TCONS_00130179	XLOC_065781	SDOW01001465.1:230447-231030	normal	drought	OK	1.72158	1.72158	1.11022e-16	1.93816e-16	0.91765	0.984522	no
TCONS_00130221	XLOC_065802	SDOW01001469.1:111271-111798	normal	drought	NOTEST	0	0	0	0	1	1	no
TCONS_00130243	XLOC_065813	SDOW01001479.1:79496-83198	normal	drought	OK	17.8449	0	#NAME?	#NAME?	0.0074	0.527424	no
TCONS_00130366	XLOC_065870	SDOW01001485.1:317177-317597	normal	drought	OK	0	6.41683	inf	#NAME?	0.0091	0.527424	no
TCONS_00130481	XLOC_065927	SDOW01001496.1:342110-342344	normal	drought	OK	102.476	78.565	-0.383329	-0.284217	0.77025	0.9649	no
TCONS_00130612	XLOC_065988	SDOW01001496.1:354005-354688	normal	drought	OK	28.6078	11.4091	-1.32623	-1.11824	0.2313	0.89692	no
TCONS_00130613	XLOC_065989	SDOW01001500.1:440340-440665	normal	drought	NOTEST	0	0	0	0	1	1	no
TCONS_00130646	XLOC_066004	SDOW01001500.1:442649-442995	normal	drought	NOTEST	0	1.14069	inf	0	1	1	no
TCONS_00130647	XLOC_066005	SDOW01001501.1:250342-250921	normal	drought	OK	0	2.8274	inf	#NAME?	0.00885	0.527424	no
TCONS_00130670	XLOC_066015	SDOW01001501.1:271310-272086	normal	drought	OK	0	3.27992	inf	#NAME?	0.00545	0.527424	no
TCONS_00130671	XLOC_066016	SDOW01001502.1:146318-146684	normal	drought	NOTEST	0	0	0	0	1	1	no
TCONS_00130679	XLOC_066020	SDOW01001502.1:147279-147599	normal	drought	NOTEST	0	0.689718	inf	0	1	1	no
TCONS_00130681	XLOC_066022	SDOW01001517.1:105517-106370	normal	drought	NOTEST	0.673688	0.30683	-1.13464	0	1	1	no
TCONS_00130817	XLOC_066093	SDOW01001522.1:32068-32332	normal	drought	OK	0	7.03782	inf	#NAME?	0.0311	0.707366	no
TCONS_00130913	XLOC_066147	SDOW01001535.1:322313-324118	normal	drought	NOTEST	0	0.878017	inf	0	1	1	no
TCONS_00131019	XLOC_066201	SDOW01001542.1:270288-270870	normal	drought	OK	0	2.37343	inf	#NAME?	0.0132	0.588905	no
TCONS_00131176	XLOC_066285	SDOW01001556.1:48825-49066	normal	drought	NOTEST	0	0	0	0	1	1	no
TCONS_00131315	XLOC_066351	SDOW01001556.1:169730-169933	normal	drought	OK	0	2.75322	inf	#NAME?	0.12445	0.818126	no
TCONS_00131316	XLOC_066352	SDOW01001581.1:246762-247639	normal	drought	OK	86.7342	16.2124	-2.4195	-1.89817	0.07615	0.818126	no
TCONS_00131521	XLOC_066463	SDOW01001590.1:106095-107320	normal	drought	OK	0	13.7111	inf	#NAME?	0.0311	0.707366	no
TCONS_00131608	XLOC_066515	SDOW01001657.1:17479-17741	normal	drought	OK	0	1.19999	inf	#NAME?	0.12445	0.818126	no
TCONS_00131946	XLOC_066694	SDOW01001676.1:93846-98084	normal	drought	NOTEST	0	0.67972	inf	0	1	1	no
TCONS_00132062	XLOC_066755
