# Supplementary material for: Transcriptomic Analysis Reveals the Role of Long Non-Coding RNAs in Response to Drought Stress in Tibetan Hulless Barley
Source: Biology (Basel). 2025 Jun 20;14(7):737. doi: 10.3390/biology14070737 (PMC12292109; doi:10.3390/biology14070737)
Supplement: Supplementary file 1 [file biology-14-00737-s001.zip › Table S8. Hierarchical cluster tree and color bands showing the 11 modules by WGCNA.xlsx]

## Sheet: Sheet1
Table S8. Hierarchical cluster tree and color bands showing the 11 modules by WGCNA.
ID	Color	T0	T1	T5	S0	S1	S5	Classification
TCONS_00000244	black	4.76982	4.18669	7.73779	3.04771	6.07143	6.97398	lncRNA
TCONS_00000490	black	16.2122	9.45709	14.8378	18.655	3.54446	13.2917	lncRNA
TCONS_00000494	black	5.03089	2.51545	9.91724	4.63117	2.1998	5.49952	lncRNA
TCONS_00000495	black	1.66327	1.24745	1.75647	7.4642	1.63638	3.40912	lncRNA
TCONS_00000496	black	19.9189	32.3682	48.3806	24.0664	9.79845	40.8269	lncRNA
TCONS_00001034	black	11.487	6.46145	3.63921	14.8702	8.47599	1.17722	lncRNA
TCONS_00001037	black	17.7558	7.60962	9.10749	12.2588	22.4598	7.27863	lncRNA
TCONS_00001040	black	2.12514	10.6257	6.28356	2.93443	19.514	5.22696	lncRNA
TCONS_00001041	black	3.48023	9.57063	4.41014	2.40278	11.4132	4.27993	lncRNA
TCONS_00001316	black	18.3546	8.97337	1.98139	15.3474	7.0894	1.67203	lncRNA
TCONS_00001573	black	27.4365	45.8676	120.547	28.869	28.5848	91.8536	lncRNA
TCONS_00001881	black	2.7938	4.82393	9.098	3.31282	13.9315	6.37578	lncRNA
TCONS_00001916	black	4.86232	4.77299	2.469	14.9145	9.74566	1.52465	lncRNA
TCONS_00002120	black	3.66885	3.05738	11.365	10.9764	7.21908	10.0265	lncRNA
TCONS_00002368	black	3.56941	5.56563	1.39949	3.31042	2.32941	1.56634	lncRNA
TCONS_00002743	black	18.5155	9.96986	2.40651	8.84994	5.60496	3.5031	lncRNA
TCONS_00002791	black	10.0246	6.19146	4.47174	5.96238	2.88591	7.47972	lncRNA
TCONS_00002813	black	6.13619	3.69158	2.49254	6.07874	3.47703	1.07127	lncRNA
TCONS_00003240	black	44.8696	104.322	58.7559	48.0165	406.127	95.6459	lncRNA
TCONS_00003444	black	4.28303	5.65919	5.04331	5.68989	4.22421	3.78584	lncRNA
TCONS_00003445	black	3.99898	2.85903	10.8241	11.9036	6.40508	6.21448	lncRNA
TCONS_00003743	black	4.0944	2.82135	3.7307	9.53372	2.13134	4.16586	lncRNA
TCONS_00003744	black	8.3798	2.86661	5.85572	13.3264	5.88133	13.8961	lncRNA
TCONS_00003841	black	126.38	198.645	86.0759	241.959	234.114	268.125	lncRNA
TCONS_00003842	black	69.3303	89.1095	56.9306	139.987	120.989	125.923	lncRNA
TCONS_00003848	black	1.89683	3.98334	1.76274	6.0241	1.24411	2.48821	lncRNA
TCONS_00004224	black	32.4503	16.2252	29.9072	28.5142	13.5442	19.3489	lncRNA
TCONS_00004227	black	6.65693	1.10949	9.37332	4.59601	4.36621	7.27701	lncRNA
TCONS_00004228	black	265.545	36.2204	6.90968	181.722	87.9201	39.8845	lncRNA
TCONS_00004691	black	158.419	377.188	269.267	432.288	499.735	1456.53	lncRNA
TCONS_00004692	black	3.87215	12.5845	8.99607	6.68342	2.5397	4.76194	lncRNA
TCONS_00004827	black	6.31655	2.18995	4.09641	11.5908	12.3212	11.1984	lncRNA
TCONS_00004886	black	21.0631	4.34453	2.99927	15.3038	4.67668	11.4413	lncRNA
TCONS_00005564	black	8.71011	10.7903	1.19627	17.3994	10.8644	2.56376	lncRNA
TCONS_00005751	black	13.8357	8.65219	6.91279	24.5188	18.424	16.4699	lncRNA
TCONS_00006836	black	27.4986	35.7519	20.0732	34.532	36.8858	15.9802	lncRNA
TCONS_00006862	black	12.8734	24.6328	10.9804	10.5972	80.376	58.4553	lncRNA
TCONS_00007325	black	24.2541	17.1108	14.4556	17.204	17.8693	15.2543	lncRNA
TCONS_00007719	black	30.1244	16.8741	12.947	35.7327	34.5228	47.9792	lncRNA
TCONS_00008134	black	35.3533	19.1973	21.0057	65.9873	63.1752	64.2236	lncRNA
TCONS_00008377	black	3.63181	9.54892	24.7121	14.6884	6.97677	27.8556	lncRNA
TCONS_00008489	black	11.9759	8.55418	11.8037	11.0243	14.2135	24.3125	lncRNA
TCONS_00008491	black	2.17124	10.8562	15.5918	10.4933	7.12047	39.1626	lncRNA
TCONS_00008792	black	19.7577	6.20299	12.6159	9.51689	5.42463	12.4315	lncRNA
TCONS_00008795	black	32.4866	40.0439	10.7255	22.4032	42.1954	22.4271	lncRNA
TCONS_00008865	black	17.5666	8.51661	5.45943	15.4206	14.4958	16.0951	lncRNA
TCONS_00008866	black	2.75809	1.07994	3.08031	13.5624	11.8916	13.5581	lncRNA
TCONS_00009036	black	2.41128	4.21974	4.07423	11.6534	4.7446	4.94229	lncRNA
TCONS_00009212	black	1.64314	3.30661	17.3029	3.38542	11.7554	7.00921	lncRNA
TCONS_00009213	black	175.318	169.89	69.0577	106.939	140.962	127.533	lncRNA
TCONS_00009262	black	115.419	58.195	54.2	77.3325	77.8185	108.482	lncRNA
TCONS_00009390	black	7.8546	3.63978	6.90248	7.61898	5.60734	9.98911	lncRNA
TCONS_00009610	black	8.32238	7.28208	14.9409	22.9834	15.011	10.2348	lncRNA
TCONS_00009611	black	4.46761	3.72301	1.25812	2.05632	2.44188	1.22094	lncRNA
TCONS_00009657	black	9.03708	2.68709	1.37617	4.73843	2.60607	4.07889	lncRNA
TCONS_00009789	black	10.0644	10.2256	20.6955	11.8584	7.72265	15.537	lncRNA
TCONS_00009806	black	25.7759	11.8139	6.35138	1.48299	5.63537	1.76106	lncRNA
TCONS_00009948	black	3.32194	3.84425	1.71243	7.16438	7.1857	7.2772	lncRNA
TCONS_00010200	black	2.73485	6.94944	6.22796	3.22123	8.10519	6.79819	lncRNA
TCONS_00010201	black	1.7095	2.76701	5.1594	1.87385	4.6361	5.24477	lncRNA
TCONS_00010202	black	5.68055	1.72814	2.71481	1.00714	1.73839	1.81828	lncRNA
TCONS_00010307	black	14.9917	4.32013	3.2157	14.8345	5.66358	2.55401	lncRNA
TCONS_00010476	blue	22.6242	17.6409	40.7681	15.0471	26.7585	54.8177	lncRNA
TCONS_00010726	blue	6.94129	16.2827	1.17512	22.8618	18.7885	1.65517	lncRNA
TCONS_00010765	blue	9.08397	9.49289	9.07369	13.6772	9.21776	3.80951	lncRNA
TCONS_00011026	blue	3.75823	1.87912	8.73143	3.89208	2.46498	1.54062	lncRNA
TCONS_00011692	blue	3.34514	8.47349	8.88731	3.28937	5.61135	7.1778	lncRNA
TCONS_00011756	blue	5.45455	16.7828	17.5104	4.58797	31.8914	44.9998	lncRNA
TCONS_00011812	blue	38.2461	48.87	19.7458	32.2733	36.2342	62.7131	lncRNA
TCONS_00012359	blue	12.142	2.67911	3.86973	9.90111	4.18304	4.80869	lncRNA
TCONS_00012561	blue	30.0876	23.8067	7.74906	39.9319	33.5456	18.3495	lncRNA
TCONS_00012562	blue	44.7701	35.342	12.341	86.6036	56.3393	34.6716	lncRNA
TCONS_00012745	blue	3.80481	1.90241	1.60721	12.2588	4.99107	6.23884	lncRNA
TCONS_00012746	blue	1.40153	9.81073	2.36811	1.93526	4.59625	2.29813	lncRNA
TCONS_00012797	blue	119.957	97.3505	341.464	53.1622	63.1292	70.8695	lncRNA
TCONS_00013001	blue	58.3978	20.971	19.4123	40.7341	30.7999	27.1474	lncRNA
TCONS_00013168	blue	9.12964	4.18255	10.2972	18.0339	7.61401	8.79398	lncRNA
TCONS_00013306	blue	5.26149	2.89382	2.00027	6.17539	4.14114	4.31369	lncRNA
TCONS_00013307	blue	1.41195	5.2948	3.87677	2.43705	4.6304	1.7364	lncRNA
TCONS_00013691	blue	5.8377	89.7107	94.4905	12.0854	78.8005	28.3314	lncRNA
TCONS_00013985	blue	4.89804	3.50796	3.11507	3.59758	1.23458	3.35184	lncRNA
TCONS_00014033	blue	8.4094	12.5707	2.29125	4.65649	9.29073	5.60642	lncRNA
TCONS_00014101	blue	5.88049	1.47012	4.55399	4.05994	2.5713	4.01765	lncRNA
TCONS_00014102	blue	2.69991	3.1499	4.56193	1.86405	1.18056	1.47569	lncRNA
TCONS_00014121	blue	5.42056	8.07827	8.94418	3.94735	10.6042	11.3406	lncRNA
TCONS_00014439	blue	5.27384	9.99472	6.31229	17.5521	32.9719	12.6267	lncRNA
TCONS_00014455	blue	1.50919	9.80972	3.825	7.2937	6.92901	1.23733	lncRNA
TCONS_00014647	blue	1.26427	4.10888	2.67023	7.41935	2.90227	3.62784	lncRNA
TCONS_00014953	blue	10.4431	16.1258	9.16296	6.74284	31.3799	6.98056	lncRNA
TCONS_00015056	blue	13.1885	7.32123	6.05026	5.20266	2.747	3.6809	lncRNA
TCONS_00015210	blue	1.31395	2.00515	3.6605	1.089	7.79589	4.77378	lncRNA
TCONS_00015223	blue	49.0628	34.9492	6.61285	38.5788	42.4966	45.8772	lncRNA
TCONS_00015268	blue	12.1644	5.14649	1.58105	38.116	19.0257	6.90448	lncRNA
TCONS_00015272	blue	11.8471	27.9243	6.43397	39.7269	44.4006	16.6502	lncRNA
TCONS_00015469	blue	163.058	80.862	82.0312	108.638	55.6339	128.387	lncRNA
TCONS_00015668	blue	2.61303	2.98632	2.36524	7.7317	4.89674	2.75442	lncRNA
TCONS_00015669	blue	8.39903	9.79886	8.57397	9.18138	10.0995	5.73835	lncRNA
TCONS_00016263	blue	12.8961	3.54642	2.85993	1.55812	2.1146	6.34379	lncRNA
TCONS_00016330	blue	5.7254	4.81468	6.53067	10.2223	8.49638	12.9852	lncRNA
TCONS_00016357	blue	5.29457	29.3666	18.0478	14.4285	14.2947	4.40192	lncRNA
TCONS_00016499	blue	10.1714	5.16901	5.97047	19.6568	12.4714	7.84274	lncRNA
TCONS_00016568	blue	2.32168	8.1259	4.41322	8.01456	61.6721	28.552	lncRNA
TCONS_00016869	blue	7.18296	46.2897	3.34509	31.7218	64.1403	23.783	lncRNA
TCONS_00016964	blue	4.82004	12.0501	50.9012	13.3112	25.2913	79.0355	lncRNA
TCONS_00017301	blue	7.8335	13.5097	5.14783	8.77044	10.5898	4.77623	lncRNA
TCONS_00017348	blue	3.45537	3.0997	5.66364	3.71896	2.78937	2.14917	lncRNA
TCONS_00017374	blue	3.77013	4.91077	4.6262	5.96064	4.41614	6.55856	lncRNA
TCONS_00017586	blue	48.6324	15.7166	1.25262	17.6071	17.5047	2.43121	lncRNA
TCONS_00017716	blue	1.67564	3.21797	1.65088	2.88296	2.87155	2.46197	lncRNA
TCONS_00017841	blue	4.99972	4.33183	5.37057	9.02666	7.81596	9.47992	lncRNA
TCONS_00017997	blue	64.6922	39.6933	36.6041	49.3726	46.4648	76.5594	lncRNA
TCONS_00018244	blue	2.88895	6.2594	7.32201	1.99456	6.3161	3.94756	lncRNA
TCONS_00018246	blue	8.11663	8.48557	16.5195	3.56605	14.035	35.0875	lncRNA
TCONS_00018720	blue	7.26018	3.14608	1.22672	2.33917	5.07933	1.98411	lncRNA
TCONS_00018721	blue	4.69188	2.34594	13.8734	1.61966	1.53868	5.77005	lncRNA
TCONS_00019440	blue	3.31383	13.9438	14.7374	4.77307	8.9747	6.67633	lncRNA
TCONS_00019638	blue	16.3685	12.7967	12.8805	37.7779	19.257	17.1109	lncRNA
TCONS_00019669	blue	11.5369	1.53826	2.59913	8.49621	2.01785	4.41405	lncRNA
TCONS_00019780	blue	54.2215	25.3034	16.0327	21.2132	28.4506	191.153	lncRNA
TCONS_00019899	blue	12.1911	23.3134	40.9252	16.6955	26.4981	81.0054	lncRNA
TCONS_00020270	blue	8.86606	12.4125	2.24709	6.12121	1.16303	4.36138	lncRNA
TCONS_00020271	blue	12.4307	13.9846	6.56365	32.1836	16.3064	10.1914	lncRNA
TCONS_00020290	blue	17.2478	5.9696	13.4725	15.5413	10.86	14.3694	lncRNA
TCONS_00020430	blue	12.581	8.33714	10.3517	20.241	21.6048	27.4827	lncRNA
TCONS_00020431	blue	11.1211	9.31851	11.9858	21.7754	20.6725	17.4087	lncRNA
TCONS_00020548	blue	5.32246	13.3061	8.99309	14.6987	45.3822	4.36367	lncRNA
TCONS_00020549	blue	26.1686	31.4023	6.6324	10.8402	6.86547	17.1636	lncRNA
TCONS_00020604	blue	5.55161	13.216	24.3915	14.587	16.3651	22.9313	lncRNA
TCONS_00021461	blue	1.61295	2.15472	1.84333	2.78568	2.78314	1.12234	lncRNA
TCONS_00021655	blue	66.9868	17.6771	51.8764	35.9709	59.8016	259.343	lncRNA
TCONS_00022025	blue	12.661	7.46098	3.17049	11.4624	6.27641	8.0138	lncRNA
TCONS_00022027	blue	5.47661	3.59943	3.93307	3.22377	7.98827	3.11149	lncRNA
TCONS_00022028	blue	12.1074	2.75717	2.94758	6.25986	7.34437	2.4319	lncRNA
TCONS_00022049	blue	10.4407	1.74011	7.35047	2.40278	3.42397	1.42665	lncRNA
TCONS_00022322	blue	24.2375	38.682	28.9891	38.3564	52.9198	85.6535	lncRNA
TCONS_00022323	blue	10.0852	11.6661	15.6061	19.9576	20.5657	29.4225	lncRNA
TCONS_00022358	blue	1.94462	25.1828	58.3217	1.87962	56.8853	229.423	lncRNA
TCONS_00022503	blue	17.2219	9.75324	7.13331	14.9511	16.9319	28.6947	lncRNA
TCONS_00022655	blue	22.5787	11.295	4.11575	16.7009	5.07135	5.16895	lncRNA
TCONS_00022793	blue	55.4626	56.0719	7.7073	1.78467	3.91474	2.12244	lncRNA
TCONS_00022796	blue	27.4407	12.8055	15.6937	28.7085	18.3581	13.2336	lncRNA
TCONS_00022853	blue	3.07606	1.66247	8.3711	13.1906	4.2834	11.7046	lncRNA
TCONS_00023143	blue	9.03876	4.43479	4.44951	18.9725	7.91969	8.08302	lncRNA
TCONS_00023458	blue	5.91829	18.7424	6.7397	5.87159	9.23737	19.7587	lncRNA
TCONS_00023637	blue	35.4502	8.59307	1.37032	51.0463	29.5602	9.2192	lncRNA
TCONS_00023859	blue	4.72842	13.5738	9.75785	7.18054	19.9756	17.4695	lncRNA
TCONS_00023860	blue	2.63636	18.7534	17.0504	7.95716	32.9829	26.7798	lncRNA
TCONS_00023949	blue	5.88047	22.2138	40.9782	5.14988	40.8473	72.5487	lncRNA
TCONS_00023954	blue	3.85793	6.00688	3.97746	10.1591	14.2642	5.71436	lncRNA
TCONS_00024033	blue	3.9513	10.8661	5.00725	1.36401	5.18322	8.09878	lncRNA
TCONS_00024223	blue	48.54	36.511	20.4867	56.2063	52.2691	54.86	lncRNA
TCONS_00024225	blue	11.034	17.6493	25.9921	16.5588	20.2755	53.6346	lncRNA
TCONS_00024257	blue	5.15448	12.9727	1.87936	17.9178	25.2307	6.55707	lncRNA
TCONS_00024258	blue	8.22519	13.6109	6.61778	32.3127	30.9661	13.8031	lncRNA
TCONS_00024505	blue	13.6527	12.4481	7.80254	10.5349	9.48143	8.55963	lncRNA
TCONS_00024508	blue	9.44727	22.0436	7.98129	52.1799	64.0291	25.8182	lncRNA
TCONS_00024660	blue	2.12712	3.19068	7.48772	2.44764	7.44083	11.045	lncRNA
TCONS_00024673	blue	5.32785	7.3328	8.56724	7.07326	7.79463	11.7707	lncRNA
TCONS_00024724	blue	19.7411	31.2735	19.1357	25.6148	16.3532	28.0433	lncRNA
TCONS_00024842	blue	149.3	88.8916	178.274	130.617	102.353	354.139	lncRNA
TCONS_00024843	blue	181.39	98.9829	171.898	165.072	88.6868	369.91	lncRNA
TCONS_00025207	blue	7.13265	5.34949	7.03018	4.92445	7.01734	1.94926	lncRNA
TCONS_00025210	blue	2.72974	1.36487	5.38105	5.65392	4.77442	10.4441	lncRNA
TCONS_00025218	blue	89.7179	48.3214	81.9421	52.0068	71.1764	122.597	lncRNA
TCONS_00025219	blue	18.6934	11.452	20.2866	18.2204	30.5398	16.9262	lncRNA
TCONS_00025220	blue	24.1053	28.03	39.5969	27.7073	37.9265	43.0238	lncRNA
TCONS_00025290	blue	65.7922	16.0575	12.7436	88.3195	57.3562	27.8833	lncRNA
TCONS_00025322	blue	1.73614	5.08479	3.45931	6.6818	11.6012	30.5306	lncRNA
TCONS_00025491	blue	7.09225	3.12893	1.23359	9.21704	4.65173	1.36815	lncRNA
TCONS_00025493	blue	127.248	19.8733	18.4183	30.3084	9.33827	1.94547	lncRNA
TCONS_00025661	blue	1.7724	3.95315	4.53767	8.01248	9.15204	4.35314	lncRNA
TCONS_00025670	blue	7.98486	4.56278	5.30029	5.51282	6.73352	8.4169	lncRNA
TCONS_00025671	blue	3.18054	4.08927	6.52559	7.84241	7.45029	4.47017	lncRNA
TCONS_00025943	blue	1.28988	13.3473	7.05021	6.72524	16.4684	5.96469	lncRNA
TCONS_00025974	blue	166.219	68.0969	58.9203	197.167	148.817	102.036	lncRNA
TCONS_00026010	blue	7.88757	5.70415	96.6568	17.8893	16.1173	159.017	lncRNA
TCONS_00026131	blue	9.73755	8.11463	1.82813	9.71085	5.67711	4.43523	lncRNA
TCONS_00026132	blue	12.5964	4.72364	2.66044	30.4383	4.13091	2.58182	lncRNA
TCONS_00026133	blue	10.5134	4.20535	3.5528	17.4205	8.27473	1.7239	lncRNA
TCONS_00026983	blue	32.7843	16.3535	13.1068	20.0692	17.6305	22.6057	lncRNA
TCONS_00027425	blue	6.23414	2.81207	2.98752	1.9142	1.30772	2.26705	lncRNA
TCONS_00027755	blue	5.97421	1.49355	4.03774	2.47479	4.7021	1.95921	lncRNA
TCONS_00028118	blue	18.4849	15.6812	28.6991	13.4582	11.1851	42.8028	lncRNA
TCONS_00028301	blue	3.16737	6.71842	13.8824	6.15117	4.04055	14.2732	lncRNA
TCONS_00028429	blue	3.07496	3.99916	2.74009	8.64373	2.04468	4.13729	lncRNA
TCONS_00028581	blue	337.839	56.9717	77.8512	135.818	38.2627	32.0828	lncRNA
TCONS_00028805	blue	1.30186	3.19388	2.88201	4.04577	5.52751	2.68112	lncRNA
TCONS_00028806	blue	1.58791	1.5773	6.458	2.02473	4.21938	1.98421	lncRNA
TCONS_00028858	blue	6.73044	10.0957	16.1106	7.74459	1.47147	5.51801	lncRNA
TCONS_00028879	blue	3.22976	1.37224	3.63503	3.96165	2.84506	3.24335	lncRNA
TCONS_00028924	blue	5.53945	8.30723	24.815	17.4969	20.3069	36.7936	lncRNA
TCONS_00028926	blue	34.2335	25.009	46.5723	32.6348	10.5753	33.6629	lncRNA
TCONS_00028980	blue	4.51516	5.65625	9.10531	8.77876	5.76442	11.8691	lncRNA
TCONS_00029037	blue	16.4454	2.05567	8.10451	10.4079	4.49431	10.1122	lncRNA
TCONS_00029038	blue	1.59926	1.19944	4.05327	2.48432	1.83564	1.63896	lncRNA
TCONS_00029039	blue	11.1665	1.24072	12.5783	8.56604	17.0893	11.1894	lncRNA
TCONS_00029314	blue	10.0571	7.07964	3.74515	7.67438	7.72463	4.12269	lncRNA
TCONS_00029427	blue	21.164	16.8382	24.2278	26.2683	14.2335	10.038	lncRNA
TCONS_00029782	blue	6.04365	5.16349	4.87291	3.77862	2.43104	8.0227	lncRNA
TCONS_00030031	blue	308.094	107.888	63.2069	192.404	116.086	177.691	lncRNA
TCONS_00030032	blue	344.156	116.889	84.8169	258.269	122.759	244.015	lncRNA
TCONS_00030122	blue	18.2176	6.11542	8.33941	20.7103	20.0078	17.8025	lncRNA
TCONS_00030124	blue	1.23274	1.7599	3.67774	16.7547	6.5274	6.19907	lncRNA
TCONS_00030125	blue	3.78068	4.89435	3.47677	7.55605	7.48235	5.79653	lncRNA
TCONS_00030245	blue	4.96964	3.72723	17.8436	12.0088	3.25953	6.11162	lncRNA
TCONS_00030248	blue	3.4636	20.7816	8.77844	11.9565	22.7174	2.83968	lncRNA
TCONS_00030251	blue	4.0396	2.52475	6.82552	4.18347	10.5981	2.48393	lncRNA
TCONS_00030310	blue	22.1877	23.5111	22.8897	30.4891	34.7068	50.4089	lncRNA
TCONS_00030323	blue	15.1448	9.07232	11.0179	12.5947	11.1252	12.7761	lncRNA
TCONS_00030366	blue	21.6253	15.5726	6.70187	22.3445	22.5593	21.9193	lncRNA
TCONS_00030591	blue	5.9965	6.50222	1.74838	15.1722	4.56643	3.79364	lncRNA
TCONS_00030823	blue	116.306	48.1019	48.5227	84.2642	76.2839	95.3548	lncRNA
TCONS_00031090	blue	54.7165	17.5695	7.63366	91.1495	48.3993	26.7513	lncRNA
TCONS_00031091	blue	41.4907	9.4297	3.18659	54.687	29.6872	12.3697	lncRNA
TCONS_00031120	blue	42.1471	14.4808	8.60129	47.0112	8.86014	6.16708	lncRNA
TCONS_00031561	blue	33.223	4.22839	3.3171	36.283	4.75432	3.46669	lncRNA
TCONS_00032005	blue	2.68521	8.52436	28.5305	1.90334	13.5419	34.6111	lncRNA
TCONS_00032305	blue	4.42427	1.67143	5.23735	3.22178	2.9688	5.51383	lncRNA
TCONS_00032339	blue	12.9085	5.79362	5.42614	5.73275	7.35262	3.27982	lncRNA
TCONS_00032632	blue	9.43043	24.9331	12.8805	11.5597	30.7877	27.6001	lncRNA
TCONS_00032749	blue	1.48245	4.44734	9.70617	6.65272	12.6402	13.3695	lncRNA
TCONS_00032755	blue	263.793	122.408	32.8679	94.3382	36.0975	71.5726	lncRNA
TCONS_00032856	blue	1920.42	1682.45	1134.57	1256.02	1200.21	2496.81	lncRNA
TCONS_00032998	blue	1.60621	10.4403	6.10634	1.10894	5.26746	3.9506	lncRNA
TCONS_00033258	blue	4.49552	14.1422	7.88011	9.70561	11.1253	15.6339	lncRNA
TCONS_00034427	blue	4.45118	2.22559	2.25629	9.83405	2.91948	2.91948	lncRNA
TCONS_00034473	blue	9.52131	11.0709	12.236	13.396	16.414	32.8021	lncRNA
TCONS_00034689	blue	21.1486	22.2876	7.07426	28.2759	32.4549	17.2482	lncRNA
TCONS_00036034	blue	17.925	4.55244	5.7317	52.5857	11.3852	3.75325	lncRNA
TCONS_00036189	blue	6.56684	4.72068	5.45237	1.99865	5.7621	4.18579	lncRNA
TCONS_00036256	blue	19.6016	14.2112	9.936	40.5994	7.71389	30.5341	lncRNA
TCONS_00036310	blue	4.88966	3.20574	2.29169	6.33683	3.42517	2.96362	lncRNA
TCONS_00036980	blue	1.51065	9.38763	22.8811	1.04297	8.06811	12.0314	lncRNA
TCONS_00036982	blue	2.90211	1.74126	6.86498	2.00364	4.18761	2.37932	lncRNA
TCONS_00037006	blue	20.6122	8.61296	11.5133	16.1961	12.7616	22.8288	lncRNA
TCONS_00037435	brown	8.5109	6.05618	1.41205	20.3601	6.91127	1.14596	lncRNA
TCONS_00037469	brown	38.696	13.82	32.6914	34.3493	16.9202	78.5579	lncRNA
TCONS_00037604	brown	27.5704	21.2906	18.9234	20.8878	22.9936	48.991	lncRNA
TCONS_00037751	brown	10.2159	7.50233	6.06845	8.37565	5.23478	2.35565	lncRNA
TCONS_00037956	brown	28.1513	12.9027	57.4757	24.2949	27.6962	53.8538	lncRNA
TCONS_00038191	brown	110.716	66.0709	58.882	68.077	81.5504	79.5812	lncRNA
TCONS_00038192	brown	39.6955	33.9063	30.6723	40.0672	26.6683	17.6984	lncRNA
TCONS_00038249	brown	23.962	13.0953	16.6972	27.0425	23.5313	40.5534	lncRNA
TCONS_00038598	brown	1.88618	4.14959	6.37398	3.25559	3.71137	6.64953	lncRNA
TCONS_00038630	brown	15.4345	3.93622	3.01074	8.25335	2.58243	2.79798	lncRNA
TCONS_00038631	brown	4.30298	1.63586	3.24474	10.02	6.97923	2.81067	lncRNA
TCONS_00038632	brown	1.23185	1.34904	1.01884	12.8687	11.0285	2.44871	lncRNA
TCONS_00038768	brown	25.3915	29.8322	4.39718	94.5365	79.886	9.53366	lncRNA
TCONS_00038769	brown	11.2391	5.47131	1.76183	20.7494	14.7504	8.28881	lncRNA
TCONS_00038802	brown	3.18758	4.60844	9.47657	8.43146	2.56012	1.83167	lncRNA
TCONS_00038870	brown	25.4241	5.86709	2.47834	10.8019	12.8272	1.60341	lncRNA
TCONS_00038873	brown	14.6591	5.49715	17.0285	12.651	16.8258	15.023	lncRNA
TCONS_00039194	brown	236.095	145.531	106.493	174.969	184.816	224.683	lncRNA
TCONS_00039318	brown	1.84014	5.52043	6.99572	2.54091	13.2762	8.29763	lncRNA
TCONS_00039597	brown	6.77869	6.75003	3.81569	4.39936	5.34937	17.5626	lncRNA
TCONS_00039657	brown	4.9359	6.56336	1.37808	3.72793	5.16406	1.63527	lncRNA
TCONS_00039715	brown	1.97565	1.97565	4.17271	8.18404	15.5497	16.1976	lncRNA
TCONS_00039752	brown	3.66942	10.0039	22.1437	4.85288	10.7711	20.1784	lncRNA
TCONS_00040107	brown	7.70387	6.2594	8.13555	1.32971	3.15805	7.1056	lncRNA
TCONS_00040172	brown	4.16495	2.15811	4.79578	2.57711	2.92922	1.44224	lncRNA
TCONS_00040676	brown	1.17492	2.53108	3.92833	2.08993	1.17926	3.98017	lncRNA
TCONS_00040874	brown	2.77485	3.58005	2.59676	6.08322	2.06572	1.32094	lncRNA
TCONS_00040988	brown	38.7807	21.3643	24.7123	26.7499	28.7774	49.4894	lncRNA
TCONS_00041065	brown	29.2963	16.7408	5.30366	49.1214	27.4502	30.8815	lncRNA
TCONS_00041076	brown	11.1785	8.06677	14.6279	6.19469	10.477	31.4534	lncRNA
TCONS_00041196	brown	5.60154	1.35905	5.58033	5.6415	3.91696	5.3454	lncRNA
TCONS_00041197	brown	2.66929	4.18455	7.02026	6.59368	1.78649	5.00728	lncRNA
TCONS_00041933	brown	21.8846	7.07202	2.11728	8.24936	1.3517	4.18879	lncRNA
TCONS_00042043	brown	29.003	11.0592	3.75159	11.047	2.70075	2.85069	lncRNA
TCONS_00042117	brown	4.59316	1.91382	4.20381	10.042	5.52311	5.64863	lncRNA
TCONS_00042121	brown	140.494	76.0308	76.8551	56.0695	43.6244	20.5477	lncRNA
TCONS_00042123	brown	250.345	113.814	114.569	97.2722	142.074	151.632	lncRNA
TCONS_00042219	brown	57.8091	2.76701	1.43155	34.6138	7.66011	3.19535	lncRNA
TCONS_00042637	brown	6.06721	3.81934	4.86234	5.60022	3.32641	2.27699	lncRNA
TCONS_00042641	brown	17.5166	8.7583	15.9369	10.2331	22.0941	33.141	lncRNA
TCONS_00042683	brown	2.0197	6.56716	2.84082	3.77693	10.9539	5.36957	lncRNA
TCONS_00042788	brown	7.28519	6.67108	3.99182	2.78564	6.15772	6.36262	lncRNA
TCONS_00043376	brown	3.37638	3.93911	2.85246	10.8784	3.69088	1.84544	lncRNA
TCONS_00043774	brown	10.8387	19.8709	9.1568	12.4719	9.47861	17.7724	lncRNA
TCONS_00043914	brown	5.47769	6.34903	14.0994	7.27028	18.356	16.3725	lncRNA
TCONS_00043916	brown	18.7276	11.381	41.6576	19.6094	52.3867	33.4524	lncRNA
TCONS_00043917	brown	3.95629	8.44	10.0772	11.7272	6.10029	15.5171	lncRNA
TCONS_00044247	brown	11.0048	6.354	3.03665	14.5492	25.0632	5.21731	lncRNA
TCONS_00044348	brown	153.088	500.735	1059.53	125.96	489.617	1209.07	lncRNA
TCONS_00044464	brown	80.6526	60.5377	81.7409	98.3935	75.2019	164.637	lncRNA
TCONS_00044535	brown	49.6064	45.0343	34.4622	69.0011	61.5807	110.856	lncRNA
TCONS_00044549	brown	1.27771	1.70361	3.41823	3.23451	4.19017	2.44426	lncRNA
TCONS_00044550	brown	1.80738	2.71107	16.0327	2.49567	4.74177	4.44541	lncRNA
TCONS_00044557	brown	44.6617	39.5442	45.1991	54.6033	68.3505	95.355	lncRNA
TCONS_00044780	brown	2.50268	1.07289	4.53039	4.08862	1.62956	7.42798	lncRNA
TCONS_00044865	brown	7.47292	2.25739	1.03573	16.7559	8.06164	3.27799	lncRNA
TCONS_00045020	brown	14.0366	3.29386	3.42497	11.4667	11.8433	14.4086	lncRNA
TCONS_00045455	brown	68.1322	19.5983	3.44735	30.0105	23.2203	5.83392	lncRNA
TCONS_00045570	brown	19.5008	12.5874	5.35167	11.1126	14.998	10.4429	lncRNA
TCONS_00045733	brown	50.1123	15.2713	3.82858	136.543	58.0569	14.2355	lncRNA
TCONS_00045799	brown	6.95579	11.6851	6.44609	1.85048	5.50424	2.31319	lncRNA
TCONS_00046053	brown	3.87644	7.64104	9.09522	7.07864	10.0613	4.97788	lncRNA
TCONS_00046054	brown	6.12025	20.1364	35.2898	28.8519	47.126	9.53659	lncRNA
TCONS_00046111	brown	54.5497	102.959	364.114	66.6528	146.103	443.122	lncRNA
TCONS_00046117	brown	5.4605	4.94858	5.33399	6.59747	6.93913	4.75666	lncRNA
TCONS_00046119	brown	5.11158	5.62274	12.0915	1.41163	10.7284	10.8961	lncRNA
TCONS_00046249	brown	4.24957	23.3726	14.3606	8.80182	11.149	3.48407	lncRNA
TCONS_00046781	brown	144.194	68.323	7.97778	218.532	105.037	45.444	lncRNA
TCONS_00046807	brown	11.282	7.09849	8.58195	18.937	21.4249	24.156	lncRNA
TCONS_00046971	brown	1.54833	3.09667	2.61615	3.20695	15.233	5.07766	lncRNA
TCONS_00046973	brown	2.70203	13.5101	11.4137	5.59651	1.77223	2.21529	lncRNA
TCONS_00046974	brown	21.5769	10.7885	1.82288	11.9175	28.3041	10.6141	lncRNA
TCONS_00047049	brown	8.53419	6.08893	3.462	9.83412	17.5989	4.23036	lncRNA
TCONS_00047050	brown	49.3927	18.6143	16.9015	21.2444	15.3477	32.0455	lncRNA
TCONS_00047051	brown	2.95827	1.69923	1.59165	8.16161	5.13387	1.24681	lncRNA
TCONS_00047062	brown	13.1852	15.8223	4.4557	38.2334	27.6737	8.64802	lncRNA
TCONS_00047160	brown	2.65459	6.01467	10.6007	7.29687	4.46569	3.78913	lncRNA
TCONS_00047442	brown	2.05889	3.08833	9.56673	2.84295	2.70081	10.1281	lncRNA
TCONS_00047443	green	4.82256	4.21974	15.2784	9.15625	7.1169	4.94229	lncRNA
TCONS_00047523	green	15.385	2.01404	2.67881	8.40661	6.20731	1.28259	lncRNA
TCONS_00047539	green	1.95819	29.8509	48.4977	22.9976	45.9227	35.2911	lncRNA
TCONS_00047614	green	6.50491	2.40218	3.85029	10.2254	2.21268	2.80051	lncRNA
TCONS_00048085	green	8.22428	12.2489	10.1527	5.08933	13.9524	16.3989	lncRNA
TCONS_00048333	green	5.5272	3.54474	4.31714	9.12635	10.3481	7.56373	lncRNA
TCONS_00048334	green	1.30397	4.70656	3.71906	5.8188	7.23734	4.33262	lncRNA
TCONS_00048466	green	80.8609	43.6649	36.8893	116.12	137.893	95.464	lncRNA
TCONS_00048467	green	26.7719	28.0114	12.1465	43.813	39.0209	45.118	lncRNA
TCONS_00048468	green	1.61495	19.6803	22.7245	19.4443	38.2074	32.4176	lncRNA
TCONS_00048470	green	8.11873	13.8379	5.6884	8.83264	14.7304	10.8038	lncRNA
TCONS_00048654	green	1.05812	6.65429	12.3343	8.57657	22.7532	26.6561	lncRNA
TCONS_00048725	green	50.4128	54.0112	27.9487	59.0404	70.2773	74.1135	lncRNA
TCONS_00048905	green	4.34297	1.44766	6.11511	2.99843	2.84851	2.37376	lncRNA
TCONS_00048916	green	5.08854	8.97344	18.1288	13.4534	42.2192	7.9929	lncRNA
TCONS_00048918	green	9.33514	15.1636	27.0496	3.04758	9.04689	14.2136	lncRNA
TCONS_00048952	green	1.26427	1.26427	2.67023	2.18216	4.14611	9.32875	lncRNA
TCONS_00049128	green	25.0599	5.36438	7.4523	13.5282	7.96012	7.22408	lncRNA
TCONS_00049601	green	1.65264	2.59678	5.08922	10.2279	5.89645	5.94497	lncRNA
TCONS_00049631	green	87.1075	23.9649	1.5711	41.517	25.0019	5.39124	lncRNA
TCONS_00049938	green	299.906	82.161	37.1772	200.201	139.593	204.186	lncRNA
TCONS_00050424	green	45.9145	25.521	23.9237	31.0562	34.3951	53.6946	lncRNA
TCONS_00051112	green	3.89506	4.96919	11.3146	6.23624	11.6098	9.5174	lncRNA
TCONS_00051290	green	4.03314	4.03314	9.37007	5.56903	13.2264	1.65329	lncRNA
TCONS_00051452	green	1.02522	3.47122	3.98527	7.58485	9.33964	5.21932	lncRNA
TCONS_00051513	green	1.95708	3.32397	5.19257	1.93155	9.84094	6.61356	lncRNA
TCONS_00051515	green	1.74354	6.72509	2.63033	2.92341	5.22775	5.51364	lncRNA
TCONS_00051519	green	22.4478	4.48956	3.16075	12.3985	4.90775	4.90775	lncRNA
TCONS_00051653	green	17.5898	4.79721	20.7144	4.04805	2.44723	4.80706	lncRNA
TCONS_00051861	green	16.4683	4.11708	3.47822	15.9178	4.32056	2.70035	lncRNA
TCONS_00052099	green	3.1761	3.09744	1.99582	6.5939	15.5768	2.79313	lncRNA
TCONS_00052111	green	8.43726	1.05466	4.90052	13.8348	1.38348	2.59402	lncRNA
TCONS_00052231	green	1.32921	3.63059	5.29232	3.05602	2.99911	2.02367	lncRNA
TCONS_00052528	green	18.8324	10.2108	2.25049	23.6078	9.10701	3.3059	lncRNA
TCONS_00052735	green	20.4898	47.9142	3.64247	838.652	584.291	179.786	lncRNA
TCONS_00052836	green	105.35	98.9003	64.0278	128.399	99.4167	163.932	lncRNA
TCONS_00053056	green	6.99318	1.70977	1.62619	7.88404	3.11986	1.5837	lncRNA
TCONS_00053150	green	3.49436	18.6762	30.2563	18.1861	6.60632	23.6297	lncRNA
TCONS_00053376	green	1.80738	6.32584	8.39812	8.73484	5.92721	5.92721	lncRNA
TCONS_00053377	green	6.0546	3.0273	14.0665	2.09008	11.9134	2.48195	lncRNA
TCONS_00053378	green	1.31927	1.75903	1.95048	4.09877	2.88432	1.26189	lncRNA
TCONS_00053750	green	5.66515	5.09863	7.1791	9.38705	7.43141	11.1471	lncRNA
TCONS_00053953	green	3.45738	6.02826	15.9262	3.46016	5.69289	24.8508	lncRNA
TCONS_00054093	green	1.09919	6.20474	45.1748	1.9848	9.19565	56.9968	lncRNA
TCONS_00054208	green	4.04891	1.78628	3.01819	3.78202	1.0935	1.17161	lncRNA
TCONS_00054320	green	54.0873	56.7208	82.1299	65.7228	34.6062	94.0335	lncRNA
TCONS_00054382	green	1.50365	2.57647	1.75738	1.74622	2.85741	2.75134	lncRNA
TCONS_00054460	green	41.6806	28.3282	7.87038	19.6482	15.912	18.8642	lncRNA
TCONS_00054473	green	1.19715	1.79573	5.05694	3.30611	11.778	5.88899	lncRNA
TCONS_00054885	green	3.79937	1.78794	1.22728	4.32043	2.63855	2.19879	lncRNA
TCONS_00054886	green	13.5964	8.49772	3.35024	13.2983	5.94513	5.57356	lncRNA
TCONS_00055202	green	2.32855	2.32855	1.96722	8.8421	7.63636	5.72727	lncRNA
TCONS_00055467	green	11.7974	13.5323	13.7776	10.5407	12.2894	22.1893	lncRNA
TCONS_00055731	green	1.21337	4.09994	6.32254	1.64121	1.61311	1.92416	lncRNA
TCONS_00055777	green	1.4835	2.30584	5.1339	2.54411	2.48238	2.34621	lncRNA
TCONS_00055847	green	146.23	72.7661	76.3759	103.678	80.595	163.057	lncRNA
TCONS_00055922	green	4.0418	3.71084	3.64125	5.06297	9.4437	2.89579	lncRNA
TCONS_00055923	green	2.06762	4.12733	5.53291	1.36865	3.17371	6.30823	lncRNA
TCONS_00056146	green	3.56095	15.134	3.76047	7.99016	19.2686	7.2987	lncRNA
TCONS_00056349	green	4.33798	15.386	19.9923	13.5249	21.3121	11.3501	lncRNA
TCONS_00056561	green	3.37114	3.51626	3.25971	4.9584	1.48097	3.2588	lncRNA
TCONS_00056694	green	1.60334	1.60334	2.70909	11.0696	4.20644	3.94358	lncRNA
TCONS_00056973	green	2.59256	3.1173	3.12322	4.86243	3.7725	3.63383	lncRNA
TCONS_00057347	green	61.3896	19.5195	6.86719	45.5797	22.2467	6.21804	lncRNA
TCONS_00057638	green	34.7168	15.3265	4.89968	45.5739	21.5616	18.5273	lncRNA
TCONS_00057758	green	4.13562	5.52156	6.04742	7.2171	8.65535	9.81349	lncRNA
TCONS_00057760	green	5.92544	4.7926	7.05183	5.41535	8.72818	3.29013	lncRNA
TCONS_00057762	green	1.07762	1.38751	6.07434	2.58297	12.6161	11.9962	lncRNA
TCONS_00057806	green	24.4073	22.0212	6.51768	4.21346	28.1866	30.6968	lncRNA
TCONS_00057813	green	1.87081	6.4831	4.49581	1.49726	4.18248	2.15587	lncRNA
TCONS_00057961	green	3.70155	2.83317	1.84111	2.69323	4.42225	2.1523	lncRNA
TCONS_00057984	green	9.87569	2.01449	10.6446	11.7991	1.88332	12.9422	lncRNA
TCONS_00058164	green	5.39983	4.49986	2.66112	4.34944	1.77084	3.68925	lncRNA
TCONS_00058165	green	22.1898	3.32847	2.81199	12.256	4.36621	9.09626	lncRNA
TCONS_00058166	green	10.4895	4.15963	1.22232	5.49396	2.84687	1.48274	lncRNA
TCONS_00058167	green	31.611	10.537	2.96732	26.6744	6.9111	17.2778	lncRNA
TCONS_00058168	green	57.2749	6.73822	8.53892	18.6085	4.41953	19.3354	lncRNA
TCONS_00058262	green	3.83355	2.87516	14.5741	6.6168	7.54315	20.4294	lncRNA
TCONS_00058372	green	2.61369	1.94984	2.5202	6.39592	2.42573	7.20867	lncRNA
TCONS_00058476	green	10.9202	14.7745	16.306	22.652	16.4377	27.9811	lncRNA
TCONS_00058495	green	13.3132	2.3298	8.99786	4.13619	3.05618	7.0947	lncRNA
TCONS_00058496	green	3.24443	2.20157	15.1733	1.11999	2.88798	5.12996	lncRNA
TCONS_00058533	green	4.81757	1.60075	3.20267	4.25131	2.19405	1.92499	lncRNA
TCONS_00058573	green	7.81637	1.30273	19.8105	3.59766	10.2533	10.6806	lncRNA
TCONS_00058574	green	64.5099	8.15642	2.81895	43.7703	4.6202	1.5198	lncRNA
TCONS_00058632	green	8.38055	7.12347	2.36004	18.7081	9.16119	2.06127	lncRNA
TCONS_00058639	green	8.9347	7.58539	15.3244	8.78165	9.98809	11.2154	lncRNA
TCONS_00059026	green	1.29618	2.16781	3.11297	2.27977	2.6645	1.55954	lncRNA
TCONS_00059051	green	9.14378	6.9879	5.39964	6.59486	8.08347	13.3234	lncRNA
TCONS_00059053	green	5.88091	2.66969	4.80465	7.92477	2.87453	5.26719	lncRNA
TCONS_00059076	green	6.19334	7.74167	1.96212	5.34492	1.01553	1.2694	lncRNA
TCONS_00059278	green	78.0478	48.1102	47.6717	81.5692	78.4285	133.597	lncRNA
TCONS_00059889	green	43.7706	19.3865	11.7001	47.3806	36.5447	34.2376	lncRNA
TCONS_00059894	green	74.2022	33.9962	34.0718	64.36	50.3496	84.2806	lncRNA
TCONS_00060095	green	18.2022	8.66771	19.039	4.18899	20.4662	11.3701	lncRNA
TCONS_00060097	green	401.144	20.5968	1.67169	249.631	22.889	11.2086	lncRNA
TCONS_00060233	green	1.488	6.36915	5.79871	2.75555	13.8136	4.97117	lncRNA
TCONS_00060517	green	7.92541	1.51186	2.20336	2.62085	5.33793	4.69457	lncRNA
TCONS_00060684	green	1.53713	2.47528	1.24634	5.75585	1.66953	1.44377	lncRNA
TCONS_00060740	grey	4.27476	1.86902	2.41711	3.29671	2.45429	6.59644	lncRNA
TCONS_00060754	grey	4.47565	26.056	66.6054	1.14797	26.632	43.6977	lncRNA
TCONS_00060852	grey	5.90305	3.60216	7.46111	5.76195	9.32113	11.4757	lncRNA
TCONS_00061049	grey	20.926	25.1111	17.6788	31.7844	49.4104	27.4503	lncRNA
TCONS_00061054	magenta	1.87912	1.87912	1.58754	14.271	8.62744	1.54062	lncRNA
TCONS_00061055	magenta	10.4756	2.99304	5.0572	22.7306	8.83395	3.68082	lncRNA
TCONS_00061064	magenta	2.09191	3.01866	1.98306	3.0788	2.27738	1.76247	lncRNA
TCONS_00061571	magenta	1.83428	11.7397	6.70938	4.1114	15.7136	5.55162	lncRNA
TCONS_00062124	magenta	22.249	13.9696	17.2824	28.5981	14.8192	12.3548	lncRNA
TCONS_00062221	magenta	7.40701	9.02183	10.3005	10.765	4.4844	17.7027	lncRNA
TCONS_00062224	magenta	6.89895	11.334	5.82844	2.72177	18.0998	22.6247	lncRNA
TCONS_00062246	magenta	11.8647	29.4845	8.37003	10.8727	10.8341	15.9248	lncRNA
TCONS_00062482	magenta	1.21914	3.15111	2.25794	2.55319	5.11716	6.35999	lncRNA
TCONS_00062742	magenta	1.72444	3.44889	5.46322	1.19057	1.69657	4.24144	lncRNA
TCONS_00062991	magenta	29.9808	13.1916	12.9176	22.355	14.1581	25.5632	lncRNA
TCONS_00063023	magenta	3.52282	1.32106	8.55653	4.25632	4.04351	10.8308	lncRNA
TCONS_00063072	magenta	8.09459	17.9276	13.17	14.9622	20.9636	13.8782	lncRNA
TCONS_00063078	magenta	39.341	9.83526	4.15455	4.5269	6.45083	2.68784	lncRNA
TCONS_00063079	magenta	14.1021	3.99559	2.1842	6.49081	1.23325	1.15617	lncRNA
TCONS_00063080	magenta	12.5964	18.8945	29.2648	43.4832	47.5054	28.4	lncRNA
TCONS_00063220	magenta	2.31206	8.12232	7.02362	6.39843	17.0835	18.7035	lncRNA
TCONS_00063222	magenta	8.45712	32.9318	25.8682	55.7922	105.456	65.3183	lncRNA
TCONS_00063248	magenta	12.6266	5.03275	13.8531	1.10226	6.58343	3.78949	lncRNA
TCONS_00063600	magenta	4.05976	3.13709	7.48318	4.33175	7.98826	7.56465	lncRNA
TCONS_00063601	magenta	23.9354	10.1265	3.57762	4.57621	6.5211	5.43425	lncRNA
TCONS_00063605	magenta	448.017	60.1024	9.02486	330.174	77.4256	20.701	lncRNA
TCONS_00063606	magenta	94.7576	224.985	147.422	110.466	218.376	283.583	lncRNA
TCONS_00063719	magenta	7.61022	3.04409	5.14346	4.20333	1.99658	17.4701	lncRNA
TCONS_00063967	magenta	1.70275	1.85784	1.14469	4.40451	3.55202	4.96717	lncRNA
TCONS_00064086	magenta	6.6436	4.9826	2.86763	4.80569	1.67269	4.18312	lncRNA
TCONS_00064175	magenta	9.86416	5.52393	1.08335	4.4948	2.58792	1.61745	lncRNA
TCONS_00064501	magenta	4.03314	1.00828	1.70364	15.3148	18.517	1.6533	lncRNA
TCONS_00064698	magenta	6.57143	11.0168	1.63287	6.40514	11.1556	5.38764	lncRNA
TCONS_00065061	magenta	19.0057	21.2417	8.02828	17.7529	6.59945	12.8323	lncRNA
TCONS_00065347	magenta	15.3724	7.6862	5.77202	14.151	3.36086	8.40214	lncRNA
TCONS_00065718	magenta	10.7483	24.9081	23.2989	36.1571	50.0979	23.625	lncRNA
TCONS_00065784	magenta	3.89446	5.58086	4.58145	7.09015	9.74316	4.19859	lncRNA
TCONS_00065939	magenta	2.28043	2.20444	1.05909	1.951	3.48474	2.21592	lncRNA
TCONS_00066097	magenta	39.8559	33.3461	9.5402	69.3425	54.5476	10.6743	lncRNA
TCONS_00066248	magenta	13.464	8.23435	7.65057	19.5853	13.7343	17.3849	lncRNA
TCONS_00066249	magenta	28.213	9.86693	3.63155	26.3958	15.5999	26.1188	lncRNA
TCONS_00066303	magenta	2.42601	5.62849	6.84489	7.67263	1.33087	6.56546	lncRNA
TCONS_00066752	magenta	2.65476	2.53409	4.79147	4.33224	9.65589	1.97867	lncRNA
TCONS_00066827	magenta	7.86161	4.33873	2.75757	8.03492	2.68548	1.38143	lncRNA
TCONS_00067333	magenta	39.6264	31.1365	8.21021	35.7366	32.5252	22.4151	lncRNA
TCONS_00067539	magenta	3.10343	2.10734	3.08231	4.11402	3.83937	1.00806	lncRNA
TCONS_00067621	magenta	3.74771	1.68428	1.0139	9.46019	5.69437	6.43925	lncRNA
TCONS_00067795	magenta	6.77617	9.92225	2.24899	3.34167	7.93646	5.95235	lncRNA
TCONS_00067819	magenta	3.08393	7.16602	7.58245	7.44805	13.5126	11.3161	lncRNA
TCONS_00067820	magenta	2.16984	10.8062	5.34244	15.7476	14.0188	13.9872	lncRNA
TCONS_00067888	magenta	1.80062	5.98813	4.63805	5.18765	3.5055	6.69379	lncRNA
TCONS_00067889	magenta	1.76352	3.2063	9.89126	7.86598	2.19957	2.59077	lncRNA
TCONS_00067935	magenta	3.55542	4.92595	9.43094	11.4247	11.3224	34.6058	lncRNA
TCONS_00067936	magenta	6.09544	6.57185	10.178	1.32448	7.90273	1.52355	lncRNA
TCONS_00067987	magenta	3.65592	5.09662	1.80374	5.78701	1.89218	2.83061	lncRNA
TCONS_00068033	magenta	1.74028	5.98523	9.02976	3.04443	6.99891	6.40028	lncRNA
TCONS_00068077	magenta	106.536	37.7649	6.78247	41.7222	44.9037	16.4941	lncRNA
TCONS_00068137	magenta	4.05976	4.2443	3.8975	2.29328	6.05171	4.53877	lncRNA
TCONS_00068139	pink	9.25053	9.25053	2.44222	11.1766	3.79208	4.7401	lncRNA
TCONS_00068200	pink	9.68659	7.41344	3.71568	5.51037	5.16298	2.84693	lncRNA
TCONS_00068772	pink	2.24963	18.8333	78.2032	7.07511	25.181	14.1683	lncRNA
TCONS_00068838	pink	66.9119	96.547	221.299	202.472	387.231	1785.82	lncRNA
TCONS_00068839	pink	8.57924	10.7097	49.3908	5.75568	21.7251	236.069	lncRNA
TCONS_00068875	pink	6.77332	16.9778	14.3459	22.0129	8.31757	24.5963	lncRNA
TCONS_00068948	pink	43.3971	58.8557	37.5758	69.4548	54.7505	65.3239	lncRNA
TCONS_00069068	pink	12.8853	14.8834	4.50836	17.0435	25.7376	7.82584	lncRNA
TCONS_00069211	pink	1.83506	1.81022	17.9526	2.88565	3.30681	11.086	lncRNA
TCONS_00069385	pink	330.826	566.346	45.1826	327.086	661.354	160.382	lncRNA
TCONS_00069430	pink	58.1447	24.8202	9.27786	19.7506	17.522	15.0179	lncRNA
TCONS_00070468	pink	2.70725	9.91678	10.865	5.22587	4.85791	24.0281	lncRNA
TCONS_00070781	pink	32.2863	37.4937	15.8379	17.9764	29.3734	29.0318	lncRNA
TCONS_00071006	pink	19.8311	12.0711	12.7475	17.8586	18.0967	18.3795	lncRNA
TCONS_00071600	pink	5.91354	5.93576	116.298	1.04003	11.1729	110.873	lncRNA
TCONS_00071967	pink	5.70971	3.99136	3.98705	7.55265	4.25012	3.08204	lncRNA
TCONS_00071983	pink	2.66763	4.07506	3.89475	3.43012	7.95206	3.74343	lncRNA
TCONS_00072061	pink	71.8995	58.8531	55.4746	57.7875	78.1516	116.5	lncRNA
TCONS_00072210	pink	4.53102	13.8196	4.78491	9.69759	12.4817	9.28698	lncRNA
TCONS_00072256	pink	1.72493	2.00275	2.21717	3.33145	2.61688	1.328	lncRNA
TCONS_00072257	pink	12.6064	14.0209	5.19356	18.0298	9.96433	13.7638	lncRNA
TCONS_00072274	pink	1.83264	1.19205	7.86787	4.25441	1.82917	3.56703	lncRNA
TCONS_00072277	pink	15.7011	2.61686	22.108	36.1341	17.1637	17.1637	lncRNA
TCONS_00072331	pink	34.0039	27.1899	12.9942	77.057	55.4291	18.027	lncRNA
TCONS_00072379	pink	128.637	52.5137	77.0658	87.8939	96.1608	114.535	lncRNA
TCONS_00072381	pink	2.90675	4.11881	8.237	8.47386	6.53453	8.16025	lncRNA
TCONS_00072471	pink	26.765	9.02371	15.5068	23.4005	13.4552	65.0612	lncRNA
TCONS_00072490	pink	2.39774	5.45972	15.0818	6.17674	1.97885	21.0824	lncRNA
TCONS_00072574	pink	6.40173	7.03783	6.13454	9.30854	12.3086	9.31744	lncRNA
TCONS_00072575	pink	4.46181	24.5613	14.4714	17.4011	52.7386	30.4008	lncRNA
TCONS_00072576	pink	3.21372	2.92543	5.01782	15.178	12.9376	20.0715	lncRNA
TCONS_00072577	pink	1.27469	6.7711	8.1217	7.96584	13.4469	10.2511	lncRNA
TCONS_00072578	pink	1.00711	2.039	3.20313	2.96087	9.61716	3.68897	lncRNA
TCONS_00072580	pink	1.17936	1.52001	2.57897	1.77057	5.48337	4.86662	lncRNA
TCONS_00072590	pink	6.39346	5.99387	5.40138	8.82821	7.33845	3.27609	lncRNA
TCONS_00072639	pink	14.1471	5.89487	5.39939	11.673	12.3543	8.302	lncRNA
TCONS_00072848	pink	38.7152	20.4824	18.7057	38.7342	37.4697	97.1295	lncRNA
TCONS_00072900	pink	33.0723	36.8883	35.4628	75.5259	96.7785	43.8006	lncRNA
TCONS_00072996	pink	2.46326	6.61161	7.01619	5.94295	13.2522	10.239	lncRNA
TCONS_00072997	pink	4.73392	7.35565	5.0705	5.82794	4.64101	10.5503	lncRNA
TCONS_00073199	pink	43.3572	25.8918	18.9622	36.7665	37.18	37.2125	lncRNA
TCONS_00073471	pink	1.60141	5.2402	2.0974	1.05184	2.09619	2.42112	lncRNA
TCONS_00073758	pink	4.68533	10.1515	1.31943	5.39132	4.09741	2.56088	lncRNA
TCONS_00073858	pink	2.81611	4.07359	82.8304	1.67629	1.29876	70.3961	lncRNA
TCONS_00074753	pink	5.11957	1.27989	2.52301	6.4801	4.47716	6.99556	lncRNA
TCONS_00074823	pink	5.4871	5.09517	5.96013	15.6946	15.9381	10.2826	lncRNA
TCONS_00075012	pink	7.51878	1.22769	1.42406	10.8387	3.42811	1.31153	lncRNA
TCONS_00075036	pink	6.59081	1.02981	1.56602	7.10993	2.97195	2.36405	lncRNA
TCONS_00075358	pink	25.0025	5.779	4.85171	9.10245	4.9365	8.44097	lncRNA
TCONS_00075590	pink	54.7545	39.6325	50.9241	33.8093	25.8511	45.051	lncRNA
TCONS_00075859	pink	12.1027	3.74609	2.43446	18.3033	11.7181	3.78003	lncRNA
TCONS_00076169	pink	48.7274	62.9396	17.1526	39.2488	58.5929	73.2411	lncRNA
TCONS_00076172	purple	2.39872	5.27718	2.83711	1.98732	2.51727	4.71989	lncRNA
TCONS_00076173	purple	11.5278	14.8215	33.391	4.54795	28.0836	29.7039	lncRNA
TCONS_00076218	purple	25.9606	20.8596	20.6668	45.0377	34.8769	35.7424	lncRNA
TCONS_00076461	purple	21.8416	14.1322	38.6263	6.0898	12.4842	48.5727	lncRNA
TCONS_00076622	purple	5.33555	4.385	5.73172	5.18873	4.28284	6.24009	lncRNA
TCONS_00076625	purple	12.2825	8.44419	4.21549	11.9249	7.55244	10.0699	lncRNA
TCONS_00076678	purple	6.18914	4.60565	8.62152	5.60841	6.30893	13.2594	lncRNA
TCONS_00076831	purple	5.26301	2.19101	1.06227	8.4749	3.67834	1.44128	lncRNA
TCONS_00076927	purple	1.53826	3.46108	1.62445	5.31013	3.02678	5.04463	lncRNA
TCONS_00076929	purple	1.79226	1.79226	2.01887	5.36204	3.91842	1.4694	lncRNA
TCONS_00076930	purple	12.2957	8.78266	3.70992	27.8927	13.8251	4.32034	lncRNA
TCONS_00077105	purple	50.1906	18.062	18.3579	13.7988	17.7898	17.9138	lncRNA
TCONS_00077263	purple	7.9026	8.89042	10.0144	5.45603	2.59161	27.5358	lncRNA
TCONS_00077264	purple	3.38477	2.53857	10.0084	2.33687	4.44006	1.38751	lncRNA
TCONS_00077402	purple	3.36624	4.62888	12.5557	7.96161	20.3681	11.0304	lncRNA
TCONS_00077445	purple	26.4833	14.984	14.7197	24.0583	17.8272	19.4271	lncRNA
TCONS_00077450	purple	59.359	51.1327	31.9364	69.8096	54.9519	99.0594	lncRNA
TCONS_00077688	purple	2.02777	9.71166	3.50891	2.78207	3.91285	13.3216	lncRNA
TCONS_00077832	purple	47.3014	23.9303	22.033	44.3479	39.1055	47.4412	lncRNA
TCONS_00078009	purple	6.39309	4.74531	9.92803	4.15013	7.99858	2.32106	lncRNA
TCONS_00078122	purple	3.46869	6.94909	15.9053	6.97172	30.0634	32.7499	lncRNA
TCONS_00078141	purple	5.58042	4.29263	5.4398	6.22371	2.25239	8.09453	lncRNA
TCONS_00078610	purple	11.3585	28.3964	38.3841	13.7236	27.9373	41.906	lncRNA
TCONS_00078662	purple	86.6863	68.4201	39.9968	94.5562	117.158	109.129	lncRNA
TCONS_00079192	purple	2.28683	10.1001	8.53285	3.68397	15.249	11.2493	lncRNA
TCONS_00079278	purple	8.31685	2.50244	6.31172	8.61326	2.23086	5.56814	lncRNA
TCONS_00079329	purple	2.76308	2.88702	3.06502	2.95607	1.69205	2.3647	lncRNA
TCONS_00079336	purple	21.5589	43.7915	12.5218	120.936	87.4927	92.7953	lncRNA
TCONS_00079338	purple	6.94264	2.97542	7.9601	8.90177	3.25257	6.50515	lncRNA
TCONS_00079524	purple	9.60788	7.30507	3.24583	6.64955	2.90479	4.0301	lncRNA
TCONS_00079525	purple	1.34179	3.9223	5.24945	7.77467	4.53229	3.82979	lncRNA
TCONS_00079837	purple	1.93335	4.07891	3.90099	4.06391	6.14405	6.07591	lncRNA
TCONS_00079996	red	126.806	67.5201	84.1731	77.3152	72.3693	126.916	lncRNA
TCONS_00080076	red	2379.05	253.109	113.993	1671.56	411.565	301.866	lncRNA
TCONS_00080077	red	7114.03	2437.23	420.131	6374.63	3563	1140.58	lncRNA
TCONS_00080080	red	3.95727	1.58291	3.00889	5.46428	3.63374	11.6799	lncRNA
TCONS_00080409	red	2.20934	2.04767	2.01902	2.40061	3.35676	1.45358	lncRNA
TCONS_00080448	red	2.8549	26.9423	54.8239	6.0033	18.1346	56.7308	lncRNA
TCONS_00080512	red	19.433	6.87914	18.5448	12.3292	16.6353	20.8742	lncRNA
TCONS_00080687	red	4.65748	3.7607	5.8112	5.74245	4.25086	12.1245	lncRNA
TCONS_00080690	red	6.52844	4.89633	7.58365	16.9024	3.21145	4.01431	lncRNA
TCONS_00080889	red	2.76054	9.04412	8.54277	13.5505	16.3258	8.28208	lncRNA
TCONS_00080891	red	4.44894	3.20289	3.7025	4.54894	3.81036	4.85048	lncRNA
TCONS_00080892	red	3.18574	9.36986	6.97609	2.59719	12.3996	4.41479	lncRNA
TCONS_00080998	red	6.32135	4.10888	3.20427	2.18216	3.73149	3.62784	lncRNA
TCONS_00080999	red	19.6705	1.63921	13.8485	11.3173	4.30056	5.3757	lncRNA
TCONS_00081587	red	14.1074	7.2628	5.90311	53.8165	9.63096	6.6772	lncRNA
TCONS_00081611	red	7.98751	14.2502	3.60749	7.79016	28.3502	13.0145	lncRNA
TCONS_00081625	red	3.05386	3.04811	5.42721	4.03796	4.14596	7.21143	lncRNA
TCONS_00081626	red	2.02371	3.73229	4.88529	4.65596	6.55409	3.95155	lncRNA
TCONS_00081661	red	14.6889	11.1529	8.15746	23.4732	28.6929	18.9957	lncRNA
TCONS_00081676	red	3.37201	3.16126	6.40973	4.94715	3.87041	10.0216	lncRNA
TCONS_00081677	red	11.5982	16.2375	31.3552	11.2105	9.12855	32.3303	lncRNA
TCONS_00081678	red	5.08804	3.81603	2.14926	7.02567	16.686	14.6002	lncRNA
TCONS_00081679	red	5.62386	11.2477	6.07095	9.05979	9.01665	8.70926	lncRNA
TCONS_00081681	red	64.5827	25.4932	33.0239	58.6691	59.4513	52.9489	lncRNA
TCONS_00081682	red	15.9109	11.2702	13.722	19.2238	10.8706	13.5883	lncRNA
TCONS_00081743	red	30.2567	7.64216	1.84466	37.2566	7.36517	1.53441	lncRNA
TCONS_00081825	red	3.15809	3.20955	2.00869	3.10677	4.52011	1.62559	lncRNA
TCONS_00082106	red	69.6385	102.627	227.453	109.707	185.493	506.543	lncRNA
TCONS_00082107	red	120.985	174.408	270.625	130.321	192.101	608.93	lncRNA
TCONS_00082109	red	5.22591	4.58703	8.1522	9.7444	12.8313	26.4612	lncRNA
TCONS_00082176	red	17.0186	2.72607	2.83048	16.8561	1.12001	3.03245	lncRNA
TCONS_00082209	red	12.7683	5.85418	5.46882	11.8226	8.1995	8.05279	lncRNA
TCONS_00082344	red	4.87027	15.9496	8.11431	7.37238	10.5972	9.12829	lncRNA
TCONS_00082375	red	3.97107	12.6413	18.1479	7.17725	12.0903	15.7583	lncRNA
TCONS_00082376	red	43.3547	29.335	12.9885	39.8824	43.407	28.4312	lncRNA
TCONS_00082401	red	4.78862	4.78862	6.57403	1.65305	7.852	2.9445	lncRNA
TCONS_00082491	red	29.3879	32.8355	9.39398	22.9638	11.7743	22.6215	lncRNA
TCONS_00082747	red	1.18186	5.31837	5.99081	2.4479	12.4027	24.224	lncRNA
TCONS_00083105	red	9.72822	31.818	6.83199	116.064	190.58	54.4009	lncRNA
TCONS_00083187	red	60.9268	11.2233	10.1591	34.3157	7.36127	5.25805	lncRNA
TCONS_00083346	red	77.6769	36.6808	10.9373	68.5258	19.8129	28.3041	lncRNA
TCONS_00083400	red	14.0484	12.6217	3.0925	22.8099	13.8006	14.5116	lncRNA
TCONS_00083607	red	1.67696	31.8623	3.54186	11.5779	50.5955	9.62414	lncRNA
TCONS_00083752	red	11.765	7.04159	13.5568	17.36	16.1548	20.5721	lncRNA
TCONS_00083980	red	7.72571	4.77176	1.63172	5.17703	9.09117	3.91218	lncRNA
TCONS_00084405	red	3.25124	1.89656	3.43343	2.99291	3.19868	4.88688	lncRNA
TCONS_00084452	red	4.04189	6.68655	9.01916	11.4048	16.9852	15.9188	lncRNA
TCONS_00084667	red	5.22034	3.48023	11.7607	6.00696	21.6851	19.9731	lncRNA
TCONS_00085059	red	12.777	8.30506	1.07944	10.5856	3.35212	8.3803	lncRNA
TCONS_00085331	red	5.28828	9.38671	1.00523	2.19065	2.77482	1.30069	lncRNA
TCONS_00085665	red	1.20639	3.11705	1.52592	5.1686	10.3226	3.86119	lncRNA
TCONS_00085689	red	2.715	5.8348	8.31418	1.93108	20.1667	12.7723	lncRNA
TCONS_00085693	red	6.84691	8.96919	11.8383	13.9783	11.7945	7.71387	lncRNA
TCONS_00085695	red	4.43749	6.6976	27.7115	6.25448	15.8306	15.1881	lncRNA
TCONS_00085706	red	6.5761	10.193	3.88898	14.0746	10.783	6.46981	lncRNA
TCONS_00085912	red	9.76483	11.6495	3.28765	18.8177	7.37278	24.5854	lncRNA
TCONS_00085916	red	9.10109	6.44661	3.20369	12.567	8.95396	14.3015	lncRNA
TCONS_00086214	red	2.73735	2.22563	2.83851	4.45475	5.44362	3.7894	lncRNA
TCONS_00086371	red	1.05033	1.94075	8.093	4.07539	6.12769	9.01319	lncRNA
TCONS_00086383	red	41.5596	69.6279	186.82	6.42384	11.595	78.5714	lncRNA
TCONS_00086504	red	5.05557	6.65176	4.61386	5.89059	4.57849	1.51771	lncRNA
TCONS_00086625	red	37.4497	29.762	24.2624	61.5184	47.9899	103.15	lncRNA
TCONS_00086771	red	8.24444	16.4889	17.4129	8.53806	13.5186	13.5186	lncRNA
TCONS_00086783	red	1.38498	4.08913	14.7539	7.54147	2.85805	3.42305	lncRNA
TCONS_00086826	red	16.6919	14.3078	12.3728	20.5554	17.4582	21.3068	lncRNA
TCONS_00086827	red	93.5931	28.6819	23.5323	42.5356	23.1599	38.7698	lncRNA
TCONS_00086992	red	63.3041	47.2004	19.2344	90.4786	59.0028	57.3638	lncRNA
TCONS_00087215	red	1.00936	1.72906	1.79179	1.85701	2.50167	3.35981	lncRNA
TCONS_00087359	red	10.4101	5.01577	4.79713	7.18722	25.201	26.2252	lncRNA
TCONS_00088126	red	4.3125	4.11632	1.71382	14.0461	9.76814	3.61033	lncRNA
TCONS_00088137	turquoise	43.9226	40.1256	36.4605	33.3803	41.0871	55.0016	lncRNA
TCONS_00088216	turquoise	6.50302	9.47179	15.2874	18.935	15.7629	36.3937	lncRNA
TCONS_00088224	turquoise	18.7385	3.41965	8.74538	4.78441	2.63885	7.08645	lncRNA
TCONS_00088379	turquoise	3.69686	3.13021	1.90326	7.63611	4.71359	3.18443	lncRNA
TCONS_00088529	turquoise	2.61389	3.39805	3.97491	2.52651	4.80038	3.00024	lncRNA
TCONS_00088530	turquoise	7.55219	1.69924	3.66867	3.64987	3.96272	3.40546	lncRNA
TCONS_00088670	turquoise	5.08876	2.17463	10.4837	2.71494	3.03625	14.5599	lncRNA
TCONS_00088686	turquoise	3.19673	6.79305	1.01276	6.62116	6.2901	1.31044	lncRNA
TCONS_00088736	turquoise	6.78133	5.00177	3.80396	2.24267	4.55605	2.65224	lncRNA
TCONS_00088807	turquoise	3.64367	3.36337	2.88264	18.0712	15.0895	4.26075	lncRNA
TCONS_00088808	turquoise	5.71461	4.42321	2.73924	9.32122	5.77005	5.40944	lncRNA
TCONS_00089015	turquoise	2.38097	1.78572	4.27444	2.46576	4.68495	2.44008	lncRNA
TCONS_00089036	turquoise	5.97295	7.36931	5.24794	12.5911	7.23136	5.50585	lncRNA
TCONS_00089439	turquoise	15.9589	17.7321	6.74124	64.8849	102.347	328.556	lncRNA
TCONS_00089607	turquoise	2.23865	3.77772	2.95511	4.25035	5.13906	3.21192	lncRNA
TCONS_00089642	turquoise	1.45399	1.85275	3.68242	1.3236	3.55371	4.7176	lncRNA
TCONS_00089848	turquoise	1.55959	3.62655	3.60779	1.08132	5.69653	13.2799	lncRNA
TCONS_00089850	turquoise	11.5535	16.6813	17.4883	2.24814	3.07587	7.27249	lncRNA
TCONS_00089965	turquoise	2.62591	3.11826	2.77304	1.81295	6.02806	6.72774	lncRNA
TCONS_00089982	turquoise	25.5272	3.52099	12.7661	15.3959	4.04142	3.6084	lncRNA
TCONS_00090022	turquoise	9.72874	18.3129	13.2956	10.2728	11.2605	23.9286	lncRNA
TCONS_00090023	turquoise	39.6449	15.8993	1.74444	29.367	13.2722	1.01573	lncRNA
TCONS_00090230	turquoise	10.5177	1.83448	1.34318	8.10587	3.04814	12.4332	lncRNA
TCONS_00090567	turquoise	13.6556	45.2674	29.3185	31.2891	81.7691	91.8798	lncRNA
TCONS_00090751	turquoise	6.43026	2.82622	1.03115	11.4122	9.47311	5.56016	lncRNA
TCONS_00090830	turquoise	16.879	7.83667	1.52784	39.1221	11.8615	11.8615	lncRNA
TCONS_00090854	turquoise	40.7169	42.1944	10.7698	28.9695	45.3076	35.4759	lncRNA
TCONS_00090915	turquoise	5.80475	5.44979	4.4794	6.96353	2.54994	4.7841	lncRNA
TCONS_00091155	turquoise	30.1865	5.13812	5.01908	13.5245	3.15941	1.31642	lncRNA
TCONS_00091185	turquoise	1.36553	6.44921	2.18874	4.4319	9.56147	5.49749	lncRNA
TCONS_00091708	turquoise	7.29056	4.99971	18.7384	4.38554	4.11216	14.5306	lncRNA
TCONS_00091743	turquoise	3.50003	4.75168	3.08407	2.73871	6.51192	4.94096	lncRNA
TCONS_00091836	turquoise	3.3233	14.9549	18.2495	13.7666	30.516	32.6957	lncRNA
TCONS_00091854	turquoise	2.85501	8.02234	6.86044	5.61352	15.0432	7.41258	lncRNA
TCONS_00091891	turquoise	6.29818	12.5964	22.6138	41.3091	30.9818	12.909	lncRNA
TCONS_00092067	turquoise	1.78094	2.70186	3.09719	3.34095	4.35686	7.48294	lncRNA
TCONS_00092272	turquoise	6.60749	8.46584	5.40773	22.8094	27.357	14.5588	lncRNA
TCONS_00092561	turquoise	24.7236	16.4833	10.6367	25.2675	33.1634	26.7721	lncRNA
TCONS_00092562	turquoise	90.5701	48.5124	24.448	74.2484	74.4235	63.9972	lncRNA
TCONS_00092607	turquoise	3.51702	3.51702	7.9234	8.09394	10.7649	3.8446	lncRNA
TCONS_00092669	turquoise	26.4263	5.95649	11.0403	13.3621	15.6176	40.278	lncRNA
TCONS_00093080	turquoise	93.7875	32.43	25.4569	47.4758	39.4863	45.6424	lncRNA
TCONS_00093373	turquoise	3.51233	5.2685	16.3202	4.84989	4.6074	2.87963	lncRNA
TCONS_00093398	turquoise	3.14337	6.25295	5.94876	12.216	13.8704	7.2052	lncRNA
TCONS_00093449	turquoise	4.44415	2.94046	3.4738	8.12133	8.64411	4.51056	lncRNA
TCONS_00093839	turquoise	43.5189	56.8739	49.2128	82.8822	74.5699	78.5285	lncRNA
TCONS_00093863	turquoise	37.4826	13.2751	9.89574	12.9392	18.4383	20.487	lncRNA
TCONS_00093895	turquoise	1.98361	5.45493	1.25686	6.16276	3.90308	1.62628	lncRNA
TCONS_00094141	turquoise	2.4459	1.22295	6.7157	2.53301	2.40636	13.0345	lncRNA
TCONS_00094177	turquoise	2.24884	4.69128	4.47085	1.55838	3.15464	4.69578	lncRNA
TCONS_00094179	turquoise	2.46543	5.33561	15.2653	1.76217	11.0267	4.42807	lncRNA
TCONS_00094190	turquoise	7.70529	5.11437	8.50395	6.80554	6.58368	5.58862	lncRNA
TCONS_00094515	turquoise	5.32526	1.99697	5.34247	5.97449	5.23917	2.72874	lncRNA
TCONS_00094685	turquoise	5.33846	1.33461	2.25503	31.3286	1.75072	2.1884	lncRNA
TCONS_00094807	turquoise	36.0846	10.1597	11.7799	34.2043	22.2079	22.8535	lncRNA
TCONS_00095088	turquoise	30.9277	29.3594	24.2259	57.5188	64.6934	43.2588	lncRNA
TCONS_00095191	turquoise	16.7136	11.2469	3.0329	15.8169	12.635	21.9688	lncRNA
TCONS_00095243	turquoise	5.41718	8.66751	8.59413	12.0339	9.89229	11.49	lncRNA
TCONS_00095275	turquoise	2.51793	3.14741	8.50889	9.56121	10.7346	10.3217	lncRNA
TCONS_00095276	turquoise	8.90302	11.1288	31.9665	49.1738	40.8757	25.5473	lncRNA
TCONS_00095333	turquoise	3.88467	1.36372	5.37987	3.06401	1.14225	1.84354	lncRNA
TCONS_00095423	turquoise	56.2533	47.7601	46.4464	54.1534	43.3369	75.478	lncRNA
TCONS_00095424	turquoise	44.662	14.5349	11.1794	30.8584	23.5612	45.0438	lncRNA
TCONS_00095752	turquoise	103.665	14.4612	15.0999	18.1733	13.0018	15.7194	lncRNA
TCONS_00095754	turquoise	7.5145	9.39313	5.07877	14.0078	17.7432	4.92866	lncRNA
TCONS_00095755	turquoise	3.01125	4.015	2.75598	5.89049	8.55854	3.29174	lncRNA
TCONS_00095970	turquoise	1.77126	1.97977	3.40967	8.82804	27.0546	8.19594	lncRNA
TCONS_00095971	turquoise	5.17585	14.5212	2.10555	6.08997	29.8193	8.47437	lncRNA
TCONS_00095972	turquoise	8.00282	2.1944	1.21098	4.11458	17.7649	9.41278	lncRNA
TCONS_00096272	turquoise	3.3653	3.90956	1.13389	1.37955	2.25837	3.94842	lncRNA
TCONS_00096319	turquoise	18.2358	18.2358	13.9083	13.2896	16.2798	19.5191	lncRNA
TCONS_00096341	turquoise	34.0808	44.4463	27.8961	45.4028	37.0692	40.7039	lncRNA
TCONS_00096342	turquoise	29.584	34.5731	34.5848	45.9047	66.8902	60.7766	lncRNA
TCONS_00096388	turquoise	7.41294	2.8015	1.84435	8.05532	4.46624	2.59316	lncRNA
TCONS_00096647	turquoise	9.38443	15.1874	13.1206	15.9798	11.3555	11.6581	lncRNA
TCONS_00096666	turquoise	29.5056	16.619	16.7371	20.3123	21.6397	26.865	lncRNA
TCONS_00096672	turquoise	3.9783	3.72965	7.35211	8.92663	7.82797	13.0467	lncRNA
TCONS_00096674	turquoise	4.35684	8.71368	8.83386	13.8368	19.4317	16.4312	lncRNA
TCONS_00096824	turquoise	1.34781	3.36952	4.83933	6.97905	1.32602	1.10501	lncRNA
TCONS_00096932	turquoise	8.55833	1.47096	2.25947	2.03113	1.0525	1.5349	lncRNA
TCONS_00096933	turquoise	20.9349	13.0843	24.3188	7.22681	20.5964	25.7454	lncRNA
TCONS_00096987	turquoise	26.0155	16.7063	20.8067	25.08	18.625	23.3796	lncRNA
TCONS_00097133	turquoise	3.97537	1.75453	3.08524	4.41944	4.65861	2.69715	lncRNA
TCONS_00097134	turquoise	89.1086	52.2648	39.1743	140.655	52.4148	66.9116	lncRNA
TCONS_00097156	turquoise	25.8923	15.1038	5.46861	47.6701	22.6433	7.07602	lncRNA
TCONS_00097157	turquoise	2.54402	8.90408	10.7463	1.75642	3.33719	2.08574	lncRNA
TCONS_00097158	turquoise	2.55351	1.8442	2.87637	3.52593	3.34964	2.32614	lncRNA
TCONS_00097159	turquoise	22.0436	9.44727	3.99065	21.7416	18.5891	5.16365	lncRNA
TCONS_00097199	turquoise	1.22168	3.35961	3.09632	2.53037	1.60257	2.50401	lncRNA
TCONS_00097270	turquoise	4.67473	1.86989	2.46834	5.32533	5.05907	7.66526	lncRNA
TCONS_00097386	turquoise	17.482	2.38391	5.37065	1.09725	1.04239	1.30299	lncRNA
TCONS_00097470	turquoise	4.04462	3.70757	1.13901	4.18867	4.64244	8.29007	lncRNA
TCONS_00098187	turquoise	16.9612	11.7423	6.61346	18.9164	19.2542	18.7194	lncRNA
TCONS_00098188	turquoise	14.8404	1.48404	6.89565	14.3443	4.86681	6.08351	lncRNA
TCONS_00099019	turquoise	6.13366	7.71319	9.52146	5.37437	6.28305	9.72206	lncRNA
TCONS_00099048	turquoise	38.5968	85.7113	176.949	88.531	138.761	205.932	lncRNA
TCONS_00099049	turquoise	23.6404	57.6092	141.073	68.3788	112.808	136.104	lncRNA
TCONS_00099050	turquoise	4.17592	12.2903	27.4677	9.37137	20.7651	32.1716	lncRNA
TCONS_00099076	turquoise	69.1076	12.9577	7.15768	34.4081	13.293	8.71673	lncRNA
TCONS_00099269	turquoise	157.674	55.7454	10.299	53.9267	40.5009	18.3943	lncRNA
TCONS_00099320	turquoise	137.564	127.001	147.555	5.42715	102.149	185.286	lncRNA
TCONS_00099322	turquoise	5.3477	4.27816	2.25894	3.32289	2.1045	1.75375	lncRNA
TCONS_00099323	turquoise	14.3295	8.87066	6.62942	1.88443	1.79021	1.67832	lncRNA
TCONS_00099337	turquoise	25.9212	11.7159	10.762	28.0793	13.8518	20.8306	lncRNA
TCONS_00099586	turquoise	3.17812	1.1918	2.1256	8.77682	3.64786	3.69128	lncRNA
TCONS_00099599	turquoise	2.33498	5.27162	9.16558	5.55287	12.6335	8.771	lncRNA
TCONS_00099729	turquoise	43.9904	5.11299	3.51534	27.7324	18.0383	2.21348	lncRNA
TCONS_00099785	turquoise	34.586	32.0173	40.0007	38.6784	39.7747	53.4255	lncRNA
TCONS_00100043	turquoise	18.3682	20.2485	10.5392	27.0884	28.6353	30.9223	lncRNA
TCONS_00100144	turquoise	9.33513	7.00135	5.91495	12.8901	30.614	3.82675	lncRNA
TCONS_00100328	turquoise	3.49318	16.5926	27.5931	2.41172	11.2266	11.1693	lncRNA
TCONS_00100492	turquoise	39.5377	16.9889	6.00204	32.8419	39.3037	12.1558	lncRNA
TCONS_00100563	turquoise	2.75562	2.70624	2.30682	12.9313	7.36306	9.89633	lncRNA
TCONS_00100634	turquoise	10.2686	7.86504	14.5728	23.6835	8.98244	18.9803	lncRNA
TCONS_00100635	turquoise	23.9628	12.4427	12.6137	14.2745	26.109	39.5766	lncRNA
TCONS_00101060	turquoise	8.85842	2.51662	5.97145	9.09699	4.31745	6.82625	lncRNA
TCONS_00101231	turquoise	12.5556	8.37038	33.5898	11.558	10.9801	48.038	lncRNA
TCONS_00101510	turquoise	26.1032	16.1019	23.7221	29.7352	3.46544	14.9502	lncRNA
TCONS_00101756	turquoise	11.0334	2.92089	3.76775	16.2327	2.73632	1.76884	lncRNA
TCONS_00102094	turquoise	11.217	8.41272	20.1372	19.3607	45.9817	34.4863	lncRNA
TCONS_00102101	turquoise	1.56405	2.56649	4.05256	7.18756	5.08873	3.05898	lncRNA
TCONS_00102102	turquoise	3.5276	2.88362	3.03314	1.88076	4.07079	2.52149	lncRNA
TCONS_00102138	turquoise	6.36497	2.9123	3.04071	6.50375	4.41646	3.16778	lncRNA
TCONS_00102299	turquoise	160.119	131.342	37.7143	95.774	101.633	55.0514	lncRNA
TCONS_00102303	turquoise	4.24793	5.52231	2.51213	1.17312	3.62202	2.78617	lncRNA
TCONS_00102305	turquoise	11.399	5.6995	26.483	7.86997	3.73824	23.364	lncRNA
TCONS_00102350	turquoise	4.53102	1.58586	2.29676	1.2513	4.75495	1.11445	lncRNA
TCONS_00102371	turquoise	8.83032	5.24813	21.4485	10.0774	5.04876	17.2654	lncRNA
TCONS_00102751	turquoise	18.0184	29.6355	23.6348	16.0411	19.2821	40.0415	lncRNA
TCONS_00102914	turquoise	5.55825	7.81398	3.03324	3.38146	8.19665	5.95159	lncRNA
TCONS_00103043	turquoise	27.462	16.0934	15.1155	27.8767	17.694	27.348	lncRNA
TCONS_00103067	turquoise	6.60413	11.863	11.882	4.22181	6.738	8.4225	lncRNA
TCONS_00103217	turquoise	66.648	38.411	45.9818	60.3966	49.5179	61.3827	lncRNA
TCONS_00103227	turquoise	27.2116	6.42922	13.0799	46.7023	6.09871	10.8998	lncRNA
TCONS_00103316	turquoise	11.5982	11.5982	2.93954	27.2255	4.56427	5.70533	lncRNA
TCONS_00103440	turquoise	10.8268	9.10546	7.41601	9.07623	7.65981	5.28148	lncRNA
TCONS_00103441	turquoise	23.3932	12.0771	17.7544	16.3805	12.9181	13.5728	lncRNA
TCONS_00103444	turquoise	8.23416	9.05758	8.34775	12.5069	7.56097	5.40069	lncRNA
TCONS_00103520	turquoise	114.103	72.9662	49.3945	231.195	154.749	134.546	lncRNA
TCONS_00103729	turquoise	12.0735	18.8648	18.4875	35.4265	39.5944	39.5944	lncRNA
TCONS_00104024	turquoise	6.87818	7.61513	5.81085	6.44474	7.41146	5.63915	lncRNA
TCONS_00104282	turquoise	146.988	62.0939	3.89342	762.956	376.934	80.4723	lncRNA
TCONS_00104437	turquoise	4.645	2.3225	5.2323	9.62086	6.09321	5.07768	lncRNA
TCONS_00104572	turquoise	4.56576	3.52808	1.05198	2.86567	2.17791	1.36119	lncRNA
TCONS_00104584	turquoise	8.99945	5.89243	6.39273	8.48504	4.58775	9.81227	lncRNA
TCONS_00104595	turquoise	4.55086	4.80432	3.29663	7.51571	7.95627	1.91588	lncRNA
TCONS_00104754	turquoise	1.68725	3.3745	6.65204	4.27128	3.31995	1.84441	lncRNA
TCONS_00104901	turquoise	50.6698	65.497	169.4	22.0148	74.7404	272.686	lncRNA
TCONS_00105035	turquoise	7.33537	4.17959	6.99777	4.42049	4.519	5.61941	lncRNA
TCONS_00105277	turquoise	7.01363	6.33567	2.91482	9.33157	9.09429	9.68123	lncRNA
TCONS_00105326	turquoise	80.5573	24.1672	38.5657	45.7299	48.14	89.5287	lncRNA
TCONS_00105573	turquoise	2.67929	5.50742	4.27556	8.83796	8.78657	8.05436	lncRNA
TCONS_00105701	turquoise	40.6527	30.1504	19.4897	47.8538	37.2193	44.2575	lncRNA
TCONS_00106183	turquoise	2.8316	3.68108	2.87066	10.9478	8.5432	6.96457	lncRNA
TCONS_00106210	turquoise	23.206	15.2874	2.17573	10.6008	9.74188	2.08046	lncRNA
TCONS_00106442	turquoise	7.65434	1.91359	19.3999	10.5693	2.5102	6.2755	lncRNA
TCONS_00106838	turquoise	57.5941	23.3362	26.9901	55.889	43.4885	55.8791	lncRNA
TCONS_00106845	turquoise	49.2063	29.3396	19.8962	43.056	27.7866	36.8906	lncRNA
TCONS_00106885	turquoise	5.46407	2.2403	18.406	11.4348	3.7922	11.8381	lncRNA
TCONS_00107236	turquoise	1.0545	2.08581	1.59534	2.36047	1.42303	3.09322	lncRNA
TCONS_00107239	turquoise	1.4368	4.3104	4.85539	3.47193	4.71191	5.88988	lncRNA
TCONS_00107385	turquoise	1.66949	9.11697	2.3985	3.11856	6.81784	2.21029	lncRNA
TCONS_00107655	turquoise	3.55657	6.1109	1.6666	9.77002	7.02125	3.1761	lncRNA
TCONS_00107905	turquoise	7.58247	12.1748	5.5154	7.216	3.20461	3.54076	lncRNA
TCONS_00107906	turquoise	10.1654	9.65159	6.44451	1.10463	2.73263	3.21421	lncRNA
TCONS_00108012	turquoise	49.7967	15.8861	3.74241	44.0825	12.4232	8.26544	lncRNA
TCONS_00108434	turquoise	1.20564	4.21974	1.01856	2.49716	9.4892	4.9423	lncRNA
TCONS_00108657	turquoise	9.49192	5.80062	1.78201	7.28145	1.38348	1.72935	lncRNA
TCONS_00108723	turquoise	105.552	171.28	49.686	96.7035	120.452	30.1175	lncRNA
TCONS_00108833	turquoise	5.91147	3.81222	10.1582	3.99189	5.92584	13.3369	lncRNA
TCONS_00108874	turquoise	300.404	180.105	417.465	66.4446	49.8967	196.131	lncRNA
TCONS_00108898	turquoise	10.301	8.53227	2.05206	5.27064	4.74361	5.24959	lncRNA
TCONS_00108911	turquoise	8.62222	12.5022	9.46955	9.52458	7.35178	9.18972	lncRNA
TCONS_00109534	turquoise	3.06709	3.06709	20.7293	8.4702	2.01167	2.51459	lncRNA
TCONS_00109908	turquoise	6.87525	6.11915	1.30457	4.45051	13.12	26.0324	lncRNA
TCONS_00109934	turquoise	26.3788	26.7258	29.0298	28.0371	26.6352	61.4659	lncRNA
TCONS_00110093	turquoise	8.02218	14.7874	13.3316	30.3554	13.533	19.6217	lncRNA
TCONS_00110349	turquoise	101.189	16.8677	51.6494	78.6095	20.2845	24.8763	lncRNA
TCONS_00110393	turquoise	153.553	104.893	117.92	115.566	152.418	346.807	lncRNA
TCONS_00110399	turquoise	8.8501	11.1354	1.71506	4.81199	4.68974	6.67025	lncRNA
TCONS_00110478	turquoise	5.31655	8.48519	6.7361	5.53826	9.38025	11.743	lncRNA
TCONS_00110494	turquoise	4.52756	10.5643	3.825	2.08391	4.9493	4.9493	lncRNA
TCONS_00110495	turquoise	9.12442	6.38709	13.1046	18.8987	22.7415	16.4577	lncRNA
TCONS_00110670	turquoise	4.12658	9.84031	3.68738	4.71186	9.26483	5.59533	lncRNA
TCONS_00110706	turquoise	5.41803	10.5007	7.24386	10.051	19.0001	12.2492	lncRNA
TCONS_00110753	turquoise	18.3753	13.7815	9.70251	9.51486	21.0913	11.2989	lncRNA
TCONS_00110779	turquoise	104.27	66.6963	48.5564	102.73	82.4913	141.176	lncRNA
TCONS_00111075	turquoise	5.04094	2.52047	9.93704	2.90026	1.1021	2.06644	lncRNA
TCONS_00111374	turquoise	3.56067	5.69707	3.30896	3.93331	3.73664	2.33541	lncRNA
TCONS_00111375	turquoise	8.19062	9.67982	18.8718	9.76752	27.8374	43.3433	lncRNA
TCONS_00111622	turquoise	2.33622	6.29401	29.9964	10.7193	10.4492	13.2371	lncRNA
TCONS_00111713	turquoise	10.2502	4.90627	2.04477	11.0346	7.0671	6.08678	lncRNA
TCONS_00111793	turquoise	3.68105	4.7291	10.8206	6.77349	7.53031	9.03834	lncRNA
TCONS_00111840	turquoise	11.7336	4.98679	1.23911	6.88586	6.54156	2.88598	lncRNA
TCONS_00111995	turquoise	1.62412	5.19225	10.0132	4.3198	4.16599	14.9544	lncRNA
TCONS_00112027	turquoise	19.9189	22.4088	2.10351	27.5044	13.0646	12.2481	lncRNA
TCONS_00112760	turquoise	27.2956	55.9988	34.3871	62.962	80.7557	93.5726	lncRNA
TCONS_00112762	turquoise	5.70167	21.5091	17.1527	22.0705	43.5199	28.541	lncRNA
TCONS_00112769	turquoise	19.2745	63.8467	44.1014	83.7249	92.7073	93.4973	lncRNA
TCONS_00112771	turquoise	17.9016	53.7048	38.5656	77.8645	88.061	64.5781	lncRNA
TCONS_00112772	turquoise	5.86029	10.4997	12.3774	13.4867	21.781	25.2244	lncRNA
TCONS_00112910	turquoise	13.3309	20.4771	34.1996	14.0876	20.5222	77.2309	lncRNA
TCONS_00113096	turquoise	1.78047	1.78047	7.14488	1.22926	2.91948	5.10909	lncRNA
TCONS_00113354	turquoise	1.08773	5.05017	7.35153	3.64761	4.38249	2.54796	lncRNA
TCONS_00113406	turquoise	1.66684	3.45108	3.26447	2.02404	1.88169	1.32981	lncRNA
TCONS_00113595	turquoise	244.897	110.213	335.134	129.229	64.0001	272.647	lncRNA
TCONS_00113643	turquoise	8.56065	6.11475	2.58295	4.22168	1.60424	2.0053	lncRNA
TCONS_00114579	turquoise	4.67518	10.9697	1.2524	8.27391	5.02861	3.6359	lncRNA
TCONS_00114930	turquoise	106.046	61.6817	39.7466	102.336	80.5424	117.155	lncRNA
TCONS_00115112	turquoise	3.29678	2.76841	4.26034	5.32406	8.77697	3.47302	lncRNA
TCONS_00115682	turquoise	2.02871	18.939	9.38007	12.7221	40.7705	9.30723	lncRNA
TCONS_00115851	turquoise	5.13067	3.32723	7.70423	1.12888	15.4857	8.1592	lncRNA
TCONS_00115887	turquoise	2.50692	8.5189	9.48395	4.90683	8.59843	8.40751	lncRNA
TCONS_00115897	turquoise	7.7442	4.59812	5.52025	9.69083	9.84121	8.33328	lncRNA
TCONS_00116031	turquoise	18.4038	33.4174	27.8228	34.7747	20.9651	50.0303	lncRNA
TCONS_00116289	turquoise	4.79204	5.93223	4.45393	11.1572	5.07359	7.23418	lncRNA
TCONS_00116290	turquoise	1.32041	5.70135	2.05131	6.44252	4.19154	4.63681	lncRNA
TCONS_00116291	turquoise	1.19944	2.99861	1.51998	3.8645	3.67127	8.52258	lncRNA
TCONS_00116390	turquoise	4.53091	5.78938	5.31634	1.39027	8.25475	2.06368	lncRNA
TCONS_00116487	turquoise	20.4265	15.5038	8.96312	24.0032	29.8958	26.9296	lncRNA
TCONS_00116613	turquoise	36.9405	17.6055	15.171	45.6446	17.6656	10.928	lncRNA
TCONS_00116649	turquoise	12.3436	15.4295	20.4219	19.1748	10.7947	15.18	lncRNA
TCONS_00117077	turquoise	8.76537	8.76537	7.40521	15.1292	60.3656	25.1523	lncRNA
TCONS_00117864	turquoise	8.42151	11.4038	3.73252	3.99181	14.9602	5.84362	lncRNA
TCONS_00118213	turquoise	2.76215	3.848	3.78461	2.83264	5.963	5.59778	lncRNA
TCONS_00118215	turquoise	1.01633	1.45656	5.29634	5.03804	11.1568	9.72335	lncRNA
TCONS_00118223	turquoise	1.42427	4.2728	8.42283	1.96665	7.47328	3.5031	lncRNA
TCONS_00118257	turquoise	4.08141	1.94385	6.09534	13.4927	5.47694	3.65995	lncRNA
TCONS_00118815	yellow	17.7775	19.6601	6.18841	17.142	12.8979	13.5756	lncRNA
TCONS_00118944	yellow	8.54257	15.6886	25.1531	3.88175	17.9093	38.7226	lncRNA
TCONS_00118947	yellow	10.5754	15.9972	3.54687	31.2989	20.0069	5.30463	lncRNA
TCONS_00118996	yellow	15.1409	10.7675	19.9562	11.0869	12.3737	19.7298	lncRNA
TCONS_00119019	yellow	6.97143	4.00857	8.24551	4.81314	7.08735	12.0027	lncRNA
TCONS_00119184	yellow	2.43899	3.29133	4.19046	6.41036	6.56853	2.51313	lncRNA
TCONS_00119250	yellow	290.942	242.139	5.25919	191.883	135.039	24.23	lncRNA
TCONS_00119377	yellow	10.5121	3.50405	3.7004	10.8865	2.29827	6.46388	lncRNA
TCONS_00119378	yellow	2.28118	2.04105	2.38364	4.31038	3.70112	1.96868	lncRNA
TCONS_00119981	yellow	1.30677	1.96016	6.62398	5.41324	5.14258	2.14274	lncRNA
TCONS_00120110	yellow	24.9958	17.1846	3.51953	35.2337	23.9086	23.0547	lncRNA
TCONS_00120815	yellow	43.8468	15.4452	24.2011	44.9411	17.8002	19.8251	lncRNA
TCONS_00120838	yellow	3.45992	2.22424	3.96698	14.6738	8.42892	10.9414	lncRNA
TCONS_00121390	yellow	2.10967	5.8602	3.56462	3.72226	4.15113	3.07491	lncRNA
TCONS_00121524	yellow	4.85212	7.98578	7.08823	7.25822	5.70189	10.1109	lncRNA
TCONS_00122548	yellow	158.967	220.386	169.401	284.358	272.51	319.903	lncRNA
TCONS_00123345	yellow	14.0101	10.594	1.67739	20.7224	3.96598	1.60104	lncRNA
TCONS_00123446	yellow	8.15718	6.33669	5.99905	15.3686	8.58876	12.92	lncRNA
TCONS_00123651	yellow	5.69948	1.57575	5.42717	3.48068	1.34379	7.69302	lncRNA
TCONS_00123806	yellow	22.9015	30.8916	19.2944	40.3191	55.1482	32.6529	lncRNA
TCONS_00123990	yellow	2.88605	2.80893	4.77257	1.65222	2.99913	6.64685	lncRNA
TCONS_00124397	yellow	79.7862	22.1404	3.99262	54.8644	18.8659	14.2888	lncRNA
TCONS_00124888	yellow	27.0433	34.2285	36.3105	35.5918	38.4333	41.4249	lncRNA
TCONS_00124897	yellow	3.4416	4.30461	3.5553	7.08912	7.1643	9.99629	lncRNA
TCONS_00124992	yellow	2.66923	1.33461	12.4027	11.0572	3.50143	2.18839	lncRNA
TCONS_00125056	yellow	6.45894	6.78491	2.52544	9.33395	9.1617	3.06431	lncRNA
TCONS_00125113	yellow	1.23555	3.70666	2.60957	6.39778	6.48308	1.51947	lncRNA
TCONS_00125122	yellow	1.72217	2.4397	3.26379	6.77124	5.70911	5.85375	lncRNA
TCONS_00125312	yellow	22.2931	10.3866	1.49815	7.34589	2.65851	3.32313	lncRNA
TCONS_00125464	yellow	7.44295	2.06876	5.19888	7.50532	3.28437	6.26259	lncRNA
TCONS_00125539	yellow	2.94498	6.83986	11.0273	12.4285	10.8773	9.0547	lncRNA
TCONS_00125541	yellow	1.16414	1.55322	2.67953	7.67143	3.9986	2.62407	lncRNA
TCONS_00125604	yellow	4.38702	1.50804	3.12718	4.73256	4.13626	6.9687	lncRNA
TCONS_00125744	yellow	1.37303	3.70949	3.35448	1.59208	7.94955	5.9725	lncRNA
TCONS_00125845	yellow	33.6267	37.9378	14.2043	22.0256	30.5382	28.983	lncRNA
TCONS_00125878	yellow	297.47	167.858	168.738	237.649	214.618	379.763	lncRNA
TCONS_00126022	yellow	13.0678	3.81144	7.36003	6.76659	7.85676	1.78563	lncRNA
TCONS_00126112	yellow	3.14774	2.86037	1.58426	7.09442	2.74572	5.22094	lncRNA
TCONS_00126216	yellow	46.609	40.522	28.9447	54.7529	35.8175	43.9164	lncRNA
TCONS_00126344	yellow	20.3081	7.61638	2.12899	8.54414	2.35741	1.25408	lncRNA
TCONS_00126376	yellow	3.26037	2.44528	4.13168	6.75297	4.81149	2.67305	lncRNA
TCONS_00126558	yellow	10.7604	24.39	17.0983	25.615	23.1629	39.1031	lncRNA
TCONS_00126616	yellow	32.6252	40.5058	17.0559	48.2879	71.7135	108.467	lncRNA
TCONS_00127047	yellow	2.42695	2.73071	3.65694	1.15102	2.05249	2.67785	lncRNA
TCONS_00127376	yellow	1.69005	4.50802	9.14697	1.20219	5.70355	10.0376	lncRNA
TCONS_00127747	yellow	10.4403	15.259	3.39242	6.09917	12.6419	23.7036	lncRNA
TCONS_00128397	yellow	6.04534	4.49163	4.47497	10.2512	3.64143	4.5758	lncRNA
TCONS_00128398	yellow	14.503	5.41208	12.666	25.654	10.8348	4.90734	lncRNA
TCONS_00128442	yellow	2.19579	7.75984	4.26538	13.5977	32.3866	7.18154	lncRNA
TCONS_00128488	yellow	5.28264	67.8616	73.0372	2.52497	206.823	270.356	lncRNA
TCONS_00128771	yellow	8.44191	1.63836	1.69785	4.55354	2.16842	1.01038	lncRNA
TCONS_00129163	yellow	4.34297	15.2004	4.89209	7.99581	9.49502	11.8688	lncRNA
TCONS_00129189	yellow	3.0055	3.06286	18.0026	8.03768	9.22168	7.5067	lncRNA
TCONS_00129511	yellow	14.6372	24.7374	11.041	12.0021	29.5104	14.4745	lncRNA
TCONS_00129807	yellow	2.72898	4.42312	3.5339	4.12307	2.305	1.46806	lncRNA
TCONS_00129838	yellow	9.40394	2.87545	3.33497	3.52832	5.13196	12.6013	lncRNA
TCONS_00130128	yellow	2.05889	2.05889	8.69701	5.68591	5.40161	10.128	lncRNA
TCONS_00130693	yellow	13.6906	4.76193	3.2687	7.80825	11.7124	2.92809	lncRNA
TCONS_00130804	yellow	3.64607	27.1984	4.35957	6.22647	28.3529	22.3757	lncRNA
TCONS_00130984	yellow	6.473	11.8672	28.8012	7.15043	11.8876	13.7981	lncRNA
TCONS_00131015	yellow	4.96099	3.10062	2.09559	2.56884	6.10099	3.0505	lncRNA
TCONS_00131030	yellow	3.51307	7.02613	1.48397	2.42545	3.45627	4.32034	lncRNA
TCONS_00131031	yellow	8.69734	5.43584	3.98003	9.00709	13.3105	9.50752	lncRNA
TCONS_00131174	yellow	9.81073	3.50383	10.0645	1.93526	2.75775	4.59626	lncRNA
TCONS_00131521	yellow	86.7342	16.2124	9.42505	20.3685	9.29817	11.1858	lncRNA
TCONS_00131603	yellow	151.871	118.411	25.3841	440.442	307.776	160.17	lncRNA
TCONS_00131610	yellow	3.10615	3.29643	14.3692	8.76121	5.8405	5.02798	lncRNA
TCONS_00131611	yellow	5.07715	5.07715	19.3019	1.16844	11.1002	5.55008	lncRNA
TCONS_00131613	yellow	1.77321	3.54643	6.74127	3.67273	11.6303	4.36138	lncRNA
TCONS_00131614	yellow	1.06621	1.24391	3.3028	3.43524	2.56416	1.74829	lncRNA
TCONS_00131917	yellow	1.71108	3.42217	1.34232	3.2909	4.40896	2.20448	lncRNA
TCONS_00000002	purple	1.42865	4.9398	14.1037	1.36939	7.57398	7.16147	PCG
TCONS_00000248	turquoise	50.765	17.7488	29.8485	26.8242	21.8254	30.3626	PCG
TCONS_00000319	turquoise	64.0479	8.14397	1.92432	34.7489	9.57364	10.101	PCG
TCONS_00000323	turquoise	73.8579	16.5258	11.1442	28.4619	21.4355	11.0038	PCG
TCONS_00000373	turquoise	4.24353	12.5259	14.3803	3.68186	5.26138	13.5314	PCG
TCONS_00000473	brown	18.6029	56.4708	21.1295	20.3297	62.1868	37.8961	PCG
TCONS_00000627	turquoise	18.3083	5.67944	4.64747	9.68769	4.78182	8.67744	PCG
TCONS_00000689	yellow	9.37479	21.0554	105.019	8.88291	12.3644	90.5552	PCG
TCONS_00000704	turquoise	1778.66	388.211	563.033	939.12	258.435	230.437	PCG
TCONS_00000722	turquoise	48.9592	17.7413	1.35036	26.6143	24.0741	3.12372	PCG
TCONS_00000731	turquoise	40.3325	5.89108	2.47634	26.36	24.3169	8.50729	PCG
TCONS_00000775	green	21.477	18.1507	13.919	29.216	17.285	16.0494	PCG
TCONS_00000931	red	2.70333	3.43243	1.93704	1.14939	2.48837	1.41597	PCG
TCONS_00000937	brown	24.8626	798.913	246.056	14.221	1027.21	644.644	PCG
TCONS_00000938	turquoise	22.9965	5.7329	2.19775	10.4768	4.71317	4.99025	PCG
TCONS_00000944	brown	12.1657	18.7301	5.0725	6.94039	47.59	15.0174	PCG
TCONS_00001113	turquoise	47.3192	23.0515	1.22613	23.0735	34.1707	9.69196	PCG
TCONS_00001116	turquoise	400.188	111.815	31.9149	294.69	111.943	65.6997	PCG
TCONS_00001176	blue	12.1345	8.39841	8.5099	10.0008	9.08714	21.3337	PCG
TCONS_00001288	blue	39.0329	35.0233	26.472	21.9822	43.2804	82.8452	PCG
TCONS_00001541	turquoise	202.686	106.456	79.5502	149.964	132.19	143.136	PCG
TCONS_00001547	blue	12.7292	39.5076	38.0726	12.7565	61.3262	58.365	PCG
TCONS_00001791	yellow	40.9633	26.2049	97.5191	23.8123	65.3861	107.312	PCG
TCONS_00001792	yellow	19.1526	8.48674	41.795	7.67229	19.9514	61.1581	PCG
TCONS_00001858	turquoise	1960.51	414.16	305.881	947.157	268.277	270.389	PCG
TCONS_00001919	turquoise	124.072	64.9745	41.6816	102.329	58.68	19.0422	PCG
TCONS_00001924	pink	199.36	24.9271	86.3423	146.116	29.9769	129.854	PCG
TCONS_00001935	brown	1.179	13.1301	19.6391	1.78877	31.3173	12.7365	PCG
TCONS_00002385	pink	3.22371	19.7525	11.922	1.17623	5.18746	4.67895	PCG
TCONS_00002516	blue	2.51759	7.06027	4.53942	5.90101	8.37741	13.0124	PCG
TCONS_00002537	purple	320.989	249.868	59.9435	274.961	275.497	168.581	PCG
TCONS_00002539	turquoise	11.2739	5.21976	1.40256	13.112	8.13829	3.16931	PCG
TCONS_00002919	brown	22.4521	90.5556	31.406	28.0582	225.283	62.6674	PCG
TCONS_00003065	turquoise	111.052	19.2765	8.30768	96.4672	25.7856	18.6038	PCG
TCONS_00003254	turquoise	18.197	5.95303	6.31196	10.1861	6.05993	5.34699	PCG
TCONS_00003258	blue	1.4009	1.72459	2.89455	1.60666	1.50983	4.91792	PCG
TCONS_00003354	red	4.00244	6.67389	8.55286	10.8841	12.1846	17.5097	PCG
TCONS_00003640	green	1.01488	1.29906	1.40646	2.41962	2.43766	1.22052	PCG
TCONS_00003655	turquoise	1294.86	382.784	515.385	404.929	399.515	1015.61	PCG
TCONS_00003942	turquoise	304.161	109.953	57.0418	86.5059	143.717	97.6729	PCG
TCONS_00003964	brown	11.8912	97.1333	11.7317	13.0949	176.115	94.8366	PCG
TCONS_00003965	blue	13.2011	22.6428	4.94786	13.4443	30.0236	34.9669	PCG
TCONS_00004106	turquoise	28.2562	13.2284	7.59634	25.8347	13.3352	9.0516	PCG
TCONS_00004141	blue	15.9378	12.8217	13.0647	14.1366	25.1233	23.4358	PCG
TCONS_00004199	turquoise	46.1099	4.08453	3.42879	22.9903	3.38531	4.34019	PCG
TCONS_00004288	blue	35.1651	30.3143	63.2152	35.0874	35.9284	283.217	PCG
TCONS_00004319	turquoise	175.084	22.8949	8.14844	91.4163	33.283	24.9081	PCG
TCONS_00004349	yellow	2.01107	1.75497	6.59012	1.02537	3.33598	6.51647	PCG
TCONS_00004569	turquoise	19.5017	9.71798	12.4209	12.7163	5.20031	12.7306	PCG
TCONS_00004689	turquoise	4.18561	1.50307	3.9121	1.9105	1.80654	3.10742	PCG
TCONS_00004993	blue	2.74299	8.16563	5.13199	1.65962	15.0592	20.4993	PCG
TCONS_00005081	turquoise	2199.82	682.161	516.205	1336.59	749.346	763.861	PCG
TCONS_00005176	blue	4.01883	27.7064	18.8743	3.50064	64.5536	75.0829	PCG
TCONS_00005232	yellow	20.7502	36.9115	69.8792	16.8045	36.519	79.5627	PCG
TCONS_00005233	blue	1.85774	6.4419	41.6537	6.04805	26.5695	51.6785	PCG
TCONS_00005274	turquoise	16.4948	69.6189	115.759	15.0308	120.945	164.763	PCG
TCONS_00005336	brown	3.34707	80.7966	15.6589	3.6573	142.596	65.9155	PCG
TCONS_00005780	turquoise	19.2334	11.2207	5.48347	7.71418	15.2417	6.80761	PCG
TCONS_00005831	blue	58.9642	70.595	84.4808	33.8253	69.8563	111.288	PCG
TCONS_00005899	turquoise	2.74008	33.8915	26.0068	42.0647	42.863	52.9473	PCG
TCONS_00005974	purple	61.8471	105.456	192.218	63.6112	112.438	139.744	PCG
TCONS_00006008	brown	12.7182	19.2394	8.47367	10.2399	23.72	8.09857	PCG
TCONS_00006227	turquoise	121.521	25.9879	2.82922	84.6341	28.3791	13.2073	PCG
TCONS_00006368	turquoise	3.21398	2.04733	1.49028	1.0941	2.44151	1.57502	PCG
TCONS_00006628	blue	13.9112	4.45029	17.3002	13.4252	4.64951	3.20987	PCG
TCONS_00006796	brown	7.54194	15.4599	16.6826	10.8378	28.4081	20.968	PCG
TCONS_00006897	brown	8.29839	77.3618	87.5092	32.0213	222.303	161.127	PCG
TCONS_00007073	turquoise	31.9931	5.0817	2.11032	18.7953	6.67164	3.47425	PCG
TCONS_00007084	turquoise	15255.6	6569.51	1720.16	14803.3	7304.74	2198.65	PCG
TCONS_00007347	turquoise	43.7705	54.3375	75.2253	21.3458	63.4599	82.8883	PCG
TCONS_00007690	black	19.076	32.3706	7.30109	44.9641	62.5831	15.9753	PCG
TCONS_00007794	pink	16.4673	5.90847	5.30291	9.90117	14.1659	17.1368	PCG
TCONS_00007795	turquoise	48.1157	6.68104	14.2844	20.7153	16.1984	31.7371	PCG
TCONS_00007852	yellow	4.45515	2.85486	4.36704	4.44404	2.57107	5.27812	PCG
TCONS_00007885	turquoise	11.5104	2.72255	1.11294	13.3473	7.13353	2.63576	PCG
TCONS_00008015	turquoise	1.50535	2.96313	3.92981	2.7285	2.59164	3.4205	PCG
TCONS_00008017	magenta	25.0244	23.8648	48.1538	33.9065	12.2646	27.1656	PCG
TCONS_00008130	turquoise	258.148	40.5465	5.35806	235.558	48.072	14.5096	PCG
TCONS_00008354	blue	3.11884	5.95702	13.7002	2.04072	10.0116	28.3515	PCG
TCONS_00008412	brown	15.9162	29.5359	11.8018	6.20133	131.494	39.995	PCG
TCONS_00008592	pink	23.1105	8.27832	8.88166	11.4159	6.5381	25.4551	PCG
TCONS_00008596	brown	36.6307	215.493	50.883	82.7733	304.158	97.1594	PCG
TCONS_00008951	turquoise	294.341	69.6265	38.7884	153.576	98.2059	114.576	PCG
TCONS_00009010	turquoise	3.60204	4.3252	5.78236	2.40732	7.14687	7.34779	PCG
TCONS_00009406	turquoise	19.9409	1.04456	2.41917	5.42895	4.61014	7.47673	PCG
TCONS_00009890	brown	10.9325	25.5205	6.30878	3.55457	32.1692	8.45085	PCG
TCONS_00009891	brown	2.18078	2.75128	1.52453	2.16217	5.67428	3.30973	PCG
TCONS_00010131	blue	29.058	21.1388	23.7194	38.0884	9.27858	4.54741	PCG
TCONS_00010303	turquoise	82.517	17.455	7.60741	45.1468	22.3729	13.1954	PCG
TCONS_00010374	blue	2.09583	20.9676	11.8099	1.32019	41.2649	31.4317	PCG
TCONS_00010444	blue	17.8233	10.5886	13.3249	17.047	8.77206	5.74819	PCG
TCONS_00010591	blue	14.1801	7.98399	13.0847	15.4825	10.6116	20.2109	PCG
TCONS_00010630	turquoise	60.0351	2.45688	3.42349	30.7457	6.69485	1.6966	PCG
TCONS_00010750	purple	2.24349	1.85879	4.36593	2.81788	3.39278	3.34766	PCG
TCONS_00011245	magenta	16.6944	7.97453	2.40295	4.68396	29.1974	13.439	PCG
TCONS_00011361	blue	88.9897	73.4485	66.892	105.342	124.915	313.625	PCG
TCONS_00011666	turquoise	11.4869	4.26743	4.23004	13.2385	6.50501	7.19357	PCG
TCONS_00011814	blue	2.72002	2.02001	2.47467	1.45576	2.59769	14.9103	PCG
TCONS_00011826	turquoise	33.6165	17.3772	2.63414	34.7696	16.109	12.4858	PCG
TCONS_00011844	pink	8.57237	3.26097	1.86167	4.47576	4.28701	7.12649	PCG
TCONS_00011845	yellow	3302.03	1993.93	8151.14	1741.1	3154.07	13025.5	PCG
TCONS_00011874	pink	3.94917	1.14285	2.31429	3.12613	1.47454	3.55149	PCG
TCONS_00011999	turquoise	44.0541	8.25468	8.89979	22.5381	6.99837	7.53404	PCG
TCONS_00012213	turquoise	20.6333	3.8098	3.06463	14.3058	9.43289	11.4471	PCG
TCONS_00012244	yellow	12.9439	8.28926	9.81796	8.80935	4.25747	14.8472	PCG
TCONS_00012337	brown	2.52722	4.89423	4.34824	1.96084	11.4324	6.59056	PCG
TCONS_00012438	turquoise	129.544	23.7937	5.03695	62.5974	23.3657	11.1715	PCG
TCONS_00012667	turquoise	62.5934	11.5921	13.308	22.1059	17.6226	25.3812	PCG
TCONS_00012756	turquoise	123.991	13.8381	11.2023	82.0946	29.8564	8.52948	PCG
TCONS_00012764	turquoise	72.1761	24.7695	10.535	45.8527	26.9558	20.5607	PCG
TCONS_00012899	yellow	5.01936	3.51473	7.21827	3.56741	3.65562	6.49375	PCG
TCONS_00013219	turquoise	429.623	114.027	24.4551	151.179	77.7666	46.4817	PCG
TCONS_00013235	turquoise	2.04223	5.15633	3.05018	3.31067	4.00235	4.27041	PCG
TCONS_00013274	turquoise	6379.04	1297.87	45.3652	2723.85	1119.18	197.093	PCG
TCONS_00013289	turquoise	100.608	28.925	38.9706	49.7103	33.0239	70.2175	PCG
TCONS_00013290	turquoise	8.88543	13.5341	10.6614	12.2967	15.2854	14.2683	PCG
TCONS_00013394	yellow	11.9076	10.3395	19.9394	6.6213	13.1066	18.7193	PCG
TCONS_00014089	turquoise	10.5616	4.77154	3.62516	12.0016	8.20648	2.62146	PCG
TCONS_00014192	turquoise	4.63221	22.9546	27.1022	15.3478	31.7184	32.7993	PCG
TCONS_00014272	turquoise	24.149	19.6813	10.0482	9.52161	14.9431	10.8516	PCG
TCONS_00014323	blue	16.151	170.525	116.893	5.66575	169.893	426.976	PCG
TCONS_00014420	turquoise	2683.27	1010.27	633.336	2017.43	901.229	783.047	PCG
TCONS_00015134	turquoise	174.622	54.2998	34.0458	156.133	99.2588	101.752	PCG
TCONS_00015405	turquoise	3155.55	870.764	104.356	2243.4	1288.53	518.651	PCG
TCONS_00015565	black	1.1269	12.8131	1.52084	12.6798	31.2551	6.85044	PCG
TCONS_00015611	turquoise	1.90942	4.91482	5.73681	2.99362	4.62598	3.56187	PCG
TCONS_00015627	yellow	225.715	141.359	356.924	159.276	265.336	408.83	PCG
TCONS_00015680	red	6.34376	2.46761	6.76907	1.80753	3.17575	2.15643	PCG
TCONS_00016121	yellow	5.6925	10.2504	17.4951	2.43234	8.81603	24.5088	PCG
TCONS_00016426	black	8.04939	8.58639	12.1012	10.1357	12.1875	6.46932	PCG
TCONS_00016642	blue	88.3545	93.7977	75.0423	16.0285	15.1454	498.965	PCG
TCONS_00016894	turquoise	5.51953	2.46241	2.68425	4.74094	3.17851	3.05509	PCG
TCONS_00017287	turquoise	1855.89	1116.26	487.82	2182.75	1940.58	1249.61	PCG
TCONS_00017362	turquoise	186.966	19.6588	16.1862	92.6885	19.7557	47.0613	PCG
TCONS_00017455	turquoise	196.644	36.9258	65.4389	126.15	58.4235	77.0922	PCG
TCONS_00017822	black	21.8635	28.8572	12.6249	30.7363	37.6506	23.0875	PCG
TCONS_00017866	pink	82.2067	22.8031	13.568	48.5164	43.3574	62.6999	PCG
TCONS_00017870	turquoise	128.906	2.61645	1.07836	69.735	1.16957	2.22802	PCG
TCONS_00018043	turquoise	130.511	15.9016	17.9532	72.4708	24.906	10.1333	PCG
TCONS_00018169	turquoise	2.68014	7.79243	11.1976	1.981	8.96872	8.25447	PCG
TCONS_00018172	turquoise	20.9305	13.2166	8.08196	17.5899	17.006	16.4556	PCG
TCONS_00018397	magenta	3.13568	3.62808	4.14438	5.12065	2.40137	2.87459	PCG
TCONS_00018509	pink	1061.1	318.899	543.224	1169.74	538.638	1097.89	PCG
TCONS_00018566	turquoise	99.7146	6.08891	1.8595	42.3566	11.2578	10.8363	PCG
TCONS_00018688	black	371.155	89.3856	232.301	39.2984	35.6948	342.964	PCG
TCONS_00018772	blue	11.3624	10.3744	15.491	10.088	16.3395	18.4911	PCG
TCONS_00019031	yellow	20.1726	12.0736	42.6127	30.8154	18.0217	56.2249	PCG
TCONS_00019036	turquoise	13.2813	5.27069	3.22335	13.0512	8.74301	9.03798	PCG
TCONS_00019127	blue	1.14961	3.89516	1.18224	4.56256	19.2503	19.4561	PCG
TCONS_00019289	turquoise	33.0759	4.30739	2.59822	20.9248	8.76542	7.67184	PCG
TCONS_00019397	blue	89.9446	40.897	71.1042	48.7852	44.195	402.197	PCG
TCONS_00019431	turquoise	104.114	10.8279	5.47104	76.832	18.7439	12.8161	PCG
TCONS_00019640	green	66.9452	36.1779	55.8906	107.295	45.842	66.0943	PCG
TCONS_00020011	pink	43.2049	16.1109	21.7793	35.7704	26.305	33.4053	PCG
TCONS_00020145	brown	15.5829	4.02114	11.0011	13.945	4.25586	12.7002	PCG
TCONS_00020380	brown	1.66329	1.11626	1.77323	1.61728	2.66924	1.8282	PCG
TCONS_00020456	turquoise	12.9739	5.67182	8.28848	6.23593	6.82616	8.79154	PCG
TCONS_00020484	black	5.33498	8.53118	8.26166	11.8009	26.4546	8.54964	PCG
TCONS_00020598	brown	6.03711	12.309	2.43163	4.52477	18.2746	5.98706	PCG
TCONS_00021017	turquoise	64.6036	11.5648	14.658	44.7326	25.6238	21.9283	PCG
TCONS_00021519	red	1.7054	1.79082	1.69171	4.2226	1.58235	3.58507	PCG
TCONS_00021885	blue	222.497	100.496	201.7	181.509	252.814	304.757	PCG
TCONS_00022081	turquoise	6.59345	60.3644	87.4231	1.26337	25.2731	63.1178	PCG
TCONS_00022127	yellow	10.9659	6.45582	52.3083	33.4895	11.3092	39.8529	PCG
TCONS_00022247	turquoise	9.72544	8.0247	5.64925	15.5611	10.6537	11.2789	PCG
TCONS_00022347	blue	18.8755	71.4497	573.42	22.3386	168.416	1462.24	PCG
TCONS_00022371	turquoise	12.7737	2.30762	2.58769	3.33455	3.09098	4.16542	PCG
TCONS_00022430	turquoise	214.445	24.1031	3.48064	146.703	53.2933	11.4795	PCG
TCONS_00022520	brown	3.05103	4.14838	2.16304	1.46621	4.00912	1.3429	PCG
TCONS_00022524	black	36.0864	9.97065	28.0506	9.52937	6.06584	36.694	PCG
TCONS_00022823	yellow	8.8153	14.3863	2.67284	17.7837	16.6846	3.77763	PCG
TCONS_00022925	turquoise	376.012	40.1827	31.1395	261.366	57.1804	37.6488	PCG
TCONS_00022952	turquoise	2.85258	2.57293	1.04103	3.84191	2.94362	2.35309	PCG
TCONS_00023193	brown	1.63737	2.26625	3.38027	1.50918	3.63042	1.92507	PCG
TCONS_00023240	turquoise	18.2948	4.65007	12.144	20.4477	5.93463	1.92146	PCG
TCONS_00023283	yellow	34.6917	103.111	266.286	43.8906	106.964	248.708	PCG
TCONS_00023356	pink	1.86963	2.81208	2.52984	1.73016	3.36228	1.35228	PCG
TCONS_00023451	turquoise	40.0334	22.0256	21.1901	47.6328	22.5153	31.7971	PCG
TCONS_00023569	magenta	25.876	14.7345	9.54737	21.0238	32.961	12.7254	PCG
TCONS_00023660	turquoise	7.5528	1.81011	1.82491	8.17717	9.06916	3.46109	PCG
TCONS_00023707	red	47.5197	25.7096	53.9865	81.6361	43.6858	77.5004	PCG
TCONS_00023708	black	58.8787	62.4198	28.2716	83.8355	99.04	53.5332	PCG
TCONS_00023791	turquoise	213.003	43.0881	11.3597	72.6064	40.5731	8.61588	PCG
TCONS_00023864	turquoise	20.4229	7.82125	6.24524	17.3385	8.52902	9.42965	PCG
TCONS_00023924	blue	25.5389	163.106	98.0321	15.3226	339.591	434.952	PCG
TCONS_00024184	turquoise	381.056	77.1341	101.568	141.74	189.284	158.907	PCG
TCONS_00024190	turquoise	101.569	39.2122	29.148	89.1789	81.7554	50.9337	PCG
TCONS_00024290	turquoise	116.023	45.8251	42.1006	118.85	51.5521	51.2103	PCG
TCONS_00024345	yellow	2.22469	2.13524	5.06249	1.27112	2.84048	5.22522	PCG
TCONS_00024526	blue	2.80897	3.5976	4.4023	4.58239	7.20819	6.20517	PCG
TCONS_00024720	blue	25.1834	14.2816	15.9984	22.875	16.2077	42.1758	PCG
TCONS_00024873	pink	612.014	191.16	279.142	320.01	315.166	619.734	PCG
TCONS_00024900	yellow	21.7983	46.0343	305.914	10.1815	17.3791	379.59	PCG
TCONS_00024909	brown	75.7426	146.071	102.974	58.8175	179.317	117.461	PCG
TCONS_00024966	turquoise	331.279	75.1613	107.091	154.315	90.7401	122.683	PCG
TCONS_00025158	turquoise	53.0043	16.1218	12.4636	13.3428	14.7316	17.3933	PCG
TCONS_00025263	turquoise	20.6037	10.9299	9.78445	7.74981	4.70183	9.46448	PCG
TCONS_00025303	turquoise	7.70745	3.54682	3.29048	6.64312	5.7227	5.51006	PCG
TCONS_00025345	black	1.95836	1.93231	1.90263	2.88866	4.37083	1.58691	PCG
TCONS_00025440	yellow	11.5475	10.4447	29.0759	10.3461	10.7526	23.593	PCG
TCONS_00025689	brown	5.27839	44.8555	28.5362	11.4782	55.3826	26.5257	PCG
TCONS_00026254	turquoise	277.333	192.52	172.954	152.49	157.901	232.032	PCG
TCONS_00026380	turquoise	38.263	11.6577	9.44415	19.0848	6.09832	9.71096	PCG
TCONS_00026434	turquoise	134.69	14.7406	1.78644	60.4271	38.6169	24.1763	PCG
TCONS_00026757	blue	10.1953	21.5233	5.17419	3.70898	28.6405	35.791	PCG
TCONS_00026855	red	1.15177	2.9386	16.231	32.7772	18.3361	39.4752	PCG
TCONS_00026865	blue	4.82767	5.35792	8.04567	1.71829	8.22351	14.2849	PCG
TCONS_00026910	turquoise	123.543	42.4139	17.4855	52.8296	25.0265	21.4447	PCG
TCONS_00027025	turquoise	199.72	25.039	1.42418	284.392	29.2915	5.41678	PCG
TCONS_00027040	turquoise	5.91679	1.65825	2.93672	5.36004	2.99753	2.01948	PCG
TCONS_00027171	turquoise	267.616	61.33	95.5441	101.184	47.5539	103.014	PCG
TCONS_00027392	brown	2.12502	15.4355	4.53825	1.20182	16.6719	8.45195	PCG
TCONS_00027478	blue	6.50536	13.803	25.5543	9.42346	23.1309	35.2111	PCG
TCONS_00027618	yellow	21.0254	179.947	814.478	23.5696	160.892	755.911	PCG
TCONS_00027747	turquoise	10.1243	4.25847	4.56853	6.40992	4.26682	7.65802	PCG
TCONS_00027749	yellow	9.00929	14.6128	3.82262	15.9239	13.6087	4.26318	PCG
TCONS_00027759	turquoise	9.07004	3.57821	3.5657	3.59829	2.57682	5.39949	PCG
TCONS_00027830	turquoise	321.355	67.8684	85.1644	116.582	70.0036	84.2985	PCG
TCONS_00027831	turquoise	731.593	203.213	229.908	333.384	246.997	417.194	PCG
TCONS_00027833	black	191.845	66.6024	150.569	15.2586	6.64682	99.3919	PCG
TCONS_00027948	green	105.92	120.316	101.953	78.9273	124.207	121.87	PCG
TCONS_00028216	yellow	19.1595	9.63872	18.1908	13.439	8.65426	19.1418	PCG
TCONS_00028293	brown	2.55632	4.82852	1.47862	2.01177	4.07348	1.54737	PCG
TCONS_00028444	blue	5.66303	2.58339	7.82432	6.82203	10.5491	9.07013	PCG
TCONS_00028628	turquoise	87.4798	212.204	327.333	102.934	389.922	408.859	PCG
TCONS_00028687	yellow	55.966	43.5287	2.76485	37.0565	33.392	11.0316	PCG
TCONS_00028750	black	20.1954	12.9346	20.7862	29.791	32.4351	23.4749	PCG
TCONS_00028790	black	98.533	87.6019	26.0188	152.746	181.531	99.4845	PCG
TCONS_00029068	turquoise	232.844	42.1299	115.988	129.799	59.0704	121.491	PCG
TCONS_00029119	turquoise	10.9833	2.947	2.26307	16.9548	3.11784	2.48684	PCG
TCONS_00029181	blue	226.225	53.0702	184.551	134.465	160.427	389.97	PCG
TCONS_00029264	yellow	12.9335	11.3117	43.3301	9.92623	13.5091	54.2748	PCG
TCONS_00029746	blue	123.004	336.448	414.138	49.2837	596.05	2760	PCG
TCONS_00030061	turquoise	29.4885	17.2207	4.33894	15.7164	18.7598	6.87954	PCG
TCONS_00030145	turquoise	185.793	54.9694	15.1367	134.324	100.047	30.5781	PCG
TCONS_00030235	turquoise	1077.57	207.241	90.2373	116.638	71.6007	87.194	PCG
TCONS_00030570	black	29.7013	16.8545	27.8265	12.3184	7.74931	28.7444	PCG
TCONS_00030798	brown	4.94663	56.1171	55.0598	5.24168	165.888	29.1797	PCG
TCONS_00030942	brown	23.6741	86.5701	7.86706	20.657	202.463	34.3528	PCG
TCONS_00031010	turquoise	169.406	21.3492	5.31543	110.919	18.2141	9.89352	PCG
TCONS_00031135	green	40.2038	18.2205	9.57675	76.2864	23.8341	18.4034	PCG
TCONS_00031382	magenta	16.198	17.3315	10.1411	11.0449	18.9098	16.5896	PCG
TCONS_00031383	blue	32.0423	25.138	26.3932	26.6104	18.2856	91.5616	PCG
TCONS_00031395	turquoise	607.501	202.102	13.4755	448.16	342.497	215.942	PCG
TCONS_00031751	turquoise	33.8425	2.74463	1.9777	25.5006	8.77144	5.05639	PCG
TCONS_00031756	pink	36.3596	12.0183	24.5938	18.0971	11.6679	47.1171	PCG
TCONS_00031933	pink	8.61504	39.3537	19.2546	6.06161	14.9561	3.69442	PCG
TCONS_00032067	green	45.6953	45.0309	32.5575	29.972	33.4818	42.5713	PCG
TCONS_00032099	blue	4.02253	80.3096	972.125	3.71451	56.1979	2186.15	PCG
TCONS_00032199	blue	124.221	161.883	77.8987	81.7159	124.665	27.8186	PCG
TCONS_00032209	turquoise	11.9821	6.58641	3.38095	5.97227	6.50522	4.67389	PCG
TCONS_00032229	turquoise	1.40899	20.4037	34.0916	1.91738	25.5095	40.4446	PCG
TCONS_00032274	brown	10.0259	28.3656	9.1462	17.6235	43.465	13.2975	PCG
TCONS_00032299	purple	3.4719	8.72636	17.0091	7.28769	10.0289	7.6174	PCG
TCONS_00032369	turquoise	72.4481	39.829	10.3713	38.6826	52.3707	13.5433	PCG
TCONS_00032370	turquoise	187.407	69.219	32.6271	75.3361	92.4575	21.2865	PCG
TCONS_00032372	turquoise	79.7661	27.6602	22.4488	25.4485	27.4024	23.6009	PCG
TCONS_00032627	turquoise	92.5312	123.238	153.65	90.6023	125.035	160.414	PCG
TCONS_00032639	brown	79.5339	8.94112	59.4816	59.8621	9.99667	48.366	PCG
TCONS_00032640	turquoise	138.297	12.732	85.0282	85.9873	9.30091	55.3752	PCG
TCONS_00032772	turquoise	169.469	76.984	73.6863	85.8056	47.6169	6.70377	PCG
TCONS_00033226	turquoise	29.6915	5.19111	3.76894	17.7853	11.6548	5.86413	PCG
TCONS_00033443	turquoise	12.6609	6.00477	3.93192	16.8306	11.8237	9.63383	PCG
TCONS_00033561	turquoise	3.73326	2.16764	1.33356	5.04553	2.55674	3.42372	PCG
TCONS_00033675	green	2.65337	3.38628	1.50496	5.9342	4.25905	1.14791	PCG
TCONS_00033893	turquoise	68.8292	11.3646	2.59161	41.7125	16.3059	15.135	PCG
TCONS_00033912	turquoise	33.0647	17.1329	1.37988	25.3218	11.6944	10.3142	PCG
TCONS_00033988	turquoise	40.292	20.3377	1.11284	32.8263	15.5594	2.8829	PCG
TCONS_00034327	turquoise	41.053	18.4503	18.2845	22.8264	22.3485	26.2031	PCG
TCONS_00034367	yellow	1.81316	1.03589	2.48855	1.88891	1.6253	2.46359	PCG
TCONS_00034580	turquoise	1604.98	276.044	41.2821	1728.6	569.888	289.44	PCG
TCONS_00034712	pink	10.1597	5.64496	5.76431	10.1574	4.28833	12.2448	PCG
TCONS_00035040	turquoise	59.2405	9.52401	2.05881	33.2482	13.0844	7.7467	PCG
TCONS_00035134	purple	252.811	195.192	403.152	158.951	184.02	165.355	PCG
TCONS_00035391	turquoise	229.138	28.4598	10.4271	239.676	75.5916	16.2615	PCG
TCONS_00035392	turquoise	710.061	77.8547	43.0839	740.771	195.73	57.8434	PCG
TCONS_00035617	blue	28.8022	15.5489	29.54	47.7191	27.8721	77.8445	PCG
TCONS_00035658	purple	276.612	146.941	9.5908	254.79	157.653	65.662	PCG
TCONS_00035726	turquoise	354.309	56.1124	8.81715	379.149	90.4645	29.5944	PCG
TCONS_00035733	turquoise	21.996	2.24803	1.30942	13.0873	4.40028	1.62962	PCG
TCONS_00035752	turquoise	1730.81	537.534	249.089	1123.35	637.848	807.912	PCG
TCONS_00035970	blue	2.06722	2.17575	2.14296	1.91253	2.3394	2.72284	PCG
TCONS_00035972	turquoise	12.3502	8.60971	5.948	11.9598	7.71557	7.6296	PCG
TCONS_00036211	brown	3.43749	20.5842	9.2009	2.89579	18.6174	8.70934	PCG
TCONS_00036241	brown	1.04122	2.80114	2.59115	1.28172	4.49912	2.61414	PCG
TCONS_00036412	turquoise	1.42936	2.91437	3.27705	1.74889	1.48186	2.95134	PCG
TCONS_00036566	brown	6.18034	6.54789	12.0893	2.14651	14.2055	7.69919	PCG
TCONS_00036580	turquoise	159.886	47.9431	42.3299	89.8319	63.5318	67.6569	PCG
TCONS_00036581	turquoise	416.788	128.385	141.185	166.978	157.716	207.855	PCG
TCONS_00036620	blue	15.3469	14.2278	13.5473	16.9296	36.8335	74.3827	PCG
TCONS_00036621	blue	32.4516	27.7295	28.634	24.6683	38.794	84.2909	PCG
TCONS_00036662	blue	2.3299	13.4571	72.5002	1.92677	54.2243	232.783	PCG
TCONS_00036666	blue	4.70778	1.75853	3.54072	5.13228	7.30345	12.3422	PCG
TCONS_00036725	brown	25.9692	72.1696	12.9093	21.9848	107.508	24.8875	PCG
TCONS_00036847	magenta	11.0098	7.52851	9.39059	8.52501	11.873	8.95046	PCG
TCONS_00037030	blue	10.6441	8.1749	8.34073	13.5365	8.58922	27.0045	PCG
TCONS_00037169	blue	11.0196	48.1375	72.8558	5.55701	352.399	401.289	PCG
TCONS_00037218	turquoise	43.1463	6.19297	3.33196	30.1438	11.1815	9.01289	PCG
TCONS_00037277	turquoise	127.906	21.3006	4.21536	58.2757	19.7744	9.08102	PCG
TCONS_00037278	turquoise	40.1959	6.51999	3.90827	31.6581	15.8581	4.89434	PCG
TCONS_00037386	yellow	83.208	80.8299	280.309	26.712	64.1233	285.858	PCG
TCONS_00037445	pink	58.7959	39.3472	20.7304	30.2882	39.1183	72.7486	PCG
TCONS_00037499	blue	5.87199	3.09047	5.12468	1.99602	5.1963	21.3691	PCG
TCONS_00037558	turquoise	1058.91	134.287	123.888	833.492	188.785	195.785	PCG
TCONS_00037573	blue	7.60705	6.18455	4.80199	6.81665	8.96378	10.9634	PCG
TCONS_00037583	green	16.6292	10.4907	7.36646	42.3202	10.6951	8.46049	PCG
TCONS_00037788	green	3.9828	3.74306	4.10569	2.22566	2.97717	3.47436	PCG
TCONS_00038170	turquoise	4833.02	2162.77	639.086	3655.59	2385.6	1376.29	PCG
TCONS_00038320	blue	217.149	274.249	491.136	98.5993	233.783	989.431	PCG
TCONS_00038442	blue	981.749	424.117	779.79	309.486	369.869	2624.27	PCG
TCONS_00038785	pink	52.8792	20.5546	31.6994	54.9041	18.6527	52.1746	PCG
TCONS_00038854	pink	157.453	28.1363	57.2878	150.782	46.6499	180.699	PCG
TCONS_00038859	brown	4.20226	24.6227	14.0126	5.12886	20.6029	12.1768	PCG
TCONS_00039195	blue	24.191	14.1807	21.6822	18.6122	19.8923	34.275	PCG
TCONS_00039591	green	49.0578	16.2046	32.7868	81.1906	27.6944	12.2246	PCG
TCONS_00039717	black	11.2011	1.21406	17.6347	6.28106	1.40674	11.1456	PCG
TCONS_00039991	brown	29.0097	54.7739	40.5963	44.6453	78.9818	48.3604	PCG
TCONS_00040562	blue	7.61433	5.92753	6.63367	6.85583	6.95146	10.9904	PCG
TCONS_00040619	black	32.4256	29.9515	8.28935	48.6348	85.1934	42.6331	PCG
TCONS_00040642	turquoise	98.1986	17.8822	6.90838	67.297	22.7096	8.15831	PCG
TCONS_00040871	black	1.24646	1.02154	1.32186	3.19685	7.1138	4.35021	PCG
TCONS_00040983	turquoise	634.324	300.272	32.2597	508.733	242.625	127.194	PCG
TCONS_00041078	turquoise	135.092	36.3881	23.6048	69.8286	33.2328	50.3549	PCG
TCONS_00041269	turquoise	55.7244	23.2241	9.74566	10.9496	11.1272	6.25351	PCG
TCONS_00041270	turquoise	47.2156	24.3063	5.37839	20.535	19.5513	6.144	PCG
TCONS_00041305	brown	2.2238	9.25628	9.00982	4.69137	14.6305	6.01636	PCG
TCONS_00041483	brown	2.86766	4.8149	1.67973	2.85091	8.00934	5.04031	PCG
TCONS_00041570	magenta	72.0183	21.4112	118.491	76.9053	21.2233	48.6056	PCG
TCONS_00041605	black	11.0821	10.3089	7.14212	6.79792	3.04707	10.6383	PCG
TCONS_00041832	turquoise	6.50141	1.36991	1.03322	11.2379	4.11057	4.94082	PCG
TCONS_00041940	red	52.1753	27.6719	43.0671	20.6682	27.1354	25.6534	PCG
TCONS_00041949	red	15.9913	28.9015	13.1354	9.10804	9.78912	1.32785	PCG
TCONS_00041981	red	287.865	266.916	90.0927	244.719	487.79	374.817	PCG
TCONS_00042050	turquoise	28.986	14.4397	19.3232	9.73543	12.0754	10.5559	PCG
TCONS_00042401	turquoise	5499.45	2020.67	314.307	2047.73	1189.39	936.966	PCG
TCONS_00042508	brown	7.35782	25.1114	23.6543	13.5487	58.7227	31.4794	PCG
TCONS_00042518	blue	5.2646	12.0365	20.3152	14.0591	17.8051	98.0588	PCG
TCONS_00042908	blue	11.9796	8.10686	14.8834	7.80104	7.69498	26.0452	PCG
TCONS_00042971	blue	12.5602	14.2104	8.35484	9.71629	24.1204	30.0084	PCG
TCONS_00043019	turquoise	36.7063	13.5376	25.5659	24.8391	23.1456	29.6996	PCG
TCONS_00043034	yellow	15.6307	2.77361	36.4791	3.51495	7.17969	27.241	PCG
TCONS_00043261	turquoise	21.3906	12.9308	1.22953	36.0002	13.9944	2.4742	PCG
TCONS_00043279	turquoise	2.63712	1.8206	1.84254	3.26262	2.20551	2.54639	PCG
TCONS_00043569	green	3.74655	5.14503	2.43274	15.5587	12.7924	5.0457	PCG
TCONS_00043570	purple	53.3888	25.5502	339.793	37.4839	17.5401	104.084	PCG
TCONS_00043650	turquoise	428.649	104.434	107.699	185.634	83.9554	94.8334	PCG
TCONS_00043654	blue	24.2923	79.4161	165.648	13.6649	136.379	278.764	PCG
TCONS_00043886	blue	2.92953	1.05678	5.36993	2.25619	1.26292	14.6487	PCG
TCONS_00043918	green	3.50299	2.64035	2.60812	5.32865	3.22425	2.165	PCG
TCONS_00044254	brown	2.08151	3.15937	1.38814	3.28051	10.6404	3.26535	PCG
TCONS_00044660	turquoise	7.5808	5.61402	6.61938	6.11156	4.54949	5.28444	PCG
TCONS_00044837	yellow	7.04911	2.59991	15.9244	3.1069	4.48915	18.3136	PCG
TCONS_00045025	turquoise	13.9765	7.601	2.624	17.5238	13.0688	4.54697	PCG
TCONS_00045063	purple	3.31904	23.9926	92.9281	1.78345	24.4284	47.2683	PCG
TCONS_00045084	turquoise	23.265	7.06203	20.9229	15.1922	7.36787	15.9548	PCG
TCONS_00045152	blue	13.0312	14.6151	16.0173	13.5429	20.2674	23.2649	PCG
TCONS_00045311	green	4.48436	3.23238	3.31746	22.408	6.814	6.29931	PCG
TCONS_00045355	turquoise	14.2708	27.0403	42.3444	10.787	38.3337	52.2902	PCG
TCONS_00045356	yellow	26.7107	21.8454	72.0102	17.7262	40.0822	75.1366	PCG
TCONS_00045458	brown	2.67333	24.6585	4.51514	2.90868	26.8702	11.3554	PCG
TCONS_00045575	blue	15.1918	54.393	59.2589	14.6016	192.336	336.878	PCG
TCONS_00045638	turquoise	1915.12	609.751	393.498	1015.48	840.169	343.031	PCG
TCONS_00045711	turquoise	10.7154	6.96427	7.69421	9.1981	8.97949	8.13366	PCG
TCONS_00045829	turquoise	28.4397	50.5207	93.9252	9.21793	41.6629	66.4175	PCG
TCONS_00045865	turquoise	150.98	64.6122	33.586	91.9231	78.1161	80.0228	PCG
TCONS_00046072	blue	4.97644	5.38997	26.2298	1.55313	18.1579	60.3885	PCG
TCONS_00046235	magenta	2.36673	1.1137	7.24302	2.86327	1.30489	1.64727	PCG
TCONS_00046245	turquoise	47.5663	10.5646	10.93	41.4913	20.7414	18.8548	PCG
TCONS_00046257	pink	75.7861	16.3272	22.9013	33.3407	52.3742	72.9185	PCG
TCONS_00046315	blue	123.355	761.037	1072.53	80.1801	1296.89	1893.22	PCG
TCONS_00046571	turquoise	11.6254	4.20828	2.37004	8.34806	5.99685	2.78055	PCG
TCONS_00046836	red	82.9886	119.842	152.284	38.9691	85.5922	60.0368	PCG
TCONS_00046994	turquoise	17.0488	7.40633	6.86959	10.9388	8.63803	5.27706	PCG
TCONS_00047121	blue	15.5606	20.3675	49.0098	13.2451	19.6094	102.779	PCG
TCONS_00047593	blue	6.42871	54.5898	11.7509	1.05752	141.538	118.232	PCG
TCONS_00047596	turquoise	774.964	278.873	109.984	837.886	370.752	274.969	PCG
TCONS_00047617	yellow	16.7911	34.1661	11.4885	22.4915	20.0814	8.50305	PCG
TCONS_00047637	purple	4.43371	3.29381	6.44427	3.32872	3.2396	3.04618	PCG
TCONS_00047739	blue	14.4634	31.118	61.2496	18.0621	53.7706	80.2602	PCG
TCONS_00047746	red	1.02333	1.70347	2.17121	5.41333	3.55252	4.84741	PCG
TCONS_00047896	blue	2.44471	6.33034	3.248	1.60267	9.30536	8.7172	PCG
TCONS_00047952	turquoise	6.01444	1.14555	1.79779	7.95874	6.58267	4.32291	PCG
TCONS_00047954	yellow	6.72712	2.45615	19.9206	2.8477	2.54089	12.3761	PCG
TCONS_00047955	turquoise	27.8217	3.03449	1.78143	14.0279	4.35232	2.65408	PCG
TCONS_00048647	yellow	730.696	222.717	550.196	488.543	301.742	782.796	PCG
TCONS_00048692	turquoise	468.999	167.064	17.6945	275.664	192.733	39.6676	PCG
TCONS_00048750	turquoise	10.801	5.83938	1.73929	2.96166	7.35031	3.94274	PCG
TCONS_00049146	brown	1.1096	3.79675	1.83603	1.90695	7.46904	3.14392	PCG
TCONS_00049223	turquoise	122.566	24.0366	109.114	70.0789	18.8102	52.6442	PCG
TCONS_00049387	turquoise	28.0526	5.66246	2.13306	19.1215	7.80184	6.55574	PCG
TCONS_00049535	red	120.713	90.0532	60.5136	114.098	211.069	144.55	PCG
TCONS_00049590	pink	1.65735	3.25217	3.98814	3.60571	3.6543	1.23367	PCG
TCONS_00049684	brown	2.0161	2.36775	2.20526	3.48226	12.2404	4.76207	PCG
TCONS_00049706	blue	4.24257	2.30733	22.8125	6.85568	5.85975	81.0695	PCG
TCONS_00049723	yellow	3.76296	1.59021	84.431	2.73005	2.36197	62.704	PCG
TCONS_00050047	brown	4.28994	2.77032	2.09137	3.59706	1.34623	3.31254	PCG
TCONS_00050583	blue	12.8919	39.6988	25.3584	21.2423	80.9836	80.1332	PCG
TCONS_00050628	pink	2.62011	4.5455	4.32049	3.56997	3.48581	1.96407	PCG
TCONS_00050702	blue	300.027	160.264	313.829	134.41	180.121	659.156	PCG
TCONS_00050897	yellow	19.7163	34.5229	60.4951	9.34731	32.8386	73.7913	PCG
TCONS_00051096	yellow	78.8989	133.404	463.239	54.2128	227.368	440.185	PCG
TCONS_00051121	yellow	1.83938	24.426	67.2493	15.1969	31.9888	71.6674	PCG
TCONS_00051942	turquoise	142.34	24.193	43.1123	77.7765	30.6073	63.8977	PCG
TCONS_00052050	brown	1.27903	18.4603	15.8826	1.3257	39.0121	23.0811	PCG
TCONS_00052085	turquoise	6.8986	1.66867	2.11059	2.17792	2.56417	1.62327	PCG
TCONS_00052164	blue	27.8272	15.8849	12.3422	8.8101	28.6421	48.125	PCG
TCONS_00052406	brown	2.06648	3.8867	1.73144	3.86846	8.47301	6.65915	PCG
TCONS_00052409	purple	3.08415	22.782	81.3723	4.07227	33.4424	37.8345	PCG
TCONS_00052696	brown	16.8914	15.1804	12.8568	10.9593	25.2422	13.911	PCG
TCONS_00052697	blue	11.158	4.50995	8.58749	5.10809	17.5822	14.7092	PCG
TCONS_00052797	green	5.1217	11.0581	7.25803	1.37326	9.34693	8.89931	PCG
TCONS_00053003	black	7.02501	6.36393	7.04415	8.15644	9.60391	8.4882	PCG
TCONS_00053112	blue	3.8166	3.02224	3.7207	1.76121	3.27638	19.2804	PCG
TCONS_00053155	turquoise	16.9946	8.95991	5.58653	5.4105	3.75408	7.44665	PCG
TCONS_00053300	pink	19.5805	8.73915	7.93271	8.42419	11.6266	25.0067	PCG
TCONS_00053413	turquoise	116.041	10.0616	1.22583	71.2179	12.4663	4.71287	PCG
TCONS_00053513	turquoise	28.7961	12.4505	2.86008	22.041	6.98356	2.47765	PCG
TCONS_00053590	blue	1.79069	3.06499	3.44329	1.02016	3.21291	10.8913	PCG
TCONS_00053616	turquoise	449.254	96.7479	59.1613	205.763	183.865	73.9549	PCG
TCONS_00053631	magenta	7.35694	5.48833	3.66085	3.08633	6.94002	8.95109	PCG
TCONS_00053711	turquoise	153.413	12.9591	2.84584	94.0514	39.3078	20.0489	PCG
TCONS_00054554	turquoise	367.697	24.4788	19.3191	286.339	84.5528	18.8132	PCG
TCONS_00054622	turquoise	147.561	19.9178	149.765	75.8585	30.9967	90.5784	PCG
TCONS_00054709	turquoise	11.7201	3.16807	2.82962	20.2393	8.71129	7.33425	PCG
TCONS_00054721	turquoise	81.2429	21.2073	27.4774	49.9191	26.909	17.3761	PCG
TCONS_00054869	turquoise	109.129	34.675	22.7913	138.746	66.4374	39.9229	PCG
TCONS_00054906	blue	29.8982	10.7966	21.2328	22.6717	31.9445	59.4089	PCG
TCONS_00054927	turquoise	6.73168	2.11389	2.32667	3.98174	5.54001	1.07053	PCG
TCONS_00054993	turquoise	4.31507	19.4865	24.1651	3.97827	21.3149	28.6608	PCG
TCONS_00055003	red	64.6246	36.8973	17.1871	61.9586	88.9502	54.1817	PCG
TCONS_00055151	turquoise	86.3008	20.7529	5.25777	55.0064	38.1937	16.8987	PCG
TCONS_00055338	red	17.1328	11.3997	23.7086	34.7751	22.2232	34.8628	PCG
TCONS_00055780	blue	25.4329	15.9677	22.773	14.4486	9.54018	8.12347	PCG
TCONS_00056018	turquoise	5.7724	2.87491	1.28591	6.24496	5.98059	1.72422	PCG
TCONS_00056211	green	147.353	114.248	81.1209	316.837	235.264	140.512	PCG
TCONS_00056508	blue	22.289	31.3729	28.1506	10.7624	37.0959	55.4167	PCG
TCONS_00056786	blue	489.385	316.768	449.909	296.508	404.669	814.789	PCG
TCONS_00056876	blue	3.51617	272.426	343.397	7.96122	628.7	1080.27	PCG
TCONS_00056958	blue	10.9536	43.814	17.7808	8.15464	53.1738	138.526	PCG
TCONS_00057107	yellow	212.954	189.915	98.3055	141.01	171.442	66.1731	PCG
TCONS_00057240	turquoise	23.5285	36.0989	56.2236	2.94592	18.0254	34.4482	PCG
TCONS_00057536	turquoise	260.665	33.4404	2.02878	106.289	28.2426	7.61916	PCG
TCONS_00057721	blue	2.41632	5.02727	6.15255	2.85237	4.89997	9.07757	PCG
TCONS_00057739	blue	2.65428	3.19831	5.93752	4.94542	12.2615	24.0917	PCG
TCONS_00058005	turquoise	106.895	6.45924	2.3572	39.5997	11.4629	3.56265	PCG
TCONS_00058115	brown	2.09536	4.85015	1.0291	3.04484	13.1217	3.68178	PCG
TCONS_00058259	pink	9.33945	3.96383	6.28298	7.72806	2.23175	9.87324	PCG
TCONS_00058644	blue	7.80607	17.9099	32.0882	12.4151	39.1431	38.3503	PCG
TCONS_00059331	yellow	25.756	31.5222	60.8971	34.3082	38.627	58.0266	PCG
TCONS_00059592	turquoise	112.38	13.7222	3.61472	83.721	14.4678	2.61436	PCG
TCONS_00059629	turquoise	19.1297	6.68638	3.53378	8.21647	2.83032	2.17334	PCG
TCONS_00059654	green	9.84743	10.9863	2.52052	18.6084	16.6844	8.36891	PCG
TCONS_00059798	red	14.1954	15.7605	14.1931	4.93897	12.8222	8.82966	PCG
TCONS_00059799	turquoise	650.468	77.9475	136.958	34.418	37.6431	24.304	PCG
TCONS_00059841	turquoise	115.828	54.3876	23.4205	95.8255	77.4481	70.1284	PCG
TCONS_00060075	pink	25.0373	4.71844	6.69558	18.6089	7.33643	26.3295	PCG
TCONS_00060156	blue	1.91533	3.72231	6.31916	3.50789	5.37261	10.7839	PCG
TCONS_00060263	turquoise	20.5491	5.44472	2.19975	27.3937	9.31226	1.55404	PCG
TCONS_00060344	turquoise	52.9432	19.7014	41.1834	8.64282	24.9919	34.9757	PCG
TCONS_00060564	red	20.0266	14.9478	5.73889	19.0098	22.2525	22.8073	PCG
TCONS_00060896	blue	4.58048	3.32941	7.29113	4.69536	7.48064	20.4712	PCG
TCONS_00061072	turquoise	76.7031	5.13475	4.35494	54.3402	12.5524	4.75036	PCG
TCONS_00061201	pink	18.4974	7.45555	9.98996	3.91881	7.87504	19.708	PCG
TCONS_00061386	brown	8.68517	6.35195	6.68677	8.14579	5.74518	7.53809	PCG
TCONS_00061559	turquoise	183.893	572.552	529.252	81.3544	783.458	620.988	PCG
TCONS_00061574	turquoise	245.586	51.1941	8.97496	147.967	48.8501	30.4237	PCG
TCONS_00061651	turquoise	79.9269	21.2488	3.37048	13.7904	9.39752	4.53013	PCG
TCONS_00061883	magenta	10.8661	7.28168	4.49457	10.0817	12.8955	3.07522	PCG
TCONS_00062085	turquoise	27.1166	13.2191	6.59354	15.684	7.21688	2.03839	PCG
TCONS_00062116	yellow	1.04691	1.09054	6.91311	3.24131	1.51009	8.47063	PCG
TCONS_00062189	turquoise	1.99234	28.2705	18.7303	2.18756	27.6607	31.6067	PCG
TCONS_00062254	yellow	8.15557	23.2498	89.95	2.67854	22.2638	172.456	PCG
TCONS_00062293	red	11.7539	6.89701	7.502	11.1083	15.6444	10.702	PCG
TCONS_00062396	turquoise	953.082	592.143	764.379	937.61	628.665	561.401	PCG
TCONS_00062507	green	3.58753	2.92559	5.49394	12.8584	6.76273	6.04859	PCG
TCONS_00062662	brown	10.4274	14.5325	10.1163	10.9296	19.5765	11.6368	PCG
TCONS_00062709	brown	6.42727	9.17581	5.36743	5.08499	19.2784	5.00236	PCG
TCONS_00062816	grey	4.5929	2.40389	5.15209	3.71128	5.05716	2.73365	PCG
TCONS_00062962	yellow	72.5385	49.0898	105.918	33.5311	36.6691	88.721	PCG
TCONS_00063105	turquoise	12.9803	4.89738	3.99063	14.9943	6.12659	3.67675	PCG
TCONS_00063135	blue	11.1715	30.1884	99.3538	47.9834	45.2736	788.886	PCG
TCONS_00063274	blue	9.08872	6.78132	8.55801	1.29846	1.65912	13.0582	PCG
TCONS_00063511	turquoise	31.5066	61.1815	50.5817	13.5627	49.5771	76.3572	PCG
TCONS_00063553	turquoise	30.1953	4.14994	2.27793	10.0959	2.75668	1.42711	PCG
TCONS_00063928	turquoise	172.562	67.3003	77.1234	129.291	121.817	131.077	PCG
TCONS_00064118	turquoise	53.4755	8.75155	4.80921	29.9095	7.14658	5.11347	PCG
TCONS_00064144	blue	2.92588	2.11716	3.60657	3.83073	2.0296	11.3066	PCG
TCONS_00064484	pink	171.067	98.6421	40.6803	133.348	111.213	143.45	PCG
TCONS_00064485	turquoise	463.172	161.865	105.398	309.244	186.587	231.813	PCG
TCONS_00065068	brown	5.78658	14.9628	8.11488	5.38975	29.3276	10.4504	PCG
TCONS_00065074	turquoise	298.36	58.8666	143.527	135.495	49.053	135.376	PCG
TCONS_00065184	turquoise	24.8723	2.16354	2.80137	17.0014	4.97579	7.78309	PCG
TCONS_00065557	blue	2.02829	2.3738	3.03482	3.97783	8.02455	9.10143	PCG
TCONS_00065626	turquoise	118.033	32.9309	14.6902	59.4185	37.5925	31.3119	PCG
TCONS_00065843	turquoise	57.4995	11.0449	1.45386	39.8589	7.11247	1.81364	PCG
TCONS_00065930	turquoise	209.071	35.6776	34.3529	102.58	37.4657	55.3516	PCG
TCONS_00065988	turquoise	48.9426	4.93796	1.05367	10.3414	17.1257	3.46778	PCG
TCONS_00066291	blue	51.812	38.6597	86.5115	40.968	57.4488	150.602	PCG
TCONS_00066470	turquoise	23.4906	2.37969	2.18256	7.1276	3.1674	3.85608	PCG
TCONS_00066483	turquoise	265.013	65.8074	36.4426	184.568	81.6569	48.6213	PCG
TCONS_00066654	turquoise	38.4682	3.14961	1.03989	13.8065	8.17004	2.38777	PCG
TCONS_00066774	turquoise	24.7579	4.99907	24.9249	8.05367	3.21344	13.1235	PCG
TCONS_00066817	turquoise	2.83034	9.40493	11.9975	2.08136	10.7454	14.432	PCG
TCONS_00066826	turquoise	27.4153	13.7438	3.64191	12.3018	5.81147	6.94817	PCG
TCONS_00066929	turquoise	29.1619	9.75337	7.2314	23.4192	14.3079	20.1129	PCG
TCONS_00067236	brown	7.49149	8.82621	5.7909	3.80779	19.9093	10.2103	PCG
TCONS_00067667	turquoise	10.0089	2.62691	1.23869	4.12049	5.85819	3.17731	PCG
TCONS_00067712	turquoise	10.8482	4.65061	3.87518	5.87187	5.14106	4.46035	PCG
TCONS_00067898	yellow	1.29448	1.33305	4.53267	1.00986	1.29776	7.36581	PCG
TCONS_00068048	magenta	17.0726	11.6265	8.0484	8.52037	18.6623	11.9983	PCG
TCONS_00068301	red	41.5579	37.8273	42.2289	67.1898	59.7063	83.3489	PCG
TCONS_00068317	pink	21.2189	86.2058	94.3608	54.8014	55.9552	37.3732	PCG
TCONS_00068393	magenta	14.9941	12.5472	8.78192	3.86232	16.4909	4.6831	PCG
TCONS_00068420	blue	10.9158	15.587	14.9634	8.3517	14.7346	25.1602	PCG
TCONS_00068426	pink	4.2709	2.27404	2.27938	2.39286	2.21624	4.22761	PCG
TCONS_00068456	blue	7.87967	10.8273	16.4187	11.6511	18.6734	26.2639	PCG
TCONS_00068811	brown	2.71254	3.29396	1.53512	1.80435	5.61736	3.07307	PCG
TCONS_00068929	blue	6.24354	5.06035	2.15769	4.32643	2.8112	4.52964	PCG
TCONS_00069295	brown	12.137	15.1237	2.393	7.85991	42.1067	8.70278	PCG
TCONS_00069423	yellow	34.483	42.6505	93.6759	17.3656	49.7693	120.994	PCG
TCONS_00069569	blue	4.8997	4.55927	7.411	2.38154	8.70356	12.361	PCG
TCONS_00069691	turquoise	20.8188	13.4178	13.8082	15.1596	9.60075	10.9155	PCG
TCONS_00069740	blue	44.5508	39.5232	136.739	61.6802	67.3158	1897.71	PCG
TCONS_00070052	brown	15.6553	16.2272	13.558	10.936	42.635	26.6495	PCG
TCONS_00070535	blue	21.2008	28.1976	43.278	31.8481	44.3011	89.3169	PCG
TCONS_00070607	purple	1.09823	1.7072	3.7706	1.05996	1.2539	1.59858	PCG
TCONS_00070731	turquoise	1.13209	2.62255	3.29323	1.3708	2.37228	2.43253	PCG
TCONS_00070760	blue	4.61877	5.95458	2.16423	4.32473	9.97323	8.96925	PCG
TCONS_00070857	purple	1.6516	1.48163	5.51959	1.28021	2.13985	2.19414	PCG
TCONS_00070902	yellow	32.0519	17.5731	3.46845	27.1515	23.4614	3.35416	PCG
TCONS_00070968	turquoise	85.5569	16.7058	2.56294	31.8158	18.5985	3.08481	PCG
TCONS_00070970	turquoise	130.725	16.0373	1.0486	63.2027	16.7681	2.36764	PCG
TCONS_00070983	turquoise	28.7441	8.98137	10.3776	18.5194	8.67269	19.4581	PCG
TCONS_00071207	brown	5685.61	966.366	3522.38	5817.77	1284.72	3064.55	PCG
TCONS_00071614	magenta	7.26168	6.76237	5.20139	5.42684	7.60472	5.10726	PCG
TCONS_00071728	turquoise	16.7395	5.20123	1.43142	12.3556	7.04779	3.16876	PCG
TCONS_00071743	blue	4.59112	7.86977	8.34052	4.52255	20.9403	20.2907	PCG
TCONS_00071812	yellow	5.39546	5.10001	3.27087	4.94203	7.39833	2.96623	PCG
TCONS_00071824	turquoise	99.8391	22.9939	17.084	54.262	21.51	8.12513	PCG
TCONS_00071994	brown	3.7372	4.55377	4.50473	3.56584	5.30349	4.57366	PCG
TCONS_00071998	turquoise	97.7427	23.9719	13.5511	133.681	80.9468	53.0147	PCG
TCONS_00072599	blue	10.2194	184.442	272.888	17.3301	374.746	1188.36	PCG
TCONS_00072751	brown	289.768	76.9385	266.437	343.604	226.833	254.262	PCG
TCONS_00073213	turquoise	12.1851	4.74144	5.11664	4.2667	9.51984	9.75846	PCG
TCONS_00073237	turquoise	24.8561	9.3193	13.923	25.9341	9.07933	7.29523	PCG
TCONS_00073248	black	8.69602	4.72495	11.5437	1.65935	2.55674	6.14578	PCG
TCONS_00073342	turquoise	275.979	73.361	6.66198	48.4749	27.9425	11.5673	PCG
TCONS_00073457	turquoise	28.2958	13.9884	7.87069	22.0723	20.1791	8.94944	PCG
TCONS_00073889	yellow	9.70681	6.13487	41.9941	4.48923	1.3801	29.6381	PCG
TCONS_00073990	brown	2.25009	31.2766	8.17915	4.10052	71.9372	17.4355	PCG
TCONS_00074187	turquoise	29.1114	9.5758	5.76972	9.74702	4.89449	2.37072	PCG
TCONS_00074248	turquoise	23.3592	3.34561	1.66827	5.42641	3.90561	6.02974	PCG
TCONS_00074253	blue	24.6485	45.3202	166.727	17.1975	40.6254	1052.28	PCG
TCONS_00074372	turquoise	1.00649	4.60055	1.70774	1.26459	3.63019	4.92141	PCG
TCONS_00074377	green	16.9709	4.64695	6.77663	36.0066	25.2555	16.0653	PCG
TCONS_00074597	turquoise	114.748	28.15	54.8467	41.2121	38.9074	52.1427	PCG
TCONS_00074897	turquoise	26.2579	5.64659	1.03479	4.47963	1.1878	1.51935	PCG
TCONS_00074960	black	3.14609	3.28746	3.76663	3.66458	4.63682	3.36554	PCG
TCONS_00074992	turquoise	42.0995	48.6443	69.0318	30.4586	58.8422	70.2816	PCG
TCONS_00075076	turquoise	66.7504	30.0874	43.5771	34.1692	23.3562	30.3842	PCG
TCONS_00075156	blue	208.334	311.876	723.083	118.368	534.019	1250.56	PCG
TCONS_00075602	turquoise	20.2855	4.63674	1.16296	29.7508	7.84696	7.57529	PCG
TCONS_00075645	blue	9.56105	19.107	9.51038	5.08145	45.1883	39.841	PCG
TCONS_00075796	turquoise	83.4258	17.6662	17.7521	21.321	12.7014	25.6708	PCG
TCONS_00076186	blue	10.5106	11.946	11.1884	5.88463	12.4719	43.8813	PCG
TCONS_00076703	turquoise	40.2392	15.1862	24.4019	18.6116	13.5154	36.4871	PCG
TCONS_00076717	purple	1359.24	1158.39	609.256	1166.97	1214.36	1126.59	PCG
TCONS_00076748	yellow	21.7979	21.8087	2.80395	15.1184	12.6368	3.42178	PCG
TCONS_00076822	black	28.1795	49.1182	23.0234	47.5247	77.0588	41.8367	PCG
TCONS_00077040	blue	16.6235	49.2103	61.707	15.9836	66.035	105.216	PCG
TCONS_00077043	turquoise	11.6225	112.278	155.226	12.2321	46.8085	72.9657	PCG
TCONS_00077048	pink	7.48559	66.1761	51.8858	8.31527	34.3932	20.8583	PCG
TCONS_00077064	green	191.342	135.652	159.524	69.7931	162.274	176.763	PCG
TCONS_00077120	turquoise	18.1891	60.5488	39.388	10.6835	55.3976	54.0149	PCG
TCONS_00077123	brown	6.33162	4.05183	5.02659	6.17612	3.17482	5.55308	PCG
TCONS_00077294	blue	2.84195	1.05801	1.65351	1.10274	1.63612	4.80975	PCG
TCONS_00077932	blue	22.6468	37.8183	52.6392	17.9709	42.1963	132.83	PCG
TCONS_00077979	turquoise	240.811	16.3186	13.8384	161.225	22.7266	15.9499	PCG
TCONS_00078537	blue	3.08285	2.61837	1.96009	1.67369	1.41787	1.19924	PCG
TCONS_00078542	blue	23.9701	22.3311	28.0053	19.0458	10.6271	42.2576	PCG
TCONS_00078545	purple	3.56296	3.00961	1.91251	3.87544	2.97075	2.45176	PCG
TCONS_00078583	yellow	3.57283	4.87412	8.42247	2.65126	5.46861	11.9508	PCG
TCONS_00078636	turquoise	2.80147	13.6723	15.1687	10.1804	18.4453	11.1758	PCG
TCONS_00078665	blue	85.7268	102.028	117.766	54.9174	74.6892	213.706	PCG
TCONS_00078719	black	3.69221	2.89111	1.03654	4.3537	6.6751	1.54933	PCG
TCONS_00078768	turquoise	15.3627	2.94045	11.2742	17.967	4.31024	2.32329	PCG
TCONS_00078830	turquoise	8.52045	5.15317	1.93353	7.1204	3.20755	3.66689	PCG
TCONS_00078924	turquoise	416.279	112.883	202.495	166.235	72.2242	106.29	PCG
TCONS_00078938	blue	3.89424	6.73505	23.6161	9.97687	25.6663	25.9365	PCG
TCONS_00078994	blue	20.5018	170.856	55.9815	22.2618	334.965	506.811	PCG
TCONS_00079028	turquoise	24.5691	15.016	14.9659	9.68798	8.1983	6.16847	PCG
TCONS_00079166	yellow	81.5708	21.5023	82.5405	70.2805	51.1589	120.193	PCG
TCONS_00079213	blue	4.53628	9.70277	7.46813	1.84023	24.1588	30.1787	PCG
TCONS_00079214	blue	9.19471	17.904	20.2259	6.35395	43.5747	64.1836	PCG
TCONS_00079347	turquoise	398.668	95.7453	112.737	306.653	194.047	106.398	PCG
TCONS_00079348	turquoise	648.463	75.5058	207.019	374.597	195.233	155.136	PCG
TCONS_00079501	brown	20.1763	100.499	50.7816	6.74732	143.867	58.421	PCG
TCONS_00079502	brown	19.8553	68.1229	55.6657	11.4538	175.865	72.8848	PCG
TCONS_00079645	blue	11.186	11.6525	14.9184	4.22411	26.5481	103.162	PCG
TCONS_00080885	black	2.45844	5.2137	3.85143	7.246	13.4607	4.58758	PCG
TCONS_00081398	brown	23.1224	31.0052	25.1086	16.8115	50.437	24.5214	PCG
TCONS_00083120	yellow	73.6647	40.5756	3.2061	59.4186	51.2914	6.63675	PCG
TCONS_00083862	blue	2.77512	5.92922	11.0963	4.10848	12.7653	28.1526	PCG
TCONS_00084032	brown	2.79527	29.7981	15.2617	2.21818	31.8072	14.422	PCG
TCONS_00084033	turquoise	2.8658	9.71065	13.7165	3.171	17.0154	19.0946	PCG
TCONS_00085361	yellow	28.8943	36.2554	142.132	28.4123	17.636	237.471	PCG
TCONS_00086545	blue	22.6833	51.9181	81.5094	29.6461	48.1947	141.394	PCG
TCONS_00087923	purple	1.9157	2.79196	9.5787	4.29384	5.59087	2.33307	PCG
TCONS_00088395	turquoise	162.702	73.0069	18.9803	145.996	71.4566	45.9162	PCG
TCONS_00088654	yellow	11.228	12.1592	7.25494	6.48014	16.4435	2.39069	PCG
TCONS_00089295	blue	59.3285	1232.2	1737.47	59.0437	1971.57	7616.05	PCG
TCONS_00089867	black	19.6017	9.4847	7.07645	26.8379	27.0772	17.3035	PCG
TCONS_00090075	brown	4.28296	8.22909	2.27327	5.84307	28.5912	8.03745	PCG
TCONS_00090144	purple	1.57447	7.90661	13.9546	2.94801	6.95151	8.29551	PCG
TCONS_00090864	turquoise	305.458	57.5205	100.984	152.551	82.9497	99.9651	PCG
TCONS_00090919	magenta	5.04333	5.67196	8.37108	8.12409	3.58422	4.66991	PCG
TCONS_00093084	brown	44.3367	103.412	87.4997	35.5092	208.331	100.22	PCG
TCONS_00093937	blue	5.4811	6.34002	4.16116	5.87271	4.88472	9.65354	PCG
TCONS_00094037	magenta	627.409	607.847	433.306	371.629	658.827	570.017	PCG
TCONS_00094801	blue	29.7525	15.9855	20.1964	22.8935	15.2391	42.8817	PCG
TCONS_00094948	turquoise	112.489	20.9011	1.86462	33.3547	19.196	5.88118	PCG
TCONS_00095309	brown	2.62133	32.3134	5.93548	1.67718	43.5117	19.8336	PCG
TCONS_00096490	blue	34.7013	33.8761	27.359	30.937	43.698	47.7527	PCG
TCONS_00096521	brown	1.29878	3.51245	2.04852	1.76752	12.9542	8.51394	PCG
TCONS_00096760	green	54.7964	48.4087	35.7159	77.9964	55.1132	40.9251	PCG
TCONS_00098081	pink	3.86558	8.45041	8.90695	4.54504	10.6467	1.54597	PCG
TCONS_00100639	turquoise	31.119	16.1318	19.8593	21.9933	17.2691	10.4462	PCG
TCONS_00100984	yellow	8.39809	5.73451	38.523	16.766	12.8039	33.2327	PCG
TCONS_00101509	turquoise	63.0025	5.53361	2.74977	20.4242	4.88392	3.35086	PCG
TCONS_00101822	magenta	17.9846	8.4374	32.0871	22.2268	11.1627	19.187	PCG
TCONS_00101823	turquoise	161.455	48.3944	139.767	95.9042	85.9606	105.337	PCG
TCONS_00101924	blue	4.59505	1.03101	11.2314	12.2828	10.5002	28.8366	PCG
TCONS_00103202	brown	3.59396	8.52382	3.17631	4.15661	7.34238	2.98697	PCG
TCONS_00103680	blue	4.55793	3.42568	1.34063	3.79481	5.25715	11.5337	PCG
TCONS_00103884	black	1.94159	2.60294	8.40394	17.1201	21.9352	9.31217	PCG
TCONS_00104272	turquoise	629.81	164.495	11.6856	433.641	212.727	63.0129	PCG
TCONS_00104564	green	2.51301	2.01622	1.35764	6.48697	2.07844	1.74762	PCG
TCONS_00106094	brown	1.91817	5.67898	3.02272	1.62525	8.51273	5.31115	PCG
TCONS_00106135	yellow	3.88221	13.1025	24.8499	2.51469	6.67428	32.7933	PCG
TCONS_00106242	brown	13.7231	132.49	15.6352	3.29605	116.568	67.3839	PCG
TCONS_00106243	brown	9.343	37.2727	13.1267	6.38183	92.5104	29.8108	PCG
TCONS_00107775	yellow	8.48632	9.48418	4.68935	8.53744	10.1801	3.37687	PCG
TCONS_00108060	brown	11.0389	33.924	16.9875	11.9946	37.8588	30.8037	PCG
TCONS_00109243	turquoise	196.528	11.2568	1.17624	206.099	11.7659	3.91098	PCG
TCONS_00110116	blue	1.09042	10.325	3.9636	3.31101	8.31532	11.7003	PCG
TCONS_00110901	yellow	3.70724	8.28905	14.5232	6.75829	6.70895	15.0034	PCG
TCONS_00111756	blue	4.27214	3.31679	3.80681	2.55701	3.46669	5.11888	PCG
TCONS_00112090	brown	16.0793	24.5162	1.53493	2.45272	28.5509	1.46815	PCG
TCONS_00112093	turquoise	7.97506	2.50833	3.14575	1.16355	4.7509	6.05664	PCG
TCONS_00112319	yellow	280.642	150.536	432.294	187.113	322.034	539.434	PCG
TCONS_00113414	magenta	6.54172	8.09463	18.2133	12.1664	9.2146	6.54464	PCG
TCONS_00113536	blue	6.68236	2.82108	10.0266	8.44942	5.52863	2.54855	PCG
TCONS_00116198	turquoise	293.336	105.184	37.1892	352.701	162.717	27.969	PCG
TCONS_00116355	blue	5.85084	73.0189	73.7911	3.33397	125.874	196.945	PCG
TCONS_00116570	turquoise	9.77228	1.68392	2.26754	3.15434	3.16246	2.99778	PCG
TCONS_00117327	magenta	245.71	138.436	26.2755	129.41	314.841	74.7047	PCG
TCONS_00117372	blue	21.2765	23.8131	18.4279	23.3592	38.8622	78.1518	PCG
TCONS_00118374	yellow	6.97149	6.63815	10.6954	4.50964	6.14335	11.1263	PCG
TCONS_00118375	yellow	4.63395	2.33134	13.2938	8.06029	3.83711	14.5251	PCG
TCONS_00118376	yellow	5.66855	1.90222	8.35393	2.78523	4.73151	9.45724	PCG
TCONS_00118552	red	40.9869	35.4733	31.6273	55.7435	51.0987	54.0845	PCG
TCONS_00118553	blue	41.9686	31.3064	55.8508	25.2471	45.5482	98.0783	PCG
TCONS_00118927	blue	1.09508	1.98075	1.33852	1.28589	1.86033	2.70087	PCG
TCONS_00119272	yellow	10.0919	9.85784	25.8541	10.7494	9.21525	26.4622	PCG
TCONS_00119475	turquoise	525.184	185.086	276.075	242.11	221.079	420.848	PCG
TCONS_00120139	purple	18.681	15.3473	40.5175	9.21374	4.52573	12.3403	PCG
TCONS_00121353	brown	9.29807	8.42407	8.19124	9.96786	2.75657	6.01721	PCG
TCONS_00122807	brown	2.92884	4.88507	1.26756	1.46049	5.26604	2.10103	PCG
TCONS_00123888	turquoise	12.5759	249.923	274.393	4.87472	284.747	412.263	PCG
TCONS_00124336	turquoise	32.2065	24.0618	17.6901	35.0705	30.0283	19.837	PCG
TCONS_00124426	brown	3.98573	14.172	16.7246	6.88984	35.6785	24.8967	PCG
TCONS_00124470	yellow	5.80315	7.27978	4.06434	6.89719	10.0553	1.65381	PCG
TCONS_00124525	turquoise	15.2836	3.30251	2.96134	6.51999	4.75553	4.21107	PCG
TCONS_00125294	turquoise	7.84059	4.29332	2.40793	5.51857	5.01992	4.28028	PCG
TCONS_00127641	turquoise	740.075	106.323	49.4273	457.275	150.055	134.414	PCG
TCONS_00127829	blue	2.58103	6.35401	7.75334	1.74849	9.08785	12.9984	PCG
TCONS_00129510	brown	1.12851	9.19679	3.92225	2.4903	11.1832	2.3169	PCG
TCONS_00129856	brown	12.9029	22.6992	13.6997	8.26729	44.8881	19.9195	PCG
TCONS_00130008	magenta	55.5654	58.6582	8.74217	22.2151	71.8705	22.918	PCG
TCONS_00130315	turquoise	413.911	578.725	346.456	256.44	531.511	557.101	PCG
TCONS_00131388	turquoise	6792.33	2263.97	650.232	5289.58	2769.65	1974.11	PCG
TCONS_00131389	turquoise	14716.3	4203.78	1385.03	8167.56	4455.71	2636.78	PCG
TCONS_00132061	blue	27.0268	23.7614	49.7227	18.3233	66.6863	55.1032	PCG
TCONS_00132113	blue	75.1862	107.829	121.838	97.5618	148.21	219.236	PCG
