# Supplementary material for: Transcriptomic Analysis Reveals the Role of Long Non-Coding RNAs in Response to Drought Stress in Tibetan Hulless Barley
Source: Biology (Basel). 2025 Jun 20;14(7):737. doi: 10.3390/biology14070737 (PMC12292109; doi:10.3390/biology14070737)
Supplement: Supplementary file 1 [file biology-14-00737-s001.zip › Table S9. Updownregulated DElncRNAs under drought stress in two hulless barley cultivars.xlsx]

## Sheet: Sheet1
Table S9. DElncRNAs,e found in two cultivars under different drought treatments.
T0 vs T1 up	T0 vs T1 down		T0 vs T5 up	T0 vs T5 down		T0 vs S0 up	T0 vs S0 down		S0 vs S1 up	S0 vs S1 down		S0 vs S5 up	S0 vs S5 down
TCONS_00043900	TCONS_00032753		TCONS_00053145	TCONS_00051036		TCONS_00013524	TCONS_00000601		TCONS_00021130	TCONS_00078467		TCONS_00007044	TCONS_00091920
TCONS_00082744	TCONS_00104627		TCONS_00119180	TCONS_00082045		TCONS_00015515	TCONS_00002072		TCONS_00021131	TCONS_00082187		TCONS_00013789	TCONS_00078467
TCONS_00101013	TCONS_00114623		TCONS_00015671	TCONS_00089176		TCONS_00023466	TCONS_00003849		TCONS_00021133	TCONS_00089433		TCONS_00026388	TCONS_00082045
TCONS_00119180	TCONS_00110791		TCONS_00013000	TCONS_00035694		TCONS_00028713	TCONS_00009383		TCONS_00030830	TCONS_00093746		TCONS_00030830	TCONS_00109074
TCONS_00102905	TCONS_00117534		TCONS_00013788	TCONS_00117251		TCONS_00033000	TCONS_00012417		TCONS_00051648	TCONS_00052118		TCONS_00035412	TCONS_00002745
TCONS_00128014	TCONS_00009709		TCONS_00068136	TCONS_00032753		TCONS_00037390	TCONS_00016965		TCONS_00089699	TCONS_00115425		TCONS_00042124	TCONS_00051036
TCONS_00002650	TCONS_00094514		TCONS_00082744	TCONS_00050159		TCONS_00040416	TCONS_00024008		TCONS_00102905	TCONS_00077041		TCONS_00044457	TCONS_00035694
TCONS_00016967	TCONS_00106843		TCONS_00072966	TCONS_00032198		TCONS_00045211	TCONS_00029413		TCONS_00114019	TCONS_00046645		TCONS_00056991	TCONS_00065561
TCONS_00089701	TCONS_00130366		TCONS_00056991	TCONS_00078858		TCONS_00060808	TCONS_00030829		TCONS_00129081	TCONS_00044444		TCONS_00120899	TCONS_00068987
TCONS_00022360	TCONS_00016267		TCONS_00015670	TCONS_00120234		TCONS_00063261	TCONS_00031563		TCONS_00011813	TCONS_00049616		TCONS_00122975	TCONS_00089974
TCONS_00107384	TCONS_00049615		TCONS_00043900	TCONS_00064182		TCONS_00071721	TCONS_00045551		TCONS_00013789	TCONS_00041063		TCONS_00021130	TCONS_00099675
TCONS_00068136	TCONS_00097856		TCONS_00022360	TCONS_00013608		TCONS_00078467	TCONS_00046646		TCONS_00055204	TCONS_00080837		TCONS_00025211	TCONS_00117848
TCONS_00021130	TCONS_00107649		TCONS_00131019	TCONS_00082402		TCONS_00085915	TCONS_00052982		TCONS_00089701	TCONS_00106842		TCONS_00037844	TCONS_00024658
TCONS_00007045	TCONS_00004693		TCONS_00035412	TCONS_00024658		TCONS_00099967	TCONS_00071005		TCONS_00103410	TCONS_00037955		TCONS_00108393	TCONS_00051941
TCONS_00021131	TCONS_00080837		TCONS_00029041	TCONS_00032197		TCONS_00101016	TCONS_00075783		TCONS_00009613	TCONS_00107649		TCONS_00007045	TCONS_00018249
TCONS_00076403	TCONS_00000195		TCONS_00086370	TCONS_00037955		TCONS_00084406	TCONS_00078772		TCONS_00013346	TCONS_00115424		TCONS_00011813	TCONS_00028712
TCONS_00130671	TCONS_00001884		TCONS_00076403	TCONS_00040034		TCONS_00039347	TCONS_00084615		TCONS_00016567	TCONS_00035933		TCONS_00021131	TCONS_00042773
TCONS_00066095	TCONS_00011593		TCONS_00121698	TCONS_00052574		TCONS_00040417	TCONS_00097435		TCONS_00021132	TCONS_00052116		TCONS_00064172	TCONS_00056856
TCONS_00114019	TCONS_00093746		TCONS_00073895	TCONS_00002323		TCONS_00109074	TCONS_00097855		TCONS_00026312	TCONS_00004693		TCONS_00076403	TCONS_00037954
TCONS_00039473	TCONS_00106220		TCONS_00125199	TCONS_00012020		TCONS_00036747	TCONS_00113888		TCONS_00051650	TCONS_00037468		TCONS_00035681	TCONS_00048442
TCONS_00061053	TCONS_00128626		TCONS_00018248	TCONS_00035908		TCONS_00042773	TCONS_00119843		TCONS_00079580	TCONS_00042642		TCONS_00036109	TCONS_00044444
TCONS_00080410	TCONS_00023766		TCONS_00019701	TCONS_00037388		TCONS_00044546	TCONS_00125553		TCONS_00089697	TCONS_00044555		TCONS_00011592	TCONS_00032429
TCONS_00089699	TCONS_00043329		TCONS_00055908	TCONS_00116873		TCONS_00089974	TCONS_00130613		TCONS_00006864	TCONS_00045045		TCONS_00021133	TCONS_00077041
TCONS_00097324	TCONS_00044556		TCONS_00029781	TCONS_00130179		TCONS_00117821	TCONS_00004696		TCONS_00055205	TCONS_00094204		TCONS_00110913	TCONS_00094203
TCONS_00014760	TCONS_00051035		TCONS_00044541	TCONS_00114177		TCONS_00038210	TCONS_00032753		TCONS_00066095	TCONS_00000195		TCONS_00040035	TCONS_00002323
TCONS_00033000	TCONS_00094202		TCONS_00011023	TCONS_00114623		TCONS_00037954	TCONS_00089176		TCONS_00101013	TCONS_00002367		TCONS_00062269	TCONS_00037876
TCONS_00068504	TCONS_00095495		TCONS_00014168	TCONS_00118699		TCONS_00108602	TCONS_00095164		TCONS_00113098	TCONS_00004860		TCONS_00077387	TCONS_00067298
TCONS_00089696	TCONS_00025493		TCONS_00014452	TCONS_00004837		TCONS_00015274	TCONS_00124179		TCONS_00057973	TCONS_00015273		TCONS_00006864	TCONS_00093747
TCONS_00013788	TCONS_00038869		TCONS_00063639	TCONS_00029764		TCONS_00045044	TCONS_00130612		TCONS_00108852	TCONS_00046120		TCONS_00019701	TCONS_00094202
TCONS_00055205	TCONS_00095752		TCONS_00112856	TCONS_00106843		TCONS_00102092	TCONS_00026384		TCONS_00007045	TCONS_00068586		TCONS_00026312	TCONS_00004230
TCONS_00103864	TCONS_00056855		TCONS_00033004	TCONS_00126963		TCONS_00107522	TCONS_00066749		TCONS_00110913	TCONS_00114178		TCONS_00036112	TCONS_00008258
TCONS_00115425	TCONS_00119843		TCONS_00037071	TCONS_00130366		TCONS_00089968	TCONS_00105300		TCONS_00049507	TCONS_00012453		TCONS_00082746	TCONS_00024659
TCONS_00121392	TCONS_00040824		TCONS_00112858	TCONS_00012418		TCONS_00098143	TCONS_00032197		TCONS_00066748	TCONS_00029036		TCONS_00095452	TCONS_00040034
TCONS_00060607	TCONS_00012417		TCONS_00114423	TCONS_00073127		TCONS_00042865	TCONS_00090387		TCONS_00089696	TCONS_00049615		TCONS_00102905	TCONS_00034729
TCONS_00036255	TCONS_00035694		TCONS_00055909	TCONS_00002124		TCONS_00050426	TCONS_00105574		TCONS_00089700	TCONS_00051035		TCONS_00106633	TCONS_00072849
TCONS_00037390	TCONS_00060097		TCONS_00055911	TCONS_00005302		TCONS_00023630	TCONS_00120234		TCONS_00101799	TCONS_00064656		TCONS_00125658	TCONS_00089433
TCONS_00111839	TCONS_00084743		TCONS_00072579	TCONS_00014459		TCONS_00084037	TCONS_00122280		TCONS_00105989	TCONS_00077386		TCONS_00114019	TCONS_00093746
TCONS_00127301	TCONS_00048949		TCONS_00056385	TCONS_00021386		TCONS_00073912	TCONS_00013608		TCONS_00107211	TCONS_00101343		TCONS_00033899	TCONS_00000196
TCONS_00129161			TCONS_00062741	TCONS_00049615		TCONS_00052347	TCONS_00116020		TCONS_00122975	TCONS_00112552		TCONS_00034732	TCONS_00044553
TCONS_00000193			TCONS_00078142	TCONS_00097856		TCONS_00078603	TCONS_00021654		TCONS_00090619	TCONS_00118507		TCONS_00049154	TCONS_00044556
TCONS_00024633			TCONS_00106222	TCONS_00061052		TCONS_00076387	TCONS_00041777		TCONS_00113099	TCONS_00122172		TCONS_00066095	TCONS_00049616
TCONS_00044421			TCONS_00107523	TCONS_00080837		TCONS_00005969	TCONS_00122465		TCONS_00009612	TCONS_00080994		TCONS_00087187	TCONS_00052734
TCONS_00051034			TCONS_00107524	TCONS_00093034		TCONS_00029041	TCONS_00025574		TCONS_00014260	TCONS_00126066		TCONS_00089701	TCONS_00079136
TCONS_00055911			TCONS_00111812	TCONS_00000195		TCONS_00077041	TCONS_00099535		TCONS_00015269	TCONS_00025492		TCONS_00117858	TCONS_00130647
TCONS_00115111			TCONS_00033006	TCONS_00001884		TCONS_00004859	TCONS_00011594		TCONS_00089698	TCONS_00035908		TCONS_00051849	TCONS_00005303
TCONS_00130670			TCONS_00074754	TCONS_00004697		TCONS_00013082	TCONS_00070790		TCONS_00113871	TCONS_00069797		TCONS_00004430	TCONS_00035447
TCONS_00022050			TCONS_00131608	TCONS_00031088		TCONS_00027594	TCONS_00085887		TCONS_00130671	TCONS_00033896		TCONS_00034829	TCONS_00055939
TCONS_00072589			TCONS_00008920	TCONS_00033896		TCONS_00030825	TCONS_00105575		TCONS_00070385	TCONS_00041773		TCONS_00056385	TCONS_00061738
TCONS_00130481			TCONS_00064172	TCONS_00035948		TCONS_00044553	TCONS_00107230		TCONS_00068504	TCONS_00066426		TCONS_00087186	TCONS_00080410
TCONS_00017375			TCONS_00000812	TCONS_00104282		TCONS_00044554	TCONS_00118775		TCONS_00044456	TCONS_00109224		TCONS_00028251	TCONS_00112729
TCONS_00028430			TCONS_00001270	TCONS_00004228		TCONS_00079136	TCONS_00018247		TCONS_00013345	TCONS_00114177		TCONS_00035905	TCONS_00115425
TCONS_00057973			TCONS_00011813	TCONS_00063605		TCONS_00115429	TCONS_00052237		TCONS_00123546	TCONS_00030822		TCONS_00037071	TCONS_00117717
TCONS_00079580			TCONS_00038458	TCONS_00119250		TCONS_00118504	TCONS_00096322		TCONS_00129082	TCONS_00068138		TCONS_00055204	TCONS_00038209
TCONS_00125747			TCONS_00021785			TCONS_00128461	TCONS_00105898		TCONS_00004430	TCONS_00093894		TCONS_00108796	TCONS_00089972
TCONS_00020259			TCONS_00026388			TCONS_00130647	TCONS_00055132		TCONS_00062225	TCONS_00099128		TCONS_00119194	TCONS_00002747
TCONS_00051648			TCONS_00033898			TCONS_00017585	TCONS_00059115		TCONS_00070386	TCONS_00105715		TCONS_00129081	TCONS_00014085
TCONS_00055204			TCONS_00052632			TCONS_00037565	TCONS_00064182		TCONS_00064502	TCONS_00045211		TCONS_00013345	TCONS_00029156
TCONS_00084052			TCONS_00058162			TCONS_00067298	TCONS_00059292		TCONS_00076403	TCONS_00034730		TCONS_00009612	TCONS_00048565
TCONS_00092699			TCONS_00058904			TCONS_00088089	TCONS_00106441		TCONS_00107212	TCONS_00081743		TCONS_00062225	TCONS_00088741
TCONS_00121698			TCONS_00014260			TCONS_00001635	TCONS_00123484		TCONS_00005345	TCONS_00031120		TCONS_00078367	TCONS_00114179
TCONS_00021658			TCONS_00030329			TCONS_00064697	TCONS_00128549		TCONS_00006860	TCONS_00099676		TCONS_00103410	TCONS_00128626
TCONS_00032855			TCONS_00042732			TCONS_00072849	TCONS_00072451		TCONS_00023895	TCONS_00104846		TCONS_00103627	TCONS_00031088
TCONS_00040628			TCONS_00083979			TCONS_00110385	TCONS_00072448		TCONS_00025212	TCONS_00038869		TCONS_00107211	TCONS_00041063
TCONS_00043328			TCONS_00097846			TCONS_00113420	TCONS_00009496		TCONS_00026388	TCONS_00058574		TCONS_00008493	TCONS_00045937
TCONS_00056546			TCONS_00121392			TCONS_00005342	TCONS_00104221		TCONS_00122820	TCONS_00060097		TCONS_00022046	TCONS_00052837
TCONS_00097857			TCONS_00011025			TCONS_00041063	TCONS_00009385		TCONS_00013305	TCONS_00040824		TCONS_00034828	TCONS_00069219
TCONS_00129378			TCONS_00040171			TCONS_00045937	TCONS_00012414		TCONS_00024004	TCONS_00047922		TCONS_00049867	TCONS_00080837
TCONS_00014168			TCONS_00040825			TCONS_00055356	TCONS_00021136		TCONS_00034829	TCONS_00040417		TCONS_00051650	TCONS_00106842
TCONS_00031926			TCONS_00090174			TCONS_00068068	TCONS_00028857		TCONS_00039473			TCONS_00074754	TCONS_00020799
TCONS_00038597			TCONS_00113719			TCONS_00068585	TCONS_00032210		TCONS_00056385			TCONS_00091723	TCONS_00046120
TCONS_00040627			TCONS_00117858			TCONS_00106842	TCONS_00037388		TCONS_00057394			TCONS_00101611	TCONS_00047063
TCONS_00045935			TCONS_00067796			TCONS_00127853	TCONS_00055903		TCONS_00070413			TCONS_00103626	TCONS_00060327
TCONS_00053149			TCONS_00072278			TCONS_00128985	TCONS_00116873		TCONS_00082746			TCONS_00104495	TCONS_00077059
TCONS_00057972			TCONS_00073893			TCONS_00131316	TCONS_00024815		TCONS_00100769			TCONS_00115685	TCONS_00100138
TCONS_00078468			TCONS_00085055			TCONS_00004230	TCONS_00026209		TCONS_00108796			TCONS_00130817	TCONS_00100145
TCONS_00093344			TCONS_00111839			TCONS_00066757	TCONS_00114623		TCONS_00052573			TCONS_00012498	TCONS_00114178
TCONS_00111841			TCONS_00005230			TCONS_00068069	TCONS_00118699		TCONS_00059467			TCONS_00031560	TCONS_00117076
TCONS_00114772			TCONS_00007045			TCONS_00130646	TCONS_00008256		TCONS_00072589			TCONS_00036110	TCONS_00052116
TCONS_00131176			TCONS_00025209			TCONS_00008920	TCONS_00008261		TCONS_00085218			TCONS_00043194	TCONS_00060772
TCONS_00005611			TCONS_00101289			TCONS_00014646	TCONS_00073127		TCONS_00091410			TCONS_00072211	TCONS_00068275
TCONS_00011027			TCONS_00115349			TCONS_00045210	TCONS_00032291		TCONS_00097388			TCONS_00012998	TCONS_00113356
TCONS_00011813			TCONS_00120049			TCONS_00051652	TCONS_00058263		TCONS_00108011			TCONS_00023895	TCONS_00001884
TCONS_00017583			TCONS_00131176			TCONS_00052118	TCONS_00059293		TCONS_00108220			TCONS_00065278	TCONS_00008790
TCONS_00025209			TCONS_00044456			TCONS_00061738	TCONS_00067828		TCONS_00123448			TCONS_00089696	TCONS_00016072
TCONS_00034735			TCONS_00004337			TCONS_00080410	TCONS_00086008		TCONS_00130243			TCONS_00121121	TCONS_00020976
TCONS_00046510			TCONS_00033003			TCONS_00089440	TCONS_00087232		TCONS_00008057			TCONS_00012997	TCONS_00029036
TCONS_00047453			TCONS_00087233			TCONS_00115425	TCONS_00097051		TCONS_00010266			TCONS_00015271	TCONS_00033531
TCONS_00066425			TCONS_00089606			TCONS_00117609	TCONS_00102541		TCONS_00016570			TCONS_00025213	TCONS_00051035
TCONS_00078139			TCONS_00099326			TCONS_00038209	TCONS_00106843		TCONS_00035681			TCONS_00030827	TCONS_00071757
TCONS_00081550			TCONS_00000811			TCONS_00041070	TCONS_00109509		TCONS_00046972			TCONS_00050064	TCONS_00077386
TCONS_00085330			TCONS_00021658			TCONS_00046645	TCONS_00110790		TCONS_00076400			TCONS_00089438	TCONS_00078896
TCONS_00087833			TCONS_00028252			TCONS_00066099	TCONS_00118175		TCONS_00090618			TCONS_00103133	TCONS_00086840
TCONS_00089700			TCONS_00030253			TCONS_00070785	TCONS_00126963		TCONS_00107383			TCONS_00103629	TCONS_00089681
TCONS_00099326			TCONS_00033897			TCONS_00089972	TCONS_00008373		TCONS_00118154			TCONS_00009613	TCONS_00093307
TCONS_00102351			TCONS_00044548			TCONS_00002747	TCONS_00013305		TCONS_00007044			TCONS_00026130	TCONS_00112552
TCONS_00118624			TCONS_00044551			TCONS_00024506	TCONS_00111278		TCONS_00014454			TCONS_00051647	TCONS_00116681
TCONS_00120928			TCONS_00047580			TCONS_00045212	TCONS_00004431		TCONS_00027160			TCONS_00062268	TCONS_00117806
TCONS_00122975			TCONS_00057974			TCONS_00048565	TCONS_00043327		TCONS_00032196			TCONS_00069799	TCONS_00120111
TCONS_00001270			TCONS_00060587			TCONS_00060589	TCONS_00061052		TCONS_00040439			TCONS_00074232	TCONS_00122172
TCONS_00012415			TCONS_00066758			TCONS_00062658	TCONS_00078140		TCONS_00071826			TCONS_00074234	TCONS_00130679
TCONS_00028713			TCONS_00077400			TCONS_00072558	TCONS_00080553		TCONS_00087833			TCONS_00083979	TCONS_00131315
TCONS_00029781			TCONS_00086782			TCONS_00086370	TCONS_00082746		TCONS_00130221			TCONS_00084346	TCONS_00004693
TCONS_00032196			TCONS_00097201			TCONS_00088741	TCONS_00084197		TCONS_00036109			TCONS_00087185	TCONS_00011263
TCONS_00067829			TCONS_00106699			TCONS_00110491	TCONS_00087266		TCONS_00042124			TCONS_00105989	TCONS_00037468
TCONS_00074394			TCONS_00107522			TCONS_00123722	TCONS_00092913		TCONS_00089606			TCONS_00119193	TCONS_00042642
TCONS_00088741			TCONS_00108393			TCONS_00104458	TCONS_00123483		TCONS_00103226			TCONS_00022052	TCONS_00044039
TCONS_00097201			TCONS_00110136			TCONS_00126184	TCONS_00126023		TCONS_00128014			TCONS_00048221	TCONS_00044555
TCONS_00107383			TCONS_00112854			TCONS_00031562	TCONS_00072447		TCONS_00031560			TCONS_00051648	TCONS_00054044
TCONS_00024004			TCONS_00005612			TCONS_00052116	TCONS_00021386		TCONS_00037844			TCONS_00056543	TCONS_00057590
TCONS_00025204			TCONS_00010266			TCONS_00060772	TCONS_00027159		TCONS_00073895			TCONS_00070788	TCONS_00064177
TCONS_00027598			TCONS_00017783			TCONS_00063262	TCONS_00097856		TCONS_00085058			TCONS_00077388	TCONS_00084943
TCONS_00033004			TCONS_00019781			TCONS_00065916	TCONS_00008374		TCONS_00108393			TCONS_00085218	TCONS_00089962
TCONS_00034829			TCONS_00024633			TCONS_00067297	TCONS_00062661		TCONS_00018350			TCONS_00087833	TCONS_00089970
TCONS_00053145			TCONS_00025203			TCONS_00068275	TCONS_00066422		TCONS_00025213			TCONS_00110140	TCONS_00089971
TCONS_00063022			TCONS_00027598			TCONS_00106225	TCONS_00066756		TCONS_00034732			TCONS_00010266	TCONS_00101014
TCONS_00078142			TCONS_00030056			TCONS_00121910	TCONS_00082865		TCONS_00056546			TCONS_00013788	TCONS_00019384
TCONS_00085608			TCONS_00043229			TCONS_00004860	TCONS_00116150		TCONS_00077387			TCONS_00030828	TCONS_00032752
TCONS_00086370			TCONS_00053149			TCONS_00012413	TCONS_00118196		TCONS_00102353			TCONS_00055205	TCONS_00078858
TCONS_00098189			TCONS_00055907			TCONS_00015273	TCONS_00001032		TCONS_00123548			TCONS_00062267	TCONS_00080994
TCONS_00099128			TCONS_00074394			TCONS_00019943	TCONS_00008057		TCONS_00013788			TCONS_00072587	TCONS_00090021
TCONS_00106225			TCONS_00076931			TCONS_00031089	TCONS_00010542		TCONS_00022052			TCONS_00079665	TCONS_00105069
TCONS_00108903			TCONS_00090175			TCONS_00042159	TCONS_00012498		TCONS_00024815			TCONS_00080789	TCONS_00038602
TCONS_00129203			TCONS_00096556			TCONS_00060327	TCONS_00066755		TCONS_00049154			TCONS_00102498	TCONS_00045936
TCONS_00005969			TCONS_00115111			TCONS_00068586	TCONS_00082864		TCONS_00049867			TCONS_00110914	TCONS_00073405
TCONS_00014166			TCONS_00119979			TCONS_00077059	TCONS_00085336		TCONS_00083182			TCONS_00118585	TCONS_00079139
TCONS_00015270			TCONS_00122055			TCONS_00088685	TCONS_00094287		TCONS_00083183			TCONS_00129712	TCONS_00128473
TCONS_00016966			TCONS_00128101			TCONS_00100146	TCONS_00106220		TCONS_00125658			TCONS_00013305	TCONS_00003568
TCONS_00020976			TCONS_00129501			TCONS_00115428	TCONS_00121919		TCONS_00125747			TCONS_00047944	TCONS_00025492
TCONS_00025212			TCONS_00010267			TCONS_00001634	TCONS_00130221		TCONS_00060403			TCONS_00062226	TCONS_00034728
TCONS_00025213			TCONS_00012998			TCONS_00002746	TCONS_00008493		TCONS_00065278			TCONS_00107212	TCONS_00035908
TCONS_00052118			TCONS_00019947			TCONS_00003851	TCONS_00023895		TCONS_00081680			TCONS_00049506	TCONS_00069797
TCONS_00067937			TCONS_00070789			TCONS_00005610	TCONS_00029911		TCONS_00112854			TCONS_00052286	TCONS_00080075
TCONS_00079339			TCONS_00073892			TCONS_00008259	TCONS_00033405		TCONS_00130817			TCONS_00060403	TCONS_00083803
TCONS_00080138			TCONS_00081550			TCONS_00037468	TCONS_00034129		TCONS_00012498			TCONS_00083182	TCONS_00110791
TCONS_00086989			TCONS_00082545			TCONS_00040171	TCONS_00038868		TCONS_00018247			TCONS_00083183	TCONS_00117570
TCONS_00092608			TCONS_00088687			TCONS_00041064	TCONS_00050063		TCONS_00019701			TCONS_00089978	TCONS_00057347
TCONS_00108796			TCONS_00129162			TCONS_00042642	TCONS_00050425		TCONS_00021386			TCONS_00093748	TCONS_00031120
TCONS_00115683			TCONS_00007796			TCONS_00045045	TCONS_00066617		TCONS_00022046			TCONS_00098348	TCONS_00049631
TCONS_00129162			TCONS_00012413			TCONS_00058560	TCONS_00085218		TCONS_00028857			TCONS_00103628	TCONS_00045733
TCONS_00005612			TCONS_00014166			TCONS_00066098	TCONS_00097297		TCONS_00044418			TCONS_00103630	TCONS_00060097
TCONS_00018350			TCONS_00020112			TCONS_00072579	TCONS_00103226		TCONS_00049506			TCONS_00108903	TCONS_00064554
TCONS_00023411			TCONS_00029976			TCONS_00089970	TCONS_00104181		TCONS_00051647			TCONS_00114274	TCONS_00065940
TCONS_00049507			TCONS_00041902			TCONS_00089971	TCONS_00104495		TCONS_00070788			TCONS_00130913	TCONS_00000364
TCONS_00049866			TCONS_00044418			TCONS_00094204	TCONS_00111316		TCONS_00074234			TCONS_00132062
TCONS_00058163			TCONS_00044421			TCONS_00097201	TCONS_00128735		TCONS_00074754			TCONS_00056546
TCONS_00067830			TCONS_00046975			TCONS_00129501	TCONS_00055133		TCONS_00080789			TCONS_00102817
TCONS_00070413			TCONS_00047944			TCONS_00130681	TCONS_00099269		TCONS_00096556			TCONS_00018247
TCONS_00073898			TCONS_00055466			TCONS_00018723	TCONS_00025493		TCONS_00102817			TCONS_00018350
TCONS_00086782			TCONS_00058163			TCONS_00020259	TCONS_00131521		TCONS_00108903			TCONS_00029975
TCONS_00098190			TCONS_00058865			TCONS_00020976	TCONS_00108874		TCONS_00118699			TCONS_00033898
TCONS_00106222			TCONS_00076168			TCONS_00044351	TCONS_00100768		TCONS_00130913			TCONS_00087233
TCONS_00108220			TCONS_00096930			TCONS_00064656	TCONS_00095752		TCONS_00044781			TCONS_00130221
TCONS_00110136			TCONS_00115683			TCONS_00068276	TCONS_00086383		TCONS_00128488			TCONS_00089667
TCONS_00119183			TCONS_00121380			TCONS_00071757	TCONS_00099320		TCONS_00096675			TCONS_00104901
TCONS_00128985			TCONS_00130913			TCONS_00077386	TCONS_00068274		TCONS_00128444			TCONS_00086383
TCONS_00130913			TCONS_00005341			TCONS_00079017	TCONS_00074662		TCONS_00012894
TCONS_00131608			TCONS_00014458			TCONS_00086840	TCONS_00066883		TCONS_00093987
TCONS_00126559			TCONS_00016966			TCONS_00093307			TCONS_00022358
TCONS_00070385			TCONS_00017375			TCONS_00096826			TCONS_00011755
TCONS_00126184			TCONS_00019310			TCONS_00113395			TCONS_00099320
TCONS_00004337			TCONS_00040108			TCONS_00115111			TCONS_00052344
TCONS_00012703			TCONS_00044350			TCONS_00116681			TCONS_00089667
TCONS_00012894			TCONS_00056147			TCONS_00117806			TCONS_00071312
TCONS_00093987			TCONS_00063255			TCONS_00118507			TCONS_00077262
TCONS_00068546			TCONS_00063256			TCONS_00130679			TCONS_00121537
TCONS_00013691			TCONS_00067829			TCONS_00131315			TCONS_00022359
TCONS_00071312			TCONS_00068584			TCONS_00019384			TCONS_00003240
TCONS_00022358			TCONS_00086882			TCONS_00028013			TCONS_00023630
TCONS_00128488			TCONS_00086989			TCONS_00039477			TCONS_00023949
TCONS_00089667			TCONS_00089641			TCONS_00048370			TCONS_00016568
TCONS_00121537			TCONS_00102353			TCONS_00049153			TCONS_00006862
TCONS_00013000			TCONS_00108796			TCONS_00081909			TCONS_00035991
TCONS_00015670			TCONS_00108903			TCONS_00104481			TCONS_00013691
			TCONS_00004229			TCONS_00128273			TCONS_00059290
			TCONS_00006382			TCONS_00044350
			TCONS_00014167			TCONS_00045936
			TCONS_00016967			TCONS_00072278
			TCONS_00018245			TCONS_00078142
			TCONS_00019311			TCONS_00117610
			TCONS_00019944			TCONS_00122538
			TCONS_00029315			TCONS_00122539
			TCONS_00036255			TCONS_00127301
			TCONS_00039930			TCONS_00128473
			TCONS_00042866			TCONS_00055096
			TCONS_00055906			TCONS_00003568
			TCONS_00057649			TCONS_00017583
			TCONS_00062323			TCONS_00026237
			TCONS_00068640			TCONS_00034728
			TCONS_00068641			TCONS_00065057
			TCONS_00080078			TCONS_00072592
			TCONS_00080996			TCONS_00084050
			TCONS_00081551			TCONS_00107384
			TCONS_00087700			TCONS_00115525
			TCONS_00088908			TCONS_00121371
			TCONS_00092608			TCONS_00121698
			TCONS_00105714			TCONS_00029485
			TCONS_00108547			TCONS_00104462
			TCONS_00109909			TCONS_00078602
			TCONS_00127301			TCONS_00001270
			TCONS_00131946			TCONS_00012415
			TCONS_00126559			TCONS_00014452
			TCONS_00000815			TCONS_00014645
			TCONS_00003851			TCONS_00015047
			TCONS_00011021			TCONS_00023411
			TCONS_00011022			TCONS_00028430
			TCONS_00014165			TCONS_00059078
			TCONS_00014169			TCONS_00068584
			TCONS_00019782			TCONS_00076389
			TCONS_00019945			TCONS_00077400
			TCONS_00021130			TCONS_00081550
			TCONS_00021137			TCONS_00090174
			TCONS_00030057			TCONS_00092699
			TCONS_00042867			TCONS_00120928
			TCONS_00047576			TCONS_00128474
			TCONS_00058866			TCONS_00017541
			TCONS_00065057			TCONS_00098144
			TCONS_00067830			TCONS_00000812
			TCONS_00072592			TCONS_00017375
			TCONS_00073404			TCONS_00027598
			TCONS_00079339			TCONS_00031926
			TCONS_00081076			TCONS_00044551
			TCONS_00084052			TCONS_00058904
			TCONS_00085716			TCONS_00079190
			TCONS_00085717			TCONS_00089641
			TCONS_00096929			TCONS_00089977
			TCONS_00102498			TCONS_00089981
			TCONS_00106221			TCONS_00092608
			TCONS_00109488			TCONS_00105696
			TCONS_00112853			TCONS_00114772
			TCONS_00120497			TCONS_00117143
			TCONS_00121955			TCONS_00121392
			TCONS_00128102			TCONS_00123659
			TCONS_00130671			TCONS_00108621
			TCONS_00132062			TCONS_00108622
			TCONS_00098143			TCONS_00024478
			TCONS_00013526			TCONS_00047922
			TCONS_00068546			TCONS_00052735
			TCONS_00013691			TCONS_00058134
			TCONS_00005611			TCONS_00034730
			TCONS_00015867			TCONS_00128442
						TCONS_00016251
						TCONS_00104282
